# Supplementary material for: PLEKHA5 regulates the survival and peritoneal dissemination of diffuse-type gastric carcinoma cells with Met gene amplification
Source: Oncogenesis. 2021 Mar 6;10(3):25. doi: 10.1038/s41389-021-00314-1 (PMC7936979; doi:10.1038/s41389-021-00314-1)
Supplement: Supplementary file 7 — Supplementary Table 3 [file 41389_2021_314_MOESM7_ESM.xlsx]

## Sheet: PLEKHA5#1 vs control
ProbeID	Gene_Symbol	Gene_ID	mRNA Accession	58As9_PLE5_1/58As9_control.fc	58As9_PLE5_1/58As9_control.volume	N_58As9_control	N_58As9_PLE5_1	Description	Chromosome	Strand	Group	Start	Stop	total_probes	Cytoband	mRNA Source	mRNA Description	mRNA xhyb	SwissProt mRNA Accession	SwissProt Accession	UniGene Accession	UniGene ID	UniGene Expression Information	GO Biological Process Accession	GO Biological Process ID	GO Biological Process Term	GO Biological Process Evidence	GO Cellular Component Accession	GO Cellular Component ID	GO Cellular Component Term	GO Cellular Component Evidence	GO Molecular Function Accession	GO Molecular Function ID	GO Molecular Function Term	GO Molecular Function Evidence	Pathway Accession	Pathway Source	Pathway Name	Protein Domains mRNA Accession	Protein Domains Source	Protein Domains Accession	Protein Domains Description	category	locus type
TC2200007204.hg.1	HMOX1	3162	NM_002133	32.1445	8.09834	5.97315	10.9796	heme oxygenase 1	chr22	+	Multiple_Complex	35380361	35394214	10	22q13.1	RefSeq	Homo sapiens heme oxygenase 1 (HMOX1), mRNA.	0	NM_002133	P09601	NM_002133	Hs.517581	adipose tissue| adrenal gland| ascites| blood| bone| bone marrow| brain| cervix| connective tissue| embryonic tissue| eye| heart| intestine| kidney| liver| lung| lymph node| mammary gland| mouth| muscle| ovary| pancreas| placenta| prostate| salivary gland| skin| spleen| stomach| testis| thymus| umbilical cord| uterus| vascular|adrenal tumor| bladder carcinoma| cervical tumor| chondrosarcoma| colo…					NM_002133	GO:0005615	extracellular space	traceable author statement	NM_002133	GO:0004392	heme oxygenase (decyclizing) activity	inferred from direct assay				ENST00000216117	Pfam	IPR016053	Haem oxygenase-like	main	Multiple_Complex
TC1100006831.hg.1	ADM	133	NM_001124	28.8528	9.11205	7.00398	11.8546	adrenomedullin	chr11	+	Coding	10304680	10307402	10	11p15.4	RefSeq	Homo sapiens adrenomedullin (ADM), mRNA.	0	NM_001124	P35318	NM_001124	Hs.441047	adipose tissue| ascites| bladder| blood| bone| brain| cervix| connective tissue| ear| embryonic tissue| esophagus| eye| heart| intestine| kidney| larynx| liver| lung| mammary gland| mouth| muscle| nerve| ovary| pancreas| parathyroid| placenta| prostate| salivary gland| skin| stomach| testis| thymus| thyroid| trachea| uterus| vascular| breast (mammary gland) tumor| cervical tumor| chondrosarcoma| …					NM_001124	GO:0005576	extracellular region	traceable author statement	NM_001124	GO:0005102	receptor binding	traceable author statement	NM_001124	GenMAPP	Smooth_muscle_contraction	ENST00000278175	Pfam	IPR021116	Calcitonin/adrenomedullin	main	Coding
TC0100011096.hg.1	NEK7	140609	NM_133494	20.3123	9.9474	8.00966	12.3539	NIMA-related kinase 7	chr1	+	Multiple_Complex	198156963	198605176	10	1q31.3	RefSeq	Homo sapiens NIMA-related kinase 7 (NEK7), mRNA.	0	NM_133494	Q8TDX7	NM_133494	Hs.24119	adrenal gland| ascites| bladder| blood| bone| bone marrow| brain| cervix| connective tissue| embryonic tissue| esophagus| eye| heart| intestine| kidney| larynx| liver| lung| lymph| lymph node| mammary gland| mouth| muscle| ovary| pancreas| placenta| prostate| skin| stomach| testis| thymus| thyroid| trachea| umbilical cord| uterus| vascular| bladder carcinoma| breast (mammary gland) tumor| cervica…	NM_133494	GO:0000910	cytokinesis	traceable author statement	NM_133494	GO:0000922	spindle pole	inferred from electronic annotation	NM_133494	GO:0004674	protein serine/threonine kinase activity	not recorded				ENST00000367385	Pfam	IPR000719	Protein kinase domain	main	Multiple_Complex
TC0300009350.hg.1	ARL14	80117	NM_025047	16.3567	9.05678	7.26252	11.2943	ADP-ribosylation factor like GTPase 14	chr3	+	Coding	160677159	160678452	10	3q25.33	RefSeq	Homo sapiens ADP-ribosylation factor-like 14 (ARL14), mRNA.	0	NM_025047	Q8N4G2	NM_025047	Hs.287702	ascites| bladder| intestine| liver| lymph node| pancreas| skin| stomach| colorectal tumor| gastrointestinal tumor| liver tumor| normal| pancreatic tumor| skin tumor| adult	NM_025047	GO:0007264	small GTPase mediated signal transduction	inferred from electronic annotation	NM_025047	GO:0016023	cytoplasmic membrane-bounded vesicle	inferred from electronic annotation	NM_025047	GO:0005515	protein binding	inferred from physical interaction				ENST00000320767	Pfam	IPR006689	Small GTPase superfamily, ARF/SAR type	main	Coding
TC1500006788.hg.1	GREM1	26585	NM_001191322	15.7101	11.1222	9.31147	13.2851	gremlin 1, DAN family BMP antagonist	chr15	+	Multiple_Complex	32717974	32745107	10	15q13.3	RefSeq	Homo sapiens gremlin 1, DAN family BMP antagonist (GREM1), transcript variant 3, mRNA.	0	NM_001191322	O60565	NM_001191322	Hs.40098	bone| bone marrow| brain| connective tissue| embryonic tissue| esophagus| heart| intestine| kidney| larynx| liver| lung| mammary gland| mouth| muscle| pancreas| salivary gland| skin| stomach| testis| thymus| trachea| uterus| vascular| bladder carcinoma| breast (mammary gland) tumor| chondrosarcoma| colorectal tumor| esophageal tumor| gastrointestinal tumor| germ cell tumor| glioma| head and neck …					NM_001191322	GO:0005615	extracellular space	non-traceable author statement	NM_001191322	GO:0005125	cytokine activity	inferred from electronic annotation				ENST00000560830	Pfam	IPR004133	DAN	main	Multiple_Complex
TC0800010382.hg.1	SNAI2	6591	NM_003068	14.9752	11.0616	9.28031	13.1848	snail family zinc finger 2	chr8	-	Coding	48917681	48921740	10	8q11	RefSeq	Homo sapiens snail family zinc finger 2 (SNAI2), mRNA.	0	NM_003068	O43623	NM_003068	Hs.360174	adrenal gland| bladder| bone| bone marrow| brain| cervix| connective tissue| embryonic tissue| esophagus| eye| heart| intestine| kidney| larynx| liver| lung| mammary gland| mouth| muscle| ovary| pancreas| placenta| prostate| skin| spleen| thymus| uterus| vascular| bladder carcinoma| breast (mammary gland) tumor| cervical tumor| chondrosarcoma| esophageal tumor| germ cell tumor| glioma| head and n…					NM_003068	GO:0000790	nuclear chromatin	inferred from direct assay	NM_003068	GO:0001078	transcriptional repressor activity, RNA polymerase II core promoter proximal region sequence-specific binding	inferred from direct assay				ENST00000020945	Pfam	IPR007087	Zinc finger, C2H2	main	Coding
TC1900008931.hg.1	RFPL4A	342931	NM_001145014	14.4874	6.97147	5.30489	9.16162	ret finger protein-like 4A	chr19	+	Coding	55759014	55763175	10	19q13.42	RefSeq	Homo sapiens ret finger protein-like 4A (RFPL4A), mRNA.	0	NM_001145014	F8VTS6	NM_001145014	Hs.631553	normal									NM_001145014	GO:0008270	zinc ion binding	inferred from electronic annotation				ENST00000434937	Pfam	IPR003877	SPRY domain	main	Coding
TC1900008932.hg.1	RFPL4AL1	729974	NM_001277397	14.0473	6.48994	4.85795	8.67017	ret finger protein-like 4A-like 1	chr19	+	Coding	55769141	55773179	10	19q13.42	RefSeq	Homo sapiens ret finger protein-like 4A-like 1 (RFPL4AL1), mRNA.	0	NM_001277397	F8VTS6												NM_001277397	GO:0008270	zinc ion binding	inferred from electronic annotation				ENST00000341750	Pfam	IPR003877	SPRY domain	main	Coding
TC0100014349.hg.1	JUN	3725	NM_002228	12.8674	12.0112	10.309	13.9946	jun proto-oncogene	chr1	-	Multiple_Complex	58780788	58784327	10	1p32-p31	RefSeq	Homo sapiens jun proto-oncogene (JUN), mRNA.	0	NM_002228	P05412	NM_002228	Hs.696684	adipose tissue| adrenal gland| ascites| blood| bone| bone marrow| brain| cervix| connective tissue| ear| embryonic tissue| esophagus| eye| heart| intestine| kidney| liver| lung| lymph node| mammary gland| muscle| nerve| ovary| pancreas| parathyroid| pituitary gland| placenta| prostate| skin| stomach| testis| thymus| thyroid| uterus| vascular|adrenal tumor| breast (mammary gland) tumor| chondrosar…					NM_002228	GO:0000228	nuclear chromosome	traceable author statement	NM_002228	GO:0000978	RNA polymerase II core promoter proximal region sequence-specific DNA binding	not recorded	NM_002228	GenMAPP	Apoptosis	ENST00000371222	Pfam	IPR004827	Basic-leucine zipper domain	main	Multiple_Complex
TC1700010604.hg.1	NR1D1	9572	NM_021724	11.8991	11.79	10.1382	13.711	nuclear receptor subfamily 1, group D, member 1	chr17	-	Multiple_Complex	40092784	40100725	10	17q11.2	RefSeq	Homo sapiens nuclear receptor subfamily 1, group D, member 1 (NR1D1), mRNA.	0	NM_021724	P20393	NM_021724	Hs.592130	adrenal gland| ascites| blood| bone| bone marrow| brain| cervix| connective tissue| embryonic tissue| esophagus| eye| heart| intestine| kidney| larynx| liver| lung| lymph node| mammary gland| muscle| nerve| ovary| pancreas| pituitary gland| placenta| prostate| skin| stomach| testis| thymus| thyroid| trachea| umbilical cord| uterus|adrenal tumor| breast (mammary gland) tumor| cervical tumor| chond…	NM_021724	GO:0000122	negative regulation of transcription from RNA polymerase II promoter	inferred from direct assay	NM_021724	GO:0000790	nuclear chromatin	inferred from direct assay	NM_021724	GO:0000977	RNA polymerase II regulatory region sequence-specific DNA binding	inferred from direct assay	NM_021724	GenMAPP	Nuclear_Receptors	ENST00000246672	Pfam	IPR000536	Nuclear hormone receptor, ligand-binding domain	main	Multiple_Complex
TC1900011996.hg.1	CGB8	94115	NM_033183	11.7155	9.0254	7.42315	10.9735	chorionic gonadotropin, beta polypeptide 8	chr19	-	Coding	49047638	49049111	10	19q13.32	RefSeq	Homo sapiens chorionic gonadotropin, beta polypeptide 8 (CGB8), mRNA.	0	NM_033183	P01233	NM_033183	Hs.743279	embryonic tissue| eye| heart| placenta| normal| fetus| adult	NM_033183	GO:0006915	apoptotic process	traceable author statement	NM_033183	GO:0005576	extracellular region	inferred from electronic annotation	NM_033183	GO:0005179	hormone activity	inferred from electronic annotation				ENST00000448456	Pfam	IPR006208	Glycoprotein hormone subunit beta, cystine knot	main	Coding
TC0200015538.hg.1	KLF7	8609	NM_001270942	9.39498	11.9662	10.4589	13.6908	Kruppel-like factor 7 (ubiquitous)	chr2	-	Multiple_Complex	207074137	207167267	10	2q32	RefSeq	Homo sapiens Kruppel-like factor 7 (ubiquitous) (KLF7), transcript variant 2, mRNA.	0	NM_001270942	O75840	NM_001270942	Hs.59908	adipose tissue| bladder| blood| bone| bone marrow| brain| cervix| connective tissue| embryonic tissue| eye| intestine| kidney| larynx| liver| lung| mammary gland| mouth| muscle| nerve| ovary| pancreas| placenta| prostate| skin| testis| thymus| trachea| umbilical cord| uterus| vascular| bladder carcinoma| breast (mammary gland) tumor| cervical tumor| chondrosarcoma| colorectal tumor| germ cell tum…	NM_001270942	GO:0006351	transcription, DNA-templated	inferred from electronic annotation	NM_001270942	GO:0005634	nucleus	inferred from electronic annotation	NM_001270942	GO:0003677	DNA binding	inferred from electronic annotation				OTTHUMT00000256466	Pfam	IPR007087	Zinc finger, C2H2	main	Multiple_Complex
TC0500008785.hg.1	EGR1	1958	NM_001964	9.18341	10.3723	8.89543	12.0945	early growth response 1	chr5	+	Coding	138465490	138469315	10	5q31.1	RefSeq	Homo sapiens early growth response 1 (EGR1), mRNA.	0	NM_001964	P18146	NM_001964	Hs.326035	adipose tissue| adrenal gland| ascites| bladder| blood| bone| brain| connective tissue| ear| embryonic tissue| esophagus| eye| intestine| kidney| larynx| liver| lung| mammary gland| mouth| muscle| nerve| ovary| pancreas| pharynx| pituitary gland| placenta| prostate| skin| stomach| testis| thymus| thyroid| uterus| vascular|adrenal tumor| bladder carcinoma| breast (mammary gland) tumor| chondrosarc…	NM_001964	GO:0000122	negative regulation of transcription from RNA polymerase II promoter	inferred from electronic annotation	NM_001964	GO:0005634	nucleus	inferred from direct assay	NM_001964	GO:0000976	transcription regulatory region sequence-specific DNA binding	inferred from direct assay	NM_001964	GenMAPP	Ovarian_Infertility_Genes	ENST00000239938	Pfam	IPR021839	Protein of unknown function DUF3432	main	Coding
TC0400012818.hg.1	CCNG2	901	NM_004354	8.51307	9.07314	7.65888	10.7486	cyclin G2	chr4	+	Multiple_Complex	77157151	77179142	10	4q21.1	RefSeq	Homo sapiens cyclin G2 (CCNG2), mRNA.	0	NM_004354	Q16589	NM_004354	Hs.740456	adipose tissue| bladder| blood| bone| bone marrow| brain| cervix| connective tissue| ear| embryonic tissue| esophagus| eye| intestine| kidney| larynx| liver| lung| lymph| lymph node| mammary gland| mouth| muscle| nerve| ovary| parathyroid| placenta| prostate| skin| spleen| stomach| testis| thymus| thyroid| trachea| umbilical cord| uterus| breast (mammary gland) tumor| cervical tumor| chondrosarco…	NM_004354	GO:0000075	cell cycle checkpoint	traceable author statement	NM_004354	GO:0005737	cytoplasm	inferred from electronic annotation	NM_004354	GO:0005515	protein binding	inferred from physical interaction	NM_004354	GenMAPP	G1_to_S_cell_cycle_Reactome	ENST00000316355	Pfam	IPR006671	Cyclin, N-terminal	main	Multiple_Complex
TC0100010379.hg.1	UHMK1	127933	NM_001184763	8.23358	11.9044	10.4804	13.5219	U2AF homology motif (UHM) kinase 1	chr1	+	Multiple_Complex	162497174	162529629	10	1q23.3	RefSeq	Homo sapiens U2AF homology motif (UHM) kinase 1 (UHMK1), transcript variant 2, mRNA.	0	NM_001184763	Q8TAS1	NM_001184763	Hs.127310	adrenal gland| ascites| bladder| blood| bone| bone marrow| brain| cervix| connective tissue| embryonic tissue| eye| heart| intestine| kidney| larynx| liver| lung| lymph node| mammary gland| mouth| muscle| nerve| ovary| pancreas| parathyroid| placenta| prostate| skin| spleen| stomach| testis| thymus| thyroid| trachea| umbilical cord| uterus| vascular| bladder carcinoma| breast (mammary gland) tumo…	NM_001184763	GO:0000184	nuclear-transcribed mRNA catabolic process, nonsense-mediated decay	not recorded	NM_001184763	GO:0005634	nucleus	inferred from direct assay	NM_001184763	GO:0003729	mRNA binding	not recorded				ENST00000489294	Pfam	IPR000719	Protein kinase domain	main	Multiple_Complex
TC0200006891.hg.1	RHOB	388	NM_004040	7.79576	8.58731	7.2328	10.1955	ras homolog family member B	chr2	+	Coding	20447071	20449445	10	2p24	RefSeq	Homo sapiens ras homolog family member B (RHOB), mRNA.	0	NM_004040	P62745	NM_004040	Hs.502876	adipose tissue| adrenal gland| ascites| bladder| blood| bone| bone marrow| brain| cervix| connective tissue| ear| embryonic tissue| esophagus| eye| heart| intestine| kidney| liver| lung| lymph node| mammary gland| mouth| nerve| ovary| pancreas| parathyroid| pituitary gland| placenta| prostate| skin| spleen| stomach| testis| thymus| trachea| uterus| vascular| breast (mammary gland) tumor| cervical…	NM_004040	GO:0000910	cytokinesis	inferred from mutant phenotype	NM_004040	GO:0005634	nucleus	inferred from sequence or structural similarity	NM_004040	GO:0003924	GTPase activity	traceable author statement				ENST00000272233	Pfam	IPR001806	Small GTPase superfamily	main	Coding
TC1900008496.hg.1	PPP1R15A	23645	NM_014330	7.63395	10.5414	9.17669	12.1091	protein phosphatase 1, regulatory subunit 15A	chr19	+	Multiple_Complex	48872392	48876062	10	19q13.2	RefSeq	Homo sapiens protein phosphatase 1, regulatory subunit 15A (PPP1R15A), mRNA.	0	NM_014330	O75807	NM_014330	Hs.631593	adrenal gland| ascites| bladder| blood| bone| bone marrow| brain| cervix| connective tissue| embryonic tissue| esophagus| eye| heart| intestine| kidney| larynx| liver| lung| lymph| lymph node| mammary gland| mouth| muscle| nerve| ovary| pancreas| parathyroid| placenta| prostate| skin| spleen| stomach| testis| thymus| thyroid| tonsil| trachea| umbilical cord| uterus| vascular|adrenal tumor| bladde…	NM_014330	GO:0006915	apoptotic process	traceable author statement	NM_014330	GO:0000164	protein phosphatase type 1 complex	inferred from direct assay	NM_014330	GO:0005515	protein binding	inferred from physical interaction				ENST00000200453	Pfam	IPR019523	Protein phosphatase 1, regulatory subunit 15A/B, C-terminal	main	Multiple_Complex
TC0100008271.hg.1	RNF11	26994	NM_014372	7.57502	8.46321	7.1277	10.0489	ring finger protein 11	chr1	+	Multiple_Complex	51236271	51273455	10	1p32	RefSeq	Homo sapiens ring finger protein 11 (RNF11), mRNA.	0	NM_014372	Q9Y3C5	NM_014372	Hs.309641	adipose tissue| adrenal gland| ascites| bladder| blood| bone| bone marrow| brain| cervix| connective tissue| ear| embryonic tissue| eye| heart| intestine| kidney| larynx| liver| lung| lymph node| mammary gland| mouth| muscle| nerve| ovary| pancreas| parathyroid| pituitary gland| placenta| prostate| salivary gland| skin| spleen| stomach| testis| thymus| thyroid| trachea| uterus| vascular|adrenal t…	NM_014372	GO:0042787	protein ubiquitination involved in ubiquitin-dependent protein catabolic process	inferred from direct assay	NM_014372	GO:0000151	ubiquitin ligase complex	inferred from direct assay	NM_014372	GO:0003677	DNA binding	traceable author statement				ENST00000242719	Pfam	IPR001841	Zinc finger, RING-type	main	Multiple_Complex
TC0500012842.hg.1	DUSP1	1843	NM_004417	7.48696	11.8186	10.4553	13.3596	dual specificity phosphatase 1	chr5	-	Multiple_Complex	172768090	172771200	10	5q34	RefSeq	Homo sapiens dual specificity phosphatase 1 (DUSP1), mRNA.	0	NM_004417	P28562	NM_004417	Hs.171695	adipose tissue| adrenal gland| ascites| blood| bone| bone marrow| brain| cervix| connective tissue| ear| embryonic tissue| esophagus| eye| heart| intestine| kidney| larynx| liver| lung| lymph node| mammary gland| mouth| muscle| nerve| ovary| pancreas| parathyroid| pharynx| pituitary gland| placenta| prostate| skin| spleen| stomach| testis| thymus| thyroid| trachea| uterus| vascular|adrenal tumor|…	NM_004417	GO:0000188	inactivation of MAPK activity	inferred from sequence or structural similarity	NM_004417	GO:0005634	nucleus	inferred from direct assay	NM_004417	GO:0004726	non-membrane spanning protein tyrosine phosphatase activity	traceable author statement				ENST00000239223	Pfam	IPR000340	Dual specificity phosphatase, catalytic domain	main	Multiple_Complex
TC1700008033.hg.1	HEXIM1	10614	NM_006460	7.38947	11.1086	9.75916	12.6446	hexamethylene bis-acetamide inducible 1	chr17	+	Coding	45147317	45152101	10	17q21.31	RefSeq	Homo sapiens hexamethylene bis-acetamide inducible 1 (HEXIM1), mRNA.	0	NM_006460	O94992	NM_006460	Hs.741758	adrenal gland| ascites| bladder| bone| brain| cervix| connective tissue| embryonic tissue| esophagus| eye| heart| intestine| kidney| liver| lung| lymph node| mammary gland| muscle| ovary| pancreas| placenta| prostate| skin| stomach| testis| thymus| thyroid| trachea| uterus| vascular|adrenal tumor| breast (mammary gland) tumor| cervical tumor| chondrosarcoma| colorectal tumor| esophageal tumor| ga…	NM_006460	GO:0000122	negative regulation of transcription from RNA polymerase II promoter	inferred from direct assay	NM_006460	GO:0005634	nucleus	inferred from direct assay	NM_006460	GO:0004861	cyclin-dependent protein serine/threonine kinase inhibitor activity	inferred from direct assay				ENST00000332499	Pfam	IPR024872	HEXIM	main	Coding
TC0100008664.hg.1	GADD45A	1647	NM_001199741	7.31729	10.0206	8.68727	11.5586	growth arrest and DNA-damage-inducible, alpha	chr1	+	Multiple_Complex	67685061	67688338	10	1p31.2	RefSeq	Homo sapiens growth arrest and DNA-damage-inducible, alpha (GADD45A), transcript variant 2, mRNA.	0	NM_001199741	P24522	NM_001199741	Hs.80409	bladder| blood| bone| brain| cervix| connective tissue| embryonic tissue| eye| intestine| kidney| liver| lung| lymph| lymph node| mammary gland| muscle| ovary| pancreas| parathyroid| pharynx| placenta| prostate| skin| stomach| testis| thymus| thyroid| umbilical cord| uterus| vascular| breast (mammary gland) tumor| chondrosarcoma| colorectal tumor| gastrointestinal tumor| germ cell tumor| glioma| …	NM_001199741	GO:0000079	regulation of cyclin-dependent protein serine/threonine kinase activity	traceable author statement	NM_001199741	GO:0005634	nucleus	inferred from direct assay	NM_001199741	GO:0001047	core promoter binding	inferred from electronic annotation	NM_001199741	GenMAPP	Cell_cycle_KEGG	ENST00000370985	Pfam	IPR004038	Ribosomal protein L7Ae/L30e/S12e/Gadd45	main	Multiple_Complex
TC0500011448.hg.1	ARRDC3	57561	NM_020801	7.0748	12.0232	10.6944	13.5171	arrestin domain containing 3	chr5	-	Multiple_Complex	91368724	91383359	10	5q14.3	RefSeq	Homo sapiens arrestin domain containing 3 (ARRDC3), mRNA.	0	NM_020801	Q96B67	NM_020801	Hs.24684	adrenal gland| bladder| blood| bone| brain| cervix| connective tissue| embryonic tissue| esophagus| eye| heart| intestine| kidney| liver| lung| lymph node| mammary gland| mouth| muscle| nerve| ovary| pancreas| parathyroid| pharynx| pituitary gland| placenta| prostate| skin| stomach| testis| thymus| thyroid| trachea| uterus| vascular|adrenal tumor| bladder carcinoma| breast (mammary gland) tumor| …	NM_020801	GO:0001659	temperature homeostasis	inferred from electronic annotation	NM_020801	GO:0005768	endosome	inferred from direct assay	NM_020801	GO:0005515	protein binding	inferred from physical interaction				ENST00000265138	Pfam	IPR011021	Arrestin-like, N-terminal	main	Multiple_Complex
TC0300008114.hg.1	GPR15	2838	NM_005290	6.89514	10.6752	9.37292	12.1585	G protein-coupled receptor 15	chr3	+	Coding	98531899	98533150	10	3q11.2-q13.1	RefSeq	Homo sapiens G protein-coupled receptor 15 (GPR15), mRNA.	0	NM_005290	P49685	NM_005290	Hs.563128	blood| brain| intestine| liver| thymus| liver tumor| normal| adult	NM_005290	GO:0007186	G-protein coupled receptor signaling pathway	inferred from electronic annotation	NM_005290	GO:0005887	integral component of plasma membrane	traceable author statement	NM_005290	GO:0004930	G-protein coupled receptor activity	inferred from electronic annotation				ENST00000284311	Pfam	IPR000276	G protein-coupled receptor, rhodopsin-like	main	Coding
TC0X00009981.hg.1	IL2RG	3561	NM_000206	6.8761	8.2499	6.97552	9.75711	interleukin 2 receptor, gamma	chrX	-	Multiple_Complex	71107404	71112108	10	Xq13.1	RefSeq	Homo sapiens interleukin 2 receptor, gamma (IL2RG), mRNA.	0	NM_000206	P31785	NM_000206	Hs.84	blood| bone| bone marrow| brain| esophagus| eye| heart| intestine| kidney| larynx| liver| lung| lymph| lymph node| mammary gland| mouth| ovary| pancreas| pituitary gland| placenta| spleen| stomach| testis| thymus| thyroid| tonsil| uterus| breast (mammary gland) tumor| chondrosarcoma| colorectal tumor| esophageal tumor| gastrointestinal tumor| germ cell tumor| head and neck tumor| leukemia| liver …					NM_000206	GO:0005622	intracellular	traceable author statement	NM_000206	GO:0004911	interleukin-2 receptor activity	traceable author statement	NM_000206	GenMAPP	Inflammatory_Response_Pathway	ENST00000374202	Pfam	IPR003961	Fibronectin type III	main	Multiple_Complex
TC1000007641.hg.1	DKK1	22943	NM_012242	6.82742	8.58104	7.30653	10.0779	dickkopf WNT signaling pathway inhibitor 1	chr10	+	Multiple_Complex	52314281	52318042	10	10q11.2	RefSeq	Homo sapiens dickkopf WNT signaling pathway inhibitor 1 (DKK1), mRNA.	0	NM_012242	O94907	NM_012242	Hs.40499	ascites| bladder| bone| bone marrow| brain| connective tissue| embryonic tissue| intestine| liver| lung| lymph node| mammary gland| mouth| muscle| ovary| pancreas| placenta| prostate| skin| stomach| thyroid| uterus| vascular| bladder carcinoma| chondrosarcoma| colorectal tumor| gastrointestinal tumor| germ cell tumor| head and neck tumor| leukemia| liver tumor| lung tumor| normal| pancreatic tumo…					NM_012242	GO:0005576	extracellular region	traceable author statement	NM_012242	GO:0004871	signal transducer activity	traceable author statement				ENST00000373970	Pfam	IPR006796	Dickkopf, N-terminal cysteine-rich	main	Multiple_Complex
TC0100015598.hg.1	TXNIP	10628	NM_006472	6.64689	14.6201	13.3175	16.0502	thioredoxin interacting protein	chr1	-	Multiple_Complex	145992435	145996631	10	1q21.1	RefSeq	Homo sapiens thioredoxin interacting protein (TXNIP), transcript variant 1, mRNA.	0	NM_006472	Q9H3M7	NM_006472	Hs.709057	adipose tissue| adrenal gland| ascites| bladder| blood| bone| bone marrow| brain| cervix| connective tissue| ear| embryonic tissue| esophagus| eye| heart| intestine| kidney| larynx| liver| lung| lymph| lymph node| mammary gland| mouth| muscle| nerve| ovary| pancreas| parathyroid| pharynx| pituitary gland| placenta| prostate| salivary gland| skin| spleen| stomach| testis| thymus| thyroid| trachea|…	NM_006472	GO:0000122	negative regulation of transcription from RNA polymerase II promoter	inferred from electronic annotation	NM_006472	GO:0005634	nucleus	inferred from electronic annotation	NM_006472	GO:0004857	enzyme inhibitor activity	inferred from electronic annotation				ENST00000425134	Pfam	IPR011021	Arrestin-like, N-terminal	main	Multiple_Complex
TC2200007150.hg.1	TIMP3	7078	NM_000362	6.45425	11.3946	10.1286	12.8188	TIMP metallopeptidase inhibitor 3	chr22	+	Multiple_Complex	32800816	32865634	10	22q12.3	RefSeq	Homo sapiens TIMP metallopeptidase inhibitor 3 (TIMP3), mRNA.	0	NM_000362	P35625	NM_000362	Hs.644633	adipose tissue| adrenal gland| blood| bone| bone marrow| brain| cervix| connective tissue| ear| embryonic tissue| esophagus| eye| heart| intestine| kidney| larynx| liver| lung| mammary gland| mouth| muscle| nerve| ovary| pancreas| parathyroid| pharynx| pituitary gland| placenta| prostate| salivary gland| skin| spleen| stomach| testis| thymus| thyroid| trachea| umbilical cord| uterus| vascular|adr…	NM_000362	GO:0007417	central nervous system development	inferred from electronic annotation	NM_000362	GO:0005578	proteinaceous extracellular matrix	not recorded	NM_000362	GO:0002020	protease binding	not recorded	NM_000362	GenMAPP	Matrix_Metalloproteinases	ENST00000266085	Pfam	IPR001820	Protease inhibitor I35 (TIMP)	main	Multiple_Complex
TC1900011993.hg.1	CGB	1082	NM_000737	6.4243	8.62689	7.38884	10.0724	chorionic gonadotropin, beta polypeptide	chr19	-	Multiple_Complex	49022869	49024375	10	19q13.32	RefSeq	Homo sapiens chorionic gonadotropin, beta polypeptide (CGB), mRNA.	0	NM_000737	P01233	NM_000737	Hs.446683	connective tissue| embryonic tissue| ovary| placenta| testis| germ cell tumor| normal| soft tissue/muscle tissue tumor|embryoid body| fetus| adult	NM_000737	GO:0006915	apoptotic process	traceable author statement	NM_000737	GO:0005576	extracellular region	traceable author statement	NM_000737	GO:0005179	hormone activity	inferred from mutant phenotype				ENST00000357383	Pfam	IPR006208	Glycoprotein hormone subunit beta, cystine knot	main	Multiple_Complex
TC0100013349.hg.1	RSRP1	57035	NM_020317	6.30222	11.5381	10.2863	12.9422	arginine/serine-rich protein 1	chr1	-	Multiple_Complex	25242237	25338213	10	1p36.13-p35.1	RefSeq	Homo sapiens arginine/serine-rich protein 1 (RSRP1), mRNA.	0	NM_020317	Q9BUV0												NM_020317	GO:0005515	protein binding	inferred from physical interaction								main	Multiple_Complex
TC0200008900.hg.1	TMEM87B	84910	NM_032824	6.027	9.08864	7.88482	10.4763	transmembrane protein 87B	chr2	+	Multiple_Complex	112055223	112119318	10	2q13	RefSeq	Homo sapiens transmembrane protein 87B (TMEM87B), mRNA.	0	NM_032824	Q96K49	NM_032824	Hs.656298	adrenal gland| bladder| blood| bone| brain| cervix| connective tissue| embryonic tissue| eye| intestine| kidney| liver| lung| lymph node| mammary gland| mouth| nerve| ovary| pancreas| parathyroid| pharynx| placenta| prostate| skin| stomach| testis| thymus| thyroid| trachea| umbilical cord| uterus| vascular|adrenal tumor| bladder carcinoma| breast (mammary gland) tumor| cervical tumor| chondrosarc…					NM_032824	GO:0016021	integral component of membrane	inferred from electronic annotation								ENST00000283206	Pfam	IPR009637	Transmembrane receptor, eukaryota	main	Multiple_Complex
TC1600010951.hg.1	MAF	4094	NM_001031804	5.97927	10.3206	9.11091	11.6909	v-maf avian musculoaponeurotic fibrosarcoma oncogene homolog	chr16	-	Coding	79585843	79600725	10	16q22-q23	RefSeq	Homo sapiens v-maf avian musculoaponeurotic fibrosarcoma oncogene homolog (MAF), transcript variant 2, mRNA.	0	NM_001031804	O75444	NM_001031804	Hs.134859	adipose tissue| adrenal gland| blood| bone| brain| cervix| connective tissue| ear| embryonic tissue| eye| heart| intestine| kidney| larynx| liver| lung| lymph node| mammary gland| muscle| nerve| ovary| pancreas| parathyroid| placenta| prostate| salivary gland| skin| spleen| stomach| testis| thyroid| uterus| vascular|adrenal tumor| chondrosarcoma| colorectal tumor| germ cell tumor| glioma| head an…	NM_001031804	GO:0000122	negative regulation of transcription from RNA polymerase II promoter	inferred from electronic annotation	NM_001031804	GO:0000785	chromatin	traceable author statement	NM_001031804	GO:0001228	transcriptional activator activity, RNA polymerase II transcription regulatory region sequence-specific binding	not recorded				ENST00000326043	Pfam	IPR004826	Basic leucine zipper domain, Maf-type	main	Coding
TC0900008202.hg.1	TGFBR1	7046	NM_001130916	5.79713	8.9348	7.75661	10.2919	transforming growth factor, beta receptor 1	chr9	+	Multiple_Complex	99104038	99154192	10	9q22	RefSeq	Homo sapiens transforming growth factor, beta receptor 1 (TGFBR1), transcript variant 2, mRNA.	0	NM_001130916	P36897	NM_001130916	Hs.494622	adrenal gland| ascites| blood| bone| bone marrow| brain| cervix| connective tissue| ear| embryonic tissue| eye| heart| intestine| kidney| liver| lung| lymph| lymph node| mammary gland| mouth| muscle| nerve| ovary| pancreas| parathyroid| pharynx| pituitary gland| placenta| prostate| skin| spleen| stomach| testis| thymus| thyroid| uterus| vascular|adrenal tumor| breast (mammary gland) tumor| cervic…					NM_001130916	GO:0005622	intracellular	inferred from sequence or structural similarity					NM_001130916	GenMAPP	TGF_Beta_Signaling_Pathway	ENST00000374990	Pfam	IPR000472	Activin types I and II receptor domain	main	Multiple_Complex
TC0600007847.hg.1	CDKN1A	1026	NM_000389	5.77788	8.96865	7.79219	10.3227	cyclin-dependent kinase inhibitor 1A (p21, Cip1)	chr6	+	Multiple_Complex	36676460	36687339	10	6p21.2	RefSeq	Homo sapiens cyclin-dependent kinase inhibitor 1A (p21, Cip1) (CDKN1A), transcript variant 1, mRNA.	0	NM_000389	P38936	NM_000389	Hs.370771	adipose tissue| ascites| bladder| blood| bone| bone marrow| brain| cervix| connective tissue| ear| embryonic tissue| esophagus| eye| heart| intestine| kidney| larynx| liver| lung| lymph| lymph node| mammary gland| mouth| muscle| nerve| ovary| pancreas| parathyroid| pharynx| placenta| prostate| salivary gland| skin| stomach| testis| thymus| thyroid| trachea| uterus| vascular| bladder carcinoma| br…					NM_000389	GO:0000307	cyclin-dependent protein kinase holoenzyme complex	inferred from direct assay	NM_000389	GO:0004861	cyclin-dependent protein serine/threonine kinase inhibitor activity	traceable author statement	NM_000389	GenMAPP	Cell_cycle_KEGG	ENST00000244741	Pfam	IPR003175	Cyclin-dependent kinase inhibitor	main	Multiple_Complex
TC1200010229.hg.1	PTHLH	5744	NM_002820	5.71439	7.4191	6.26758	8.78218	parathyroid hormone-like hormone	chr12	-	Multiple_Complex	27958084	27972705	10	12p12.1-p11.2	RefSeq	Homo sapiens parathyroid hormone-like hormone (PTHLH), transcript variant 2, mRNA.	0	NM_002820	P12272	NM_002820	Hs.591159	brain| embryonic tissue| intestine| kidney| larynx| lung| mammary gland| mouth| nerve| pancreas| parathyroid| prostate| skin| testis| thymus| uterus| colorectal tumor| germ cell tumor| head and neck tumor| kidney tumor| normal| pancreatic tumor| skin tumor| uterine tumor|embryoid body| fetus| adult					NM_002820	GO:0005576	extracellular region	traceable author statement	NM_002820	GO:0005179	hormone activity	inferred from electronic annotation				ENST00000201015	Pfam	IPR001415	Parathyroid hormone/parathyroid hormone-related protein	main	Multiple_Complex
TC0400006793.hg.1	USP17L15	100288520	NM_001256894	5.66564	4.91294	3.81862	6.32086	ubiquitin specific peptidase 17-like family member 15	chr4	+	Coding	9234385	9365080	10	4p16.1	RefSeq	Homo sapiens ubiquitin specific peptidase 17-like family member 15 (USP17L15), mRNA.	0	NM_001256894	A0A087WUW7	NM_001256894	Hs.528621	intestine| colorectal tumor| adult	NM_001256894	GO:0016579	protein deubiquitination	not recorded	NM_001256894	GO:0005634	nucleus	not recorded	NM_001256894	GO:0004197	cysteine-type endopeptidase activity	not recorded				ENST00000456464	Pfam	IPR001394	Peptidase C19, ubiquitin carboxyl-terminal hydrolase	main	Coding
TC2000009604.hg.1	PMEPA1	56937	NM_001255976	5.60494	9.18047	8.02093	10.5076	prostate transmembrane protein, androgen induced 1	chr20	-	Multiple_Complex	57648392	57711536	10	20q13.31-q13.33	RefSeq	Homo sapiens prostate transmembrane protein, androgen induced 1 (PMEPA1), transcript variant 5, mRNA.	0	NM_001255976	Q969W9	NM_001255976	Hs.517155	adipose tissue| adrenal gland| bladder| blood| bone| brain| cervix| connective tissue| ear| embryonic tissue| esophagus| eye| heart| intestine| kidney| larynx| liver| lung| mammary gland| mouth| muscle| nerve| ovary| pancreas| pharynx| placenta| prostate| salivary gland| skin| spleen| stomach| testis| trachea| umbilical cord| uterus| vascular|adrenal tumor| bladder carcinoma| breast (mammary glan…	NM_001255976	GO:0007179	transforming growth factor beta receptor signaling pathway	traceable author statement	NM_001255976	GO:0000139	Golgi membrane	inferred from direct assay	NM_001255976	GO:0005515	protein binding	inferred from physical interaction								main	Multiple_Complex
TC1300008793.hg.1	TSC22D1	8848	NM_001243797	5.30834	13.8823	12.7303	15.1386	TSC22 domain family, member 1	chr13	-	Multiple_Complex	44432143	44577147	10	13q14	RefSeq	Homo sapiens TSC22 domain family, member 1 (TSC22D1), transcript variant 3, mRNA.	0	NM_001243797	Q15714	NM_001243797	Hs.436383	adipose tissue| adrenal gland| ascites| bladder| blood| bone| bone marrow| brain| cervix| connective tissue| ear| embryonic tissue| esophagus| eye| heart| intestine| kidney| larynx| liver| lung| lymph node| mammary gland| mouth| muscle| nerve| ovary| pancreas| parathyroid| pharynx| pituitary gland| placenta| prostate| salivary gland| skin| spleen| stomach| testis| thymus| thyroid| trachea| umbili…	NM_001243797	GO:0006355	regulation of transcription, DNA-templated	inferred from electronic annotation	NM_001243797	GO:0005634	nucleus	inferred from electronic annotation	NM_001243797	GO:0003700	transcription factor activity, sequence-specific DNA binding	inferred from electronic annotation				ENST00000261489	Pfam	IPR000580	TSC-22 / Dip / Bun	main	Multiple_Complex
TC0800011132.hg.1	GEM	2669	NM_005261	5.24677	10.0738	8.94879	11.3402	GTP binding protein overexpressed in skeletal muscle	chr8	-	Multiple_Complex	94249253	94262350	10	8q13-q21	RefSeq	Homo sapiens GTP binding protein overexpressed in skeletal muscle (GEM), transcript variant 1, mRNA.	0	NM_005261	P55040	NM_005261	Hs.654463	blood| bone| bone marrow| brain| connective tissue| ear| embryonic tissue| esophagus| eye| heart| intestine| kidney| liver| lung| mammary gland| muscle| pancreas| parathyroid| pharynx| pituitary gland| placenta| prostate| skin| stomach| testis| trachea| umbilical cord| uterus| vascular| chondrosarcoma| colorectal tumor| esophageal tumor| gastrointestinal tumor| germ cell tumor| glioma| kidney tum…	NM_005261	GO:0006955	immune response	traceable author statement	NM_005261	GO:0005634	nucleus	inferred from electronic annotation	NM_005261	GO:0000287	magnesium ion binding	inferred from direct assay				ENST00000297596	Pfam	IPR001806	Small GTPase superfamily	main	Multiple_Complex
TC0300009282.hg.1	TIPARP	25976	NM_001184717	5.23682	13.1193	11.9792	14.3679	TCDD-inducible poly(ADP-ribose) polymerase	chr3	+	Multiple_Complex	156673235	156706770	10	3q25.31	RefSeq	Homo sapiens TCDD-inducible poly(ADP-ribose) polymerase (TIPARP), transcript variant 1, mRNA.	0	NM_001184717	Q7Z3E1	NM_001184717	Hs.744050	bladder| blood| bone| bone marrow| brain| cervix| connective tissue| embryonic tissue| esophagus| eye| intestine| kidney| larynx| liver| lung| lymph node| mammary gland| mouth| ovary| pancreas| parathyroid| placenta| prostate| skin| stomach| testis| thymus| thyroid| trachea| uterus| vascular| breast (mammary gland) tumor| cervical tumor| chondrosarcoma| colorectal tumor| esophageal tumor| gastroi…					NM_001184717	GO:0005634	nucleus	inferred from direct assay	NM_001184717	GO:0003950	NAD+ ADP-ribosyltransferase activity	inferred from direct assay				ENST00000295924	Pfam	IPR012317	Poly(ADP-ribose) polymerase, catalytic domain	main	Multiple_Complex
TC0600014220.hg.1	SERPINB9	5272	NM_004155	5.20133	13.4791	12.342	14.7209	serpin peptidase inhibitor, clade B (ovalbumin), member 9	chr6	-	Multiple_Complex	2887266	2903312	10	6p25	RefSeq	Homo sapiens serpin peptidase inhibitor, clade B (ovalbumin), member 9 (SERPINB9), mRNA.	0	NM_004155	P50453	NM_004155	Hs.104879	adrenal gland| blood| bone| bone marrow| brain| connective tissue| embryonic tissue| intestine| kidney| liver| lung| lymph| lymph node| mammary gland| mouth| muscle| ovary| pancreas| placenta| salivary gland| skin| spleen| stomach| testis| thymus| thyroid| uterus| vascular| breast (mammary gland) tumor| chondrosarcoma| colorectal tumor| gastrointestinal tumor| germ cell tumor| head and neck tumor…	NM_004155	GO:0002448	mast cell mediated immunity	inferred from expression pattern	NM_004155	GO:0005615	extracellular space	inferred from direct assay	NM_004155	GO:0002020	protease binding	inferred from physical interaction				ENST00000380698	Pfam	IPR023796	Serpin domain	main	Multiple_Complex
TC0800012457.hg.1	TMEM65	157378	NM_194291	5.19747	10.0771	8.95811	11.3359	transmembrane protein 65	chr8	-	Multiple_Complex	124310918	124372699	10	8q24.13	RefSeq	Homo sapiens transmembrane protein 65 (TMEM65), mRNA.	0	NM_194291	Q6PI78	NM_194291	Hs.187646	bladder| brain| connective tissue| eye| heart| intestine| kidney| liver| lung| mammary gland| mouth| muscle| ovary| pancreas| placenta| prostate| spleen| testis| colorectal tumor| germ cell tumor| glioma| head and neck tumor| kidney tumor| lung tumor| normal| ovarian tumor| prostate cancer| soft tissue/muscle tissue tumor| fetus| adult	NM_194291	GO:0003231	cardiac ventricle development	inferred from sequence or structural similarity	NM_194291	GO:0005739	mitochondrion	inferred from electronic annotation												main	Multiple_Complex
TC1000010699.hg.1	IPMK	253430	NM_152230	5.17558	11.0245	9.90222	12.2739	inositol polyphosphate multikinase	chr10	-	Multiple_Complex	58191517	58267934	10	10q21.1	RefSeq	Homo sapiens inositol polyphosphate multikinase (IPMK), mRNA.	0	NM_152230	Q8NFU5	NM_152230	Hs.30280	bladder| bone marrow| brain| embryonic tissue| heart| intestine| kidney| liver| lung| lymph node| mammary gland| muscle| pancreas| placenta| prostate| skin| testis| uterus| vascular| bladder carcinoma| breast (mammary gland) tumor| colorectal tumor| germ cell tumor| glioma| liver tumor| lung tumor| non-neoplasia| normal| pancreatic tumor| skin tumor| soft tissue/muscle tissue tumor| uterine tumor…	NM_152230	GO:0001841	neural tube formation	inferred from electronic annotation	NM_152230	GO:0005634	nucleus	inferred from direct assay	NM_152230	GO:0000823	inositol-1,4,5-trisphosphate 6-kinase activity	inferred from electronic annotation				ENST00000373935	Pfam	IPR005522	Inositol polyphosphate kinase	main	Multiple_Complex
TC0400006818.hg.1	USP17L28	728400	NM_001242331	5.10747	5.14937	4.10571	6.45832	ubiquitin specific peptidase 17-like family member 28	chr4	+	Coding	9339403	9340995	10	4p16.1	RefSeq	Homo sapiens ubiquitin specific peptidase 17-like family member 28 (USP17L28), mRNA.	0	NM_001242331	Q0WX57	NM_001242331	Hs.553810		NM_001242331	GO:0006508	proteolysis	inferred from electronic annotation	NM_001242331	GO:0005634	nucleus	inferred from electronic annotation	NM_001242331	GO:0008233	peptidase activity	inferred from electronic annotation				ENST00000507227	Pfam	IPR001394	Peptidase C19, ubiquitin carboxyl-terminal hydrolase	main	Coding
TC0100011453.hg.1	G0S2	50486	NM_015714	5.08716	7.15366	6.07583	8.42269	G0/G1 switch 2	chr1	+	Multiple_Complex	209675325	209676390	10	1q32.2	RefSeq	Homo sapiens G0/G1 switch 2 (G0S2), mRNA.	0	NM_015714	P27469	NM_015714	Hs.432132	adipose tissue| adrenal gland| ascites| blood| bone marrow| brain| heart| intestine| kidney| liver| lung| mammary gland| mouth| muscle| nerve| ovary| pancreas| placenta| prostate| skin| testis| thyroid| bladder carcinoma| gastrointestinal tumor| glioma| head and neck tumor| leukemia| liver tumor| lung tumor| normal| pancreatic tumor| skin tumor| fetus| juvenile| adult	NM_015714	GO:0044255	cellular lipid metabolic process	traceable author statement	NM_015714	GO:0005739	mitochondrion	inferred from direct assay	NM_015714	GO:0005515	protein binding	inferred from physical interaction	NM_015714	GenMAPP	Circadian_Exercise	ENST00000367029	Pfam	IPR016821	G0/G1 switch protein 2	main	Multiple_Complex
TC2100007949.hg.1	MIS18A	54069	NM_018944	5.02938	10.6282	9.52668	11.8571	MIS18 kinetochore protein A	chr21	-	Multiple_Complex	32268219	32279069	10	21q22.11	RefSeq	Homo sapiens MIS18 kinetochore protein A (MIS18A), mRNA.	0	NM_018944	Q9NYP9	NM_018944	Hs.190518	ascites| blood| bone| bone marrow| brain| connective tissue| ear| embryonic tissue| esophagus| eye| heart| intestine| kidney| liver| lung| lymph| lymph node| mammary gland| mouth| muscle| ovary| pancreas| parathyroid| placenta| prostate| salivary gland| skin| stomach| testis| tonsil| uterus| vascular| breast (mammary gland) tumor| chondrosarcoma| colorectal tumor| esophageal tumor| gastrointestin…	NM_018944	GO:0006334	nucleosome assembly	traceable author statement	NM_018944	GO:0000775	chromosome, centromeric region	inferred from electronic annotation	NM_018944	GO:0005515	protein binding	inferred from physical interaction				ENST00000290130	Pfam	IPR004910	Yippee/Mis18	main	Multiple_Complex
TC1000010768.hg.1	EGR2	1959	NM_000399	4.95289	6.08692	5.04124	7.34951	early growth response 2	chr10	-	Multiple_Complex	62811996	62919900	10	10q21.1	RefSeq	Homo sapiens early growth response 2 (EGR2), transcript variant 1, mRNA.	0	NM_000399	P11161	NM_000399	Hs.1395	blood| bone| brain| connective tissue| embryonic tissue| eye| intestine| kidney| larynx| lung| mammary gland| mouth| nerve| pancreas| placenta| skin| spleen| stomach| testis| thymus| thyroid| uterus| breast (mammary gland) tumor| chondrosarcoma| colorectal tumor| gastrointestinal tumor| germ cell tumor| glioma| head and neck tumor| kidney tumor| non-neoplasia| normal| pancreatic tumor| primitive …					NM_000399	GO:0005634	nucleus	inferred by curator	NM_000399	GO:0000978	RNA polymerase II core promoter proximal region sequence-specific DNA binding	inferred from direct assay				ENST00000242480	Pfam	IPR021849	Protein of unknown function DUF3446	main	Multiple_Complex
TC0800008916.hg.1	EFR3A	23167	NM_015137	4.94839	10.8263	9.73413	12.0411	EFR3 homolog A	chr8	+	Multiple_Complex	131904088	132013642	10	8q24.22	RefSeq	Homo sapiens EFR3 homolog A (EFR3A), mRNA.	0	NM_015137	Q14156	NM_015137	Hs.204564	ascites| bladder| blood| bone| bone marrow| brain| cervix| connective tissue| embryonic tissue| esophagus| eye| heart| intestine| kidney| larynx| liver| lung| lymph| lymph node| mammary gland| mouth| muscle| ovary| pancreas| pharynx| pituitary gland| placenta| prostate| salivary gland| skin| stomach| testis| thymus| thyroid| uterus| vascular| bladder carcinoma| breast (mammary gland) tumor| cervi…					NM_015137	GO:0005622	intracellular	inferred from electronic annotation	ENST00000254624	GO:0005488	binding	inferred from electronic annotation								main	Multiple_Complex
TC2000007704.hg.1	PARD6B	84612	NM_032521	4.90642	11.7613	10.6698	12.9644	par-6 family cell polarity regulator beta	chr20	+	Multiple_Complex	50731544	50756795	10	20q13.13	RefSeq	Homo sapiens par-6 family cell polarity regulator beta (PARD6B), mRNA.	0	NM_032521	Q9BYG5	NM_032521	Hs.589848	ascites| bladder| brain| connective tissue| embryonic tissue| eye| intestine| kidney| lung| mammary gland| ovary| pancreas| placenta| stomach| testis| thyroid| uterus| bladder carcinoma| breast (mammary gland) tumor| chondrosarcoma| colorectal tumor| gastrointestinal tumor| germ cell tumor| head and neck tumor| kidney tumor| normal| ovarian tumor| soft tissue/muscle tissue tumor| uterine tumor|em…	NM_032521	GO:0006461	protein complex assembly	inferred from direct assay	NM_032521	GO:0005634	nucleus	inferred from electronic annotation	NM_032521	GO:0005515	protein binding	inferred from physical interaction				ENST00000371610	Pfam	IPR000270	PB1 domain	main	Multiple_Complex
TC1100007227.hg.1	HIPK3	10114	NM_001048200	4.89802	9.92437	8.84423	11.1364	homeodomain interacting protein kinase 3	chr11	+	Multiple_Complex	33256672	33357023	10	11p13	RefSeq	Homo sapiens homeodomain interacting protein kinase 3 (HIPK3), transcript variant 3, mRNA.	0	NM_001048200	Q9H422	NM_001048200	Hs.201918	adipose tissue| ascites| blood| brain| cervix| connective tissue| esophagus| eye| heart| intestine| kidney| larynx| liver| lung| lymph node| mammary gland| muscle| ovary| pancreas| parathyroid| pharynx| placenta| prostate| skin| stomach| testis| thymus| trachea| uterus| vascular| breast (mammary gland) tumor| colorectal tumor| esophageal tumor| gastrointestinal tumor| germ cell tumor| head and ne…	NM_001048200	GO:0006355	regulation of transcription, DNA-templated	inferred from electronic annotation	NM_001048200	GO:0005634	nucleus	inferred from direct assay	NM_001048200	GO:0004672	protein kinase activity	inferred from direct assay				ENST00000303296	Pfam	IPR000719	Protein kinase domain	main	Multiple_Complex
TC0800010685.hg.1	MYBL1	4603	NM_001080416	4.8676	9.10107	8.03078	10.314	v-myb avian myeloblastosis viral oncogene homolog-like 1	chr8	-	Multiple_Complex	66562175	66614247	10	8q13.1	RefSeq	Homo sapiens v-myb avian myeloblastosis viral oncogene homolog-like 1 (MYBL1), transcript variant 1, mRNA.	0	NM_001080416	P10243	NM_001080416	Hs.445898	bone| brain| embryonic tissue| eye| kidney| liver| lung| lymph| lymph node| mammary gland| muscle| pancreas| placenta| prostate| skin| spleen| testis| uterus| vascular| bladder carcinoma| breast (mammary gland) tumor| chondrosarcoma| germ cell tumor| leukemia| lung tumor| lymphoma| normal| pancreatic tumor| primitive neuroectodermal tumor of the CNS| skin tumor| soft tissue/muscle tissue tumor| b…	NM_001080416	GO:0006366	transcription from RNA polymerase II promoter	inferred from direct assay	NM_001080416	GO:0005634	nucleus	non-traceable author statement	NM_001080416	GO:0000978	RNA polymerase II core promoter proximal region sequence-specific DNA binding	inferred from direct assay				ENST00000517885	Pfam	IPR015395	C-myb, C-terminal	main	Multiple_Complex
TC2100007140.hg.1	ETS2	2114	NM_001256295	4.86557	11.9075	10.8208	13.1034	v-ets avian erythroblastosis virus E26 oncogene homolog 2	chr21	+	Multiple_Complex	38805307	38824955	10	21q22.2	RefSeq	Homo sapiens v-ets avian erythroblastosis virus E26 oncogene homolog 2 (ETS2), transcript variant 2, mRNA.	0	NM_001256295	P15036	NM_001256295	Hs.644231	adipose tissue| adrenal gland| ascites| bladder| blood| bone| bone marrow| brain| cervix| connective tissue| ear| embryonic tissue| esophagus| eye| heart| intestine| kidney| larynx| liver| lung| lymph node| mammary gland| mouth| muscle| nerve| ovary| pancreas| parathyroid| pharynx| pituitary gland| placenta| prostate| salivary gland| skin| spleen| stomach| testis| thymus| thyroid| trachea| uterus…	NM_001256295	GO:0000122	negative regulation of transcription from RNA polymerase II promoter	inferred from direct assay	NM_001256295	GO:0005634	nucleus	inferred from direct assay	NM_001256295	GO:0000978	RNA polymerase II core promoter proximal region sequence-specific DNA binding	inferred from direct assay	NM_001256295	GenMAPP	Smooth_muscle_contraction	ENST00000360214	Pfam	IPR000418	Ets domain	main	Multiple_Complex
TC1700010693.hg.1	ACLY	47	NM_001096	4.83941	14.1763	13.0845	15.3593	ATP citrate lyase	chr17	-	Multiple_Complex	41866908	41930634	10	17q21.2	RefSeq	Homo sapiens ATP citrate lyase (ACLY), transcript variant 1, mRNA.	0	NM_001096	P53396	NM_001096	Hs.387567	adipose tissue| adrenal gland| ascites| bladder| blood| bone| bone marrow| brain| cervix| connective tissue| embryonic tissue| esophagus| eye| heart| intestine| kidney| larynx| liver| lung| lymph| lymph node| mammary gland| mouth| muscle| nerve| ovary| pancreas| pharynx| placenta| prostate| skin| spleen| stomach| testis| thymus| thyroid| tonsil| trachea| umbilical cord| uterus| vascular|adrenal t…					NM_001096	GO:0005654	nucleoplasm	inferred from direct assay	NM_001096	GO:0003878	ATP citrate synthase activity	traceable author statement	NM_001096	GenMAPP	Fatty_Acid_Synthesis	ENST00000352035	Pfam	IPR002020	Citrate synthase	main	Multiple_Complex
TC0500012023.hg.1	KIF3A	11127	NM_001300791	4.79702	6.88668	5.84788	8.11002	kinesin family member 3A	chr5	-	Multiple_Complex	132692627	132737638	10	5q31	RefSeq	Homo sapiens kinesin family member 3A (KIF3A), transcript variant 1, mRNA.	0	NM_001300791	Q9Y496	NM_001300791	Hs.43670	adrenal gland| blood| bone| bone marrow| brain| connective tissue| embryonic tissue| esophagus| eye| heart| intestine| kidney| liver| lung| lymph node| mammary gland| mouth| muscle| nerve| ovary| pancreas| pharynx| pituitary gland| placenta| prostate| skin| testis| thyroid| uterus| vascular| breast (mammary gland) tumor| chondrosarcoma| esophageal tumor| germ cell tumor| glioma| head and neck tum…	NM_001300791	GO:0006996	organelle organization	traceable author statement	NM_001300791	GO:0005813	centrosome	inferred from direct assay	NM_001300791	GO:0005515	protein binding	inferred from physical interaction				ENST00000378735	Pfam	IPR001752	Kinesin motor domain	main	Multiple_Complex
TC0100011533.hg.1	ATF3	467	NM_001030287	4.72086	10.1479	9.08999	11.329	activating transcription factor 3	chr1	+	Multiple_Complex	212565334	212620777	10	1q32.3	RefSeq	Homo sapiens activating transcription factor 3 (ATF3), transcript variant 3, mRNA.	0	NM_001030287	P18847	NM_001030287	Hs.460	adipose tissue| adrenal gland| ascites| bladder| blood| bone| bone marrow| brain| cervix| connective tissue| embryonic tissue| esophagus| eye| heart| intestine| kidney| liver| lung| lymph node| mammary gland| mouth| muscle| nerve| ovary| pancreas| parathyroid| pharynx| pituitary gland| placenta| prostate| skin| spleen| stomach| testis| thyroid| trachea| uterus| vascular| breast (mammary gland) tu…					NM_001030287	GO:0005634	nucleus	inferred from direct assay					NM_001030287	GenMAPP	Hypertrophy_model	ENST00000336937	Pfam	IPR004827	Basic-leucine zipper domain	main	Multiple_Complex
TC0600007158.hg.1	SOX4	6659	NM_003107	4.57186	8.67929	7.65187	9.84465	SRY box 4	chr6	+	Multiple_Complex	21592769	21598619	10	6p22.3	RefSeq	Homo sapiens SRY (sex determining region Y)-box 4 (SOX4), mRNA.	0	NM_003107	Q06945	NM_003107	Hs.643910	adipose tissue| adrenal gland| ascites| bladder| blood| bone| bone marrow| brain| connective tissue| ear| embryonic tissue| eye| heart| intestine| kidney| larynx| liver| lung| lymph node| mammary gland| mouth| muscle| nerve| ovary| pancreas| parathyroid| pharynx| pituitary gland| placenta| prostate| skin| spleen| stomach| testis| thymus| thyroid| uterus| vascular|adrenal tumor| bladder carcinoma|…					NM_003107	GO:0005634	nucleus	inferred from direct assay	NM_003107	GO:0000976	transcription regulatory region sequence-specific DNA binding	inferred from sequence or structural similarity				ENST00000244745	Pfam	IPR009071	High mobility group box domain	main	Multiple_Complex
TC0100014958.hg.1	BCAR3	8412	NM_001261408	4.55958	6.06603	5.06952	7.25842	breast cancer anti-estrogen resistance 3	chr1	-	Multiple_Complex	93561741	93847150	10	1p22.1	RefSeq	Homo sapiens breast cancer anti-estrogen resistance 3 (BCAR3), transcript variant 1, mRNA.	0	NM_001261408	O75815	NM_001261408	Hs.36958	adipose tissue| ascites| bladder| blood| bone| brain| cervix| connective tissue| embryonic tissue| eye| intestine| kidney| larynx| liver| lung| lymph node| mammary gland| mouth| ovary| pancreas| placenta| skin| stomach| testis| thyroid| trachea| uterus| breast (mammary gland) tumor| cervical tumor| chondrosarcoma| colorectal tumor| gastrointestinal tumor| germ cell tumor| head and neck tumor| kid…	NM_001261408	GO:0002089	lens morphogenesis in camera-type eye	inferred from electronic annotation	NM_001261408	GO:0005622	intracellular	inferred from electronic annotation	NM_001261408	GO:0005085	guanyl-nucleotide exchange factor activity	inferred from electronic annotation				ENST00000260502	Pfam	IPR000980	SH2 domain	main	Multiple_Complex
TC0300013471.hg.1	BCL6	604	NM_001130845	4.54645	10.5617	9.52569	11.7104	B-cell CLL/lymphoma 6	chr3	-	Multiple_Complex	187721377	187745727	10	3q27	RefSeq	Homo sapiens B-cell CLL/lymphoma 6 (BCL6), transcript variant 2, mRNA.	0	NM_001130845	P41182	NM_001130845	Hs.478588	adipose tissue| adrenal gland| bladder| blood| bone| brain| cervix| connective tissue| embryonic tissue| eye| heart| intestine| kidney| larynx| liver| lung| lymph| lymph node| mammary gland| mouth| muscle| nerve| ovary| pancreas| parathyroid| pituitary gland| placenta| prostate| skin| spleen| stomach| testis| thymus| trachea| uterus| vascular|adrenal tumor| bladder carcinoma| breast (mammary glan…					NM_001130845	GO:0005634	nucleus	inferred from direct assay								ENST00000232014	Pfam	IPR000210	BTB/POZ domain	main	Multiple_Complex
TC0800009523.hg.1	MFHAS1	9258	NM_004225	4.51429	10.1887	9.15929	11.3338	malignant fibrous histiocytoma amplified sequence 1	chr8	-	Multiple_Complex	8783354	8893645	10	8p23.1	RefSeq	Homo sapiens malignant fibrous histiocytoma amplified sequence 1 (MFHAS1), mRNA.	0	NM_004225	Q9Y4C4	NM_004225	Hs.379414	adipose tissue| adrenal gland| ascites| bladder| blood| brain| embryonic tissue| eye| intestine| kidney| liver| lung| lymph node| mammary gland| mouth| muscle| ovary| pancreas| placenta| skin| stomach| testis| thymus| thyroid| tonsil| umbilical cord| uterus| vascular| breast (mammary gland) tumor| colorectal tumor| gastrointestinal tumor| germ cell tumor| glioma| head and neck tumor| leukemia| li…	NM_004225	GO:0007264	small GTPase mediated signal transduction	inferred from electronic annotation	NM_004225	GO:0005622	intracellular	inferred from electronic annotation	NM_004225	GO:0005515	protein binding	inferred from physical interaction				ENST00000276282	Pfam	IPR001611	Leucine-rich repeat	main	Multiple_Complex
TC1200010538.hg.1	AMIGO2	347902	NM_001143668	4.44105	10.1027	9.08433	11.2352	adhesion molecule with Ig-like domain 2	chr12	-	Coding	47075707	47079951	10	12q13.11	RefSeq	Homo sapiens adhesion molecule with Ig-like domain 2 (AMIGO2), transcript variant 1, mRNA.	0	NM_001143668	Q86SJ2	NM_001143668	Hs.121520	adipose tissue| adrenal gland| bladder| blood| bone| bone marrow| brain| cervix| connective tissue| ear| embryonic tissue| esophagus| eye| intestine| kidney| liver| lung| lymph node| mammary gland| muscle| nerve| ovary| pancreas| parathyroid| pharynx| pituitary gland| placenta| skin| spleen| testis| trachea| uterus| vascular|adrenal tumor| bladder carcinoma| breast (mammary gland) tumor| cervical…	NM_001143668	GO:0007156	homophilic cell adhesion via plasma membrane adhesion molecules	inferred from sequence or structural similarity	NM_001143668	GO:0005634	nucleus	inferred from electronic annotation	NM_001143668	GO:0005515	protein binding	inferred from physical interaction				ENST00000266581	Pfam	IPR001611	Leucine-rich repeat	main	Coding
TC0700007034.hg.1	CREB5	9586	NM_001011666	4.35035	10.6912	9.68309	11.8042	cAMP responsive element binding protein 5	chr7	+	Multiple_Complex	28299321	28825894	10	7p15.1	RefSeq	Homo sapiens cAMP responsive element binding protein 5 (CREB5), transcript variant 4, mRNA.	0	NM_001011666	Q02930	NM_001011666	Hs.437075	adrenal gland| bladder| blood| bone| brain| connective tissue| embryonic tissue| eye| heart| kidney| larynx| liver| lung| lymph node| mammary gland| mouth| muscle| ovary| pancreas| placenta| prostate| salivary gland| skin| spleen| testis| thymus| thyroid| trachea| uterus| breast (mammary gland) tumor| chondrosarcoma| germ cell tumor| glioma| head and neck tumor| kidney tumor| leukemia| liver tumo…	NM_001011666	GO:0006366	transcription from RNA polymerase II promoter	traceable author statement	NM_001011666	GO:0005634	nucleus	inferred by curator	NM_001011666	GO:0003700	transcription factor activity, sequence-specific DNA binding	inferred from direct assay				ENST00000357727	Pfam	IPR004827	Basic-leucine zipper domain	main	Multiple_Complex
TC0800011148.hg.1	CCNE2	9134	NM_057749	4.34507	9.98256	8.97896	11.0983	cyclin E2	chr8	-	Multiple_Complex	94879770	94896678	10	8q22.1	RefSeq	Homo sapiens cyclin E2 (CCNE2), mRNA.	0	NM_057749	O96020	NM_057749	Hs.521693	bladder| bone| bone marrow| brain| cervix| embryonic tissue| eye| intestine| kidney| liver| lung| lymph node| mammary gland| muscle| ovary| pancreas| pharynx| placenta| prostate| skin| testis| thymus| thyroid| uterus| bladder carcinoma| breast (mammary gland) tumor| cervical tumor| colorectal tumor| germ cell tumor| glioma| head and neck tumor| leukemia| liver tumor| lung tumor| non-neoplasia| no…	NM_057749	GO:0000075	cell cycle checkpoint	traceable author statement	NM_057749	GO:0005654	nucleoplasm	traceable author statement	NM_057749	GO:0005515	protein binding	inferred from physical interaction	NM_057749	GenMAPP	Cell_cycle_KEGG	ENST00000308108	Pfam	IPR004367	Cyclin, C-terminal domain	main	Multiple_Complex
TC0X00009256.hg.1	KLHL15	80311	NM_030624	4.31126	10.7927	9.79004	11.8981	kelch-like family member 15	chrX	-	Coding	23983716	24027186	10	Xp22.1-p21	RefSeq	Homo sapiens kelch-like family member 15 (KLHL15), mRNA.	0	NM_030624	Q96M94	NM_030624	Hs.495854	bladder| blood| bone marrow| brain| cervix| ear| embryonic tissue| eye| intestine| kidney| larynx| liver| lung| lymph node| mammary gland| nerve| ovary| parathyroid| prostate| skin| spleen| stomach| testis| thymus| trachea| uterus| bladder carcinoma| breast (mammary gland) tumor| cervical tumor| colorectal tumor| gastrointestinal tumor| germ cell tumor| glioma| head and neck tumor| kidney tumor| …	NM_030624	GO:0042787	protein ubiquitination involved in ubiquitin-dependent protein catabolic process	not recorded	NM_030624	GO:0031463	Cul3-RING ubiquitin ligase complex	not recorded	NM_030624	GO:0004842	ubiquitin-protein transferase activity	not recorded				ENST00000328046	Pfam	IPR000210	BTB/POZ domain	main	Coding
TC0100017167.hg.1	LAMB3	3914	NM_000228	4.2854	10.6307	9.63271	11.7321	laminin, beta 3	chr1	-	Multiple_Complex	209614870	209652475	10	1q32	RefSeq	Homo sapiens laminin, beta 3 (LAMB3), transcript variant 1, mRNA.	0	NM_000228	Q13751	NM_000228	Hs.497636	adipose tissue| ascites| bladder| blood| brain| cervix| connective tissue| embryonic tissue| esophagus| eye| heart| intestine| kidney| larynx| liver| lung| mammary gland| mouth| muscle| ovary| pancreas| pharynx| placenta| prostate| skin| stomach| testis| thymus| thyroid| trachea| uterus| vascular| bladder carcinoma| breast (mammary gland) tumor| cervical tumor| chondrosarcoma| colorectal tumor| e…	NM_000228	GO:0007155	cell adhesion	inferred from electronic annotation	NM_000228	GO:0005576	extracellular region	traceable author statement	NM_000228	GO:0005198	structural molecule activity	non-traceable author statement				ENST00000356082	Pfam	IPR002049	Laminin EGF domain	main	Multiple_Complex
TC1200010598.hg.1	RND1	27289	NM_014470	4.28291	7.08241	6.11042	8.20901	Rho family GTPase 1	chr12	-	Multiple_Complex	48857133	48865898	10	12q12	RefSeq	Homo sapiens Rho family GTPase 1 (RND1), mRNA.	0	NM_014470	Q92730	NM_014470	Hs.124940	adipose tissue| bone| bone marrow| brain| embryonic tissue| eye| heart| intestine| liver| lung| lymph| mammary gland| pancreas| stomach| testis| thyroid| breast (mammary gland) tumor| chondrosarcoma| colorectal tumor| gastrointestinal tumor| germ cell tumor| liver tumor| lung tumor| lymphoma| non-neoplasia| normal| pancreatic tumor|embryoid body| fetus| infant| adult	NM_014470	GO:0007015	actin filament organization	inferred from direct assay	NM_014470	GO:0005829	cytosol	traceable author statement	NM_014470	GO:0003924	GTPase activity	non-traceable author statement				ENST00000309739	Pfam	IPR001806	Small GTPase superfamily	main	Multiple_Complex
TC0900006655.hg.1	LURAP1L	286343	NM_203403	4.27191	11.0225	10.0247	12.1196	leucine rich adaptor protein 1-like	chr9	+	Multiple_Complex	12775013	12823060	10	9p23	RefSeq	Homo sapiens leucine rich adaptor protein 1-like (LURAP1L), mRNA.	0	NM_203403	Q8IV03	NM_203403	Hs.445356	ascites| bone| brain| cervix| connective tissue| eye| heart| intestine| kidney| liver| lung| mammary gland| mouth| muscle| nerve| pancreas| placenta| prostate| spleen| stomach| testis| trachea| uterus| vascular| breast (mammary gland) tumor| chondrosarcoma| colorectal tumor| gastrointestinal tumor| germ cell tumor| head and neck tumor| kidney tumor| liver tumor| non-neoplasia| normal| pancreatic …																				main	Multiple_Complex
TC1900008516.hg.1	CGB5	93659	NM_033043	4.21821	9.37046	8.3895	10.4661	chorionic gonadotropin, beta polypeptide 5	chr19	+	Coding	49043845	49045311	10	19q13.32	RefSeq	Homo sapiens chorionic gonadotropin, beta polypeptide 5 (CGB5), mRNA.	0	NM_033043	P01233	NM_033043	Hs.172944	embryonic tissue| heart| placenta| skin| testis| germ cell tumor| normal| skin tumor|embryoid body| fetus| adult	NM_033043	GO:0006915	apoptotic process	traceable author statement	NM_033043	GO:0005576	extracellular region	inferred from electronic annotation	NM_033043	GO:0005179	hormone activity	inferred from electronic annotation				ENST00000301408	Pfam	IPR006208	Glycoprotein hormone subunit beta, cystine knot	main	Coding
TC0500013229.hg.1	C5orf24	134553	NM_001135586	4.17924	7.60386	6.6419	8.70514	chromosome 5 open reading frame 24	chr5	+	Multiple_Complex	134845680	134859737	10	5q31.1	RefSeq	Homo sapiens chromosome 5 open reading frame 24 (C5orf24), transcript variant 1, mRNA.	0	NM_001135586	Q7Z6I8	NM_001135586	Hs.708536	adipose tissue| adrenal gland| bladder| blood| bone| bone marrow| brain| cervix| connective tissue| ear| embryonic tissue| eye| heart| intestine| kidney| liver| lung| lymph node| mammary gland| mouth| muscle| nerve| ovary| pancreas| placenta| prostate| salivary gland| skin| stomach| testis| thymus| thyroid| uterus| vascular|adrenal tumor| bladder carcinoma| breast (mammary gland) tumor| cervical …									NM_001135586	GO:0005515	protein binding	inferred from physical interaction								main	Multiple_Complex
TC0800011334.hg.1	KLF10	7071	NM_001032282	4.14548	12.8354	11.8506	13.9021	Kruppel-like factor 10	chr8	-	Multiple_Complex	102648775	102655902	10	8q22.2	RefSeq	Homo sapiens Kruppel-like factor 10 (KLF10), transcript variant 2, mRNA.	0	NM_001032282	Q13118	NM_001032282	Hs.435001	adipose tissue| ascites| bladder| blood| bone| bone marrow| brain| cervix| connective tissue| ear| embryonic tissue| esophagus| eye| heart| intestine| kidney| liver| lung| lymph node| mammary gland| mouth| muscle| nerve| ovary| pancreas| pharynx| placenta| prostate| skin| spleen| stomach| testis| thymus| thyroid| trachea| uterus| vascular| breast (mammary gland) tumor| cervical tumor| chondrosarc…	NM_001032282	GO:0000122	negative regulation of transcription from RNA polymerase II promoter	traceable author statement	NM_001032282	GO:0005634	nucleus	inferred from sequence or structural similarity	NM_001032282	GO:0001046	core promoter sequence-specific DNA binding	inferred from sequence or structural similarity				OTTHUMT00000379967	Pfam	IPR007087	Zinc finger, C2H2	main	Multiple_Complex
TC1000007103.hg.1	RAB18	22931	NM_001256410	4.10087	13.1216	12.1431	14.179	RAB18, member RAS oncogene family	chr10	+	Multiple_Complex	27504174	27542237	10	10p12.1	RefSeq	Homo sapiens RAB18, member RAS oncogene family (RAB18), transcript variant 2, mRNA.	0	NM_001256410	Q9NP72	NM_001256410	Hs.406799	adipose tissue| adrenal gland| ascites| bladder| blood| bone| bone marrow| brain| cervix| connective tissue| ear| embryonic tissue| esophagus| eye| heart| intestine| kidney| larynx| liver| lung| lymph node| mammary gland| mouth| muscle| nerve| pancreas| parathyroid| pharynx| pituitary gland| placenta| prostate| skin| spleen| stomach| testis| thymus| thyroid| trachea| umbilical cord| uterus| vascu…	NM_001256410	GO:0001654	eye development	inferred from sequence or structural similarity	NM_001256410	GO:0005622	intracellular	inferred from direct assay	NM_001256410	GO:0003924	GTPase activity	not recorded				ENST00000356940	Pfam	IPR001806	Small GTPase superfamily	main	Multiple_Complex
TC1900006588.hg.1	GADD45B	4616	NM_015675	4.08841	9.61268	8.65043	10.682	growth arrest and DNA-damage-inducible, beta	chr19	+	Multiple_Complex	2476122	2478259	10	19p13.3	RefSeq	Homo sapiens growth arrest and DNA-damage-inducible, beta (GADD45B), mRNA.	0	NM_015675	O75293	NM_015675	Hs.110571	adipose tissue| adrenal gland| ascites| blood| bone| bone marrow| brain| connective tissue| embryonic tissue| esophagus| eye| heart| intestine| kidney| liver| lung| lymph| lymph node| mammary gland| muscle| nerve| ovary| pancreas| parathyroid| pharynx| pituitary gland| placenta| prostate| skin| spleen| testis| thymus| thyroid| trachea| uterus| vascular|adrenal tumor| bladder carcinoma| breast (ma…	NM_015675	GO:0000185	activation of MAPKKK activity	inferred from direct assay	NM_015675	GO:0005634	nucleus	inferred from direct assay	NM_015675	GO:0005515	protein binding	inferred from physical interaction				ENST00000215631	Pfam	IPR004038	Ribosomal protein L7Ae/L30e/S12e/Gadd45	main	Multiple_Complex
TC0800011071.hg.1	TMEM64	169200	NM_001008495	4.07147	7.511	6.5662	8.59175	transmembrane protein 64	chr8	-	Multiple_Complex	90621995	90791632	10	8q21.3	RefSeq	Homo sapiens transmembrane protein 64 (TMEM64), transcript variant 1, mRNA.	0	NM_001008495	Q6YI46	NM_001008495	Hs.567759	adipose tissue| adrenal gland| bladder| blood| bone| brain| cervix| ear| embryonic tissue| eye| heart| intestine| kidney| liver| lung| lymph node| mammary gland| mouth| muscle| nerve| ovary| pancreas| pharynx| pituitary gland| prostate| skin| stomach| testis| trachea| uterus| vascular| bladder carcinoma| breast (mammary gland) tumor| cervical tumor| chondrosarcoma| germ cell tumor| glioma| head a…	NM_001008495	GO:0043462	regulation of ATPase activity	inferred from electronic annotation	NM_001008495	GO:0005783	endoplasmic reticulum	inferred from electronic annotation	ENST00000458549	GO:0005515	protein binding	inferred from electronic annotation								main	Multiple_Complex
TC1900011994.hg.1	CGB1	114335	NM_033377	4.03408	9.26173	8.3101	10.3223	chorionic gonadotropin, beta polypeptide 1	chr19	-	Coding	49035569	49036934	10	19q13.32	RefSeq	Homo sapiens chorionic gonadotropin, beta polypeptide 1 (CGB1), mRNA.	0	NM_033377	A6NKQ9	NM_033377	Hs.659014	bone| connective tissue| embryonic tissue| heart| lung| placenta| testis| chondrosarcoma| normal| fetus| adult					NM_033377	GO:0005576	extracellular region	inferred from electronic annotation	NM_033377	GO:0005179	hormone activity	inferred from mutant phenotype	NM_033377	GenMAPP	Cell_cycle_KEGG	ENST00000301407	Pfam	IPR006208	Glycoprotein hormone subunit beta, cystine knot	main	Coding
TC1700010625.hg.1	TNS4	84951	NM_032865	4.0179	6.22716	5.30423	7.31067	tensin 4	chr17	-	Multiple_Complex	40475828	40501602	10	17q21.2	RefSeq	Homo sapiens tensin 4 (TNS4), mRNA.	0	NM_032865	Q8IZW8	NM_032865	Hs.438292	ascites| bladder| brain| esophagus| eye| intestine| kidney| larynx| lung| mammary gland| mouth| muscle| pancreas| placenta| prostate| skin| stomach| thyroid| trachea| uterus| bladder carcinoma| breast (mammary gland) tumor| colorectal tumor| esophageal tumor| gastrointestinal tumor| germ cell tumor| glioma| head and neck tumor| lung tumor| non-neoplasia| normal| pancreatic tumor| skin tumor| uter…	NM_032865	GO:0006915	apoptotic process	inferred from electronic annotation	NM_032865	GO:0005737	cytoplasm	inferred from electronic annotation	NM_032865	GO:0003779	actin binding	inferred from electronic annotation				ENST00000254051	Pfam	IPR000980	SH2 domain	main	Multiple_Complex
TC1200010182.hg.1	BHLHE41	79365	NM_030762	3.94679	6.71327	5.79558	7.77626	basic helix-loop-helix family, member e41	chr12	-	Multiple_Complex	26120026	26125127	10	12p12.1	RefSeq	Homo sapiens basic helix-loop-helix family, member e41 (BHLHE41), mRNA.	0	NM_030762	Q9C0J9	NM_030762	Hs.177841	adrenal gland| bladder| bone| brain| connective tissue| eye| heart| intestine| kidney| liver| lung| lymph node| muscle| ovary| pancreas| parathyroid| pituitary gland| placenta| prostate| skin| testis| thyroid| uterus| vascular|adrenal tumor| bladder carcinoma| chondrosarcoma| colorectal tumor| germ cell tumor| glioma| head and neck tumor| kidney tumor| liver tumor| lung tumor| lymphoma| non-neopl…	NM_030762	GO:0000122	negative regulation of transcription from RNA polymerase II promoter	inferred from direct assay	NM_030762	GO:0005634	nucleus	inferred from electronic annotation	NM_030762	GO:0000978	RNA polymerase II core promoter proximal region sequence-specific DNA binding	inferred from sequence or structural similarity				ENST00000242728	Pfam	IPR003650	Orange domain	main	Multiple_Complex
TC0500012238.hg.1	HBEGF	1839	NM_001945	3.94173	7.54041	6.61563	8.59446	heparin-binding EGF-like growth factor	chr5	-	Multiple_Complex	140332843	140346631	10	5q23	RefSeq	Homo sapiens heparin-binding EGF-like growth factor (HBEGF), mRNA.	0	NM_001945	Q99075	NM_001945	Hs.799	adipose tissue| blood| bone| brain| connective tissue| embryonic tissue| esophagus| eye| heart| intestine| kidney| larynx| liver| lung| mammary gland| mouth| muscle| nerve| ovary| pancreas| pharynx| placenta| prostate| skin| stomach| testis| thyroid| uterus| vascular| breast (mammary gland) tumor| chondrosarcoma| colorectal tumor| esophageal tumor| gastrointestinal tumor| germ cell tumor| glioma|…	NM_001945	GO:0000165	MAPK cascade	traceable author statement	NM_001945	GO:0005576	extracellular region	traceable author statement	NM_001945	GO:0005154	epidermal growth factor receptor binding	inferred from electronic annotation	NM_001945	GenMAPP	Hypertrophy_model	ENST00000230990	Pfam	IPR000742	EGF-like domain	main	Multiple_Complex
TC1300009905.hg.1	LOC101928841	101928841	NM_001304433	3.93496	7.00029	6.08152	8.05787	collagen alpha-1(II) chain-like	chr13	-	Multiple_Complex	113399412	113414393	10	13q34	RefSeq	Homo sapiens collagen alpha-1(II) chain-like (LOC101928841), mRNA.	0																									main	Multiple_Complex
TC1600010780.hg.1	CMTR2	55783	NM_001099642	3.91855	10.045	9.10806	11.0784	cap methyltransferase 2	chr16	-	Multiple_Complex	71281389	71289715	10	16q22.2	RefSeq	Homo sapiens cap methyltransferase 2 (CMTR2), transcript variant 2, mRNA.	0	NM_001099642	Q8IYT2	NM_001099642	Hs.72782	adrenal gland| ascites| bladder| bone| brain| connective tissue| embryonic tissue| esophagus| eye| heart| intestine| kidney| liver| lung| lymph node| mammary gland| mouth| muscle| nerve| pancreas| placenta| prostate| skin| stomach| testis| thymus| thyroid| trachea| uterus| vascular|adrenal tumor| bladder carcinoma| breast (mammary gland) tumor| chondrosarcoma| colorectal tumor| esophageal tumor| …	NM_001099642	GO:0006370	7-methylguanosine mRNA capping	inferred from direct assay	NM_001099642	GO:0005634	nucleus	inferred from direct assay	NM_001099642	GO:0004483	mRNA (nucleoside-2'-O-)-methyltransferase activity	inferred from direct assay				ENST00000338099	Pfam	IPR002877	Ribosomal RNA methyltransferase FtsJ domain	main	Multiple_Complex
TC0700008582.hg.1	SERPINE1	5054	NM_000602	3.90981	14.9805	14.0292	15.9963	serpin peptidase inhibitor, clade E (nexin, plasminogen activator inhibitor type 1), member 1	chr7	+	Multiple_Complex	101127089	101139266	10	7q22.1	RefSeq	Homo sapiens serpin peptidase inhibitor, clade E (nexin, plasminogen activator inhibitor type 1), member 1 (SERPINE1), mRNA.	0	NM_000602	P05121	NM_000602	Hs.414795	adipose tissue| bladder| blood| bone| bone marrow| brain| cervix| connective tissue| embryonic tissue| esophagus| eye| heart| intestine| kidney| larynx| liver| lung| lymph node| mammary gland| muscle| nerve| ovary| pancreas| pharynx| placenta| skin| stomach| testis| thymus| thyroid| umbilical cord| uterus| vascular| bladder carcinoma| breast (mammary gland) tumor| cervical tumor| chondrosarcoma| …	NM_000602	GO:0001300	chronological cell aging	inferred from expression pattern	NM_000602	GO:0005576	extracellular region	inferred from direct assay	NM_000602	GO:0002020	protease binding	inferred from physical interaction	NM_000602	GenMAPP	TGF_Beta_Signaling_Pathway	ENST00000223095	Pfam	IPR023796	Serpin domain	main	Multiple_Complex
TC0200011901.hg.1	PUM2	23369	NM_001282752	3.90732	12.5364	11.5917	13.5579	pumilio RNA binding family member 2	chr2	-	Multiple_Complex	20248691	20352234	10	2p24.1	RefSeq	Homo sapiens pumilio RNA-binding family member 2 (PUM2), transcript variant 2, mRNA.	0	NM_001282752	Q8TB72	NM_001282752	Hs.467824	adipose tissue| adrenal gland| ascites| bladder| blood| bone| bone marrow| brain| cervix| connective tissue| embryonic tissue| esophagus| eye| heart| intestine| kidney| larynx| liver| lung| lymph| lymph node| mammary gland| mouth| muscle| ovary| pancreas| pharynx| placenta| prostate| skin| stomach| testis| thymus| thyroid| trachea| uterus| vascular|adrenal tumor| bladder carcinoma| breast (mammar…	NM_001282752	GO:0006417	regulation of translation	inferred from electronic annotation	NM_001282752	GO:0005737	cytoplasm	inferred from direct assay	NM_001282752	GO:0003730	mRNA 3'-UTR binding	inferred from direct assay				ENST00000319801	Pfam	IPR001313	Pumilio RNA-binding repeat	main	Multiple_Complex
TC0700011953.hg.1	CYP3A5	1577	NM_000777	3.87453	12.035	11.0976	13.0516	cytochrome P450, family 3, subfamily A, polypeptide 5	chr7	-	Multiple_Complex	99648189	99680026	10	7q21.1	RefSeq	Homo sapiens cytochrome P450, family 3, subfamily A, polypeptide 5 (CYP3A5), transcript variant 1, mRNA.	0	NM_000777	P20815	NM_000777	Hs.571258	adrenal gland| ascites| blood| brain| connective tissue| esophagus| eye| intestine| kidney| liver| lung| mouth| muscle| ovary| pancreas| placenta| prostate| stomach| testis| thymus| trachea| uterus| colorectal tumor| esophageal tumor| gastrointestinal tumor| germ cell tumor| head and neck tumor| kidney tumor| leukemia| liver tumor| non-neoplasia| normal| ovarian tumor| pancreatic tumor| uterine t…	NM_000777	GO:0006805	xenobiotic metabolic process	traceable author statement	NM_000777	GO:0005789	endoplasmic reticulum membrane	traceable author statement	NM_000777	GO:0004497	monooxygenase activity	inferred from sequence or structural similarity	NM_000777	GenMAPP	Irinotecan_pathway_PharmGKB	ENST00000222982	Pfam	IPR001128	Cytochrome P450	main	Multiple_Complex
TC0900011393.hg.1	TRAF1	7185	NM_001190945	3.86718	5.6292	4.73748	6.68876	TNF receptor-associated factor 1	chr9	-	Multiple_Complex	120902393	120929173	10	9q33-q34	RefSeq	Homo sapiens TNF receptor-associated factor 1 (TRAF1), transcript variant 2, mRNA.	0	NM_001190945	Q13077	NM_001190945	Hs.531251	ascites| blood| brain| connective tissue| embryonic tissue| eye| intestine| kidney| larynx| lung| lymph| lymph node| mammary gland| mouth| ovary| skin| stomach| testis| tonsil| umbilical cord| uterus| breast (mammary gland) tumor| chondrosarcoma| colorectal tumor| gastrointestinal tumor| germ cell tumor| glioma| head and neck tumor| kidney tumor| leukemia| lung tumor| lymphoma| non-neoplasia| nor…	NM_001190945	GO:0006461	protein complex assembly	traceable author statement	NM_001190945	GO:0005737	cytoplasm	traceable author statement	NM_001190945	GO:0005164	tumor necrosis factor receptor binding	inferred from physical interaction	NM_001190945	GenMAPP	Apoptosis	ENST00000373887	Pfam	IPR002083	MATH/TRAF domain	main	Multiple_Complex
TC0100008912.hg.1	CYR61	3491	NM_001554	3.8619	6.53574	5.63336	7.58267	cysteine-rich, angiogenic inducer, 61	chr1	+	Multiple_Complex	85580761	85583965	10	1p22.3	RefSeq	Homo sapiens cysteine-rich, angiogenic inducer, 61 (CYR61), mRNA.	0	NM_001554	O00622	NM_001554	Hs.8867	adipose tissue| adrenal gland| ascites| bladder| bone| bone marrow| brain| cervix| connective tissue| ear| embryonic tissue| esophagus| eye| heart| intestine| kidney| larynx| liver| lung| lymph node| mammary gland| mouth| muscle| nerve| ovary| pancreas| pharynx| placenta| prostate| skin| spleen| stomach| testis| thymus| thyroid| trachea| umbilical cord| uterus| vascular|adrenal tumor| bladder car…					NM_001554	GO:0005578	proteinaceous extracellular matrix	not recorded	NM_001554	GO:0005178	integrin binding	not recorded	NM_001554	GenMAPP	Hypertrophy_model	ENST00000451137	Pfam	IPR000867	Insulin-like growth factor-binding protein, IGFBP	main	Multiple_Complex
TC1900010856.hg.1	PLAUR	5329	NM_001005376	3.84328	12.3559	11.4228	13.3651	plasminogen activator, urokinase receptor	chr19	-	Multiple_Complex	43646095	43670547	10	19q13	RefSeq	Homo sapiens plasminogen activator, urokinase receptor (PLAUR), transcript variant 2, mRNA.	0	NM_001005376	Q03405	NM_001005376	Hs.466871	adipose tissue| ascites| bladder| blood| bone| bone marrow| brain| cervix| connective tissue| embryonic tissue| esophagus| eye| intestine| kidney| larynx| liver| lung| mammary gland| muscle| ovary| pancreas| pharynx| placenta| prostate| skin| spleen| stomach| testis| thyroid| umbilical cord| uterus| vascular| bladder carcinoma| breast (mammary gland) tumor| chondrosarcoma| colorectal tumor| esoph…																ENST00000221264	Pfam	IPR001526	CD59 antigen	main	Multiple_Complex
TC1300008072.hg.1	SPACA7	122258	NM_145248	3.81248	6.51262	5.61841	7.54914	sperm acrosome associated 7	chr13	+	Coding	112376319	112434695	10	13q34	RefSeq	Homo sapiens sperm acrosome associated 7 (SPACA7), mRNA.	0	NM_145248	Q96KW9	NM_145248	Hs.97592	brain| placenta| testis| germ cell tumor| normal| fetus| adult	NM_145248	GO:0007162	negative regulation of cell adhesion	inferred from electronic annotation	NM_145248	GO:0001669	acrosomal vesicle	inferred from direct assay								ENST00000283550	Pfam	IPR029301	Sperm acrosome-associated protein 7	main	Coding
TC1000009149.hg.1	PLEKHA1	59338	NM_001001974	3.77148	11.6901	10.7716	12.6868	pleckstrin homology domain containing, family A (phosphoinositide binding specific) member 1	chr10	+	Multiple_Complex	122374578	122442602	10	10q26.13	RefSeq	Homo sapiens pleckstrin homology domain containing, family A (phosphoinositide binding specific) member 1 (PLEKHA1), transcript variant 2, mRNA.	0	NM_001001974	Q9HB21	NM_001001974	Hs.643512	adipose tissue| bladder| blood| bone| brain| cervix| connective tissue| ear| embryonic tissue| eye| heart| intestine| kidney| larynx| liver| lung| lymph| lymph node| mammary gland| mouth| muscle| ovary| pancreas| parathyroid| pharynx| placenta| prostate| skin| spleen| stomach| testis| thymus| thyroid| trachea| uterus| bladder carcinoma| cervical tumor| chondrosarcoma| colorectal tumor| gastrointe…					NM_001001974	GO:0005654	nucleoplasm	inferred from direct assay	NM_001001974	GO:0005515	protein binding	inferred from physical interaction				ENST00000368988	Pfam	IPR001849	Pleckstrin homology domain	main	Multiple_Complex
TC1300008400.hg.1	SHISA2	387914	NM_001007538	3.73873	5.9885	5.11231	7.01486	shisa family member 2	chr13	-	Coding	26044597	26051060	10	13q12.13	RefSeq	Homo sapiens shisa family member 2 (SHISA2), mRNA.	0	NM_001007538	Q6UWI4	NM_001007538	Hs.433791	blood| bone| connective tissue| embryonic tissue| kidney| larynx| liver| lung| pharynx| thyroid| vascular| chondrosarcoma| head and neck tumor| kidney tumor| leukemia| liver tumor| normal| soft tissue/muscle tissue tumor| fetus| juvenile| adult	NM_001007538	GO:0007275	multicellular organismal development	inferred from electronic annotation	NM_001007538	GO:0005789	endoplasmic reticulum membrane	inferred from electronic annotation								ENST00000319420	Pfam	IPR026910	Shisa family	main	Coding
TC1500010743.hg.1	MAPK6	5597	NM_002748	3.71265	14.252	13.3372	15.2296	mitogen-activated protein kinase 6	chr15	+	Multiple_Complex	52019201	52067372	10	15q21	RefSeq	Homo sapiens mitogen-activated protein kinase 6 (MAPK6), mRNA.	0	NM_002748	Q16659	NM_002748	Hs.411847	bladder| blood| bone| bone marrow| brain| cervix| connective tissue| ear| embryonic tissue| esophagus| eye| intestine| kidney| larynx| liver| lung| lymph| lymph node| mammary gland| mouth| muscle| ovary| pancreas| pharynx| placenta| prostate| salivary gland| skin| spleen| stomach| testis| thymus| thyroid| trachea| umbilical cord| uterus| vascular| bladder carcinoma| breast (mammary gland) tumor| …	NM_002748	GO:0000165	MAPK cascade	inferred from electronic annotation	NM_002748	GO:0005634	nucleus	inferred from sequence or structural similarity	NM_002748	GO:0004674	protein serine/threonine kinase activity	traceable author statement	NM_002748	GenMAPP	Integrin-mediated_cell_adhesion_KEGG	ENST00000261845	Pfam	IPR000719	Protein kinase domain	main	Multiple_Complex
TC1100012775.hg.1	ETS1	2113	NM_001143820	3.70856	10.6998	9.79602	11.6869	v-ets avian erythroblastosis virus E26 oncogene homolog 1	chr11	-	Multiple_Complex	128458761	128587558	10	11q23.3	RefSeq	Homo sapiens v-ets avian erythroblastosis virus E26 oncogene homolog 1 (ETS1), transcript variant 1, mRNA.	0	NM_001143820	P14921	NM_001143820	Hs.369438	adipose tissue| bladder| blood| bone| bone marrow| brain| connective tissue| embryonic tissue| eye| heart| intestine| kidney| larynx| liver| lung| lymph| lymph node| mammary gland| mouth| muscle| nerve| pancreas| pharynx| placenta| prostate| skin| stomach| testis| thymus| thyroid| uterus| vascular| bladder carcinoma| breast (mammary gland) tumor| chondrosarcoma| colorectal tumor| gastrointestinal…					NM_001143820	GO:0005634	nucleus	inferred from direct assay	NM_001143820	GO:0000981	RNA polymerase II transcription factor activity, sequence-specific DNA binding	not recorded				ENST00000319397	Pfam	IPR000418	Ets domain	main	Multiple_Complex
TC0400006828.hg.1	USP17L25	728373	NM_001242326	3.68844	4.93357	4.0811	5.96411	ubiquitin specific peptidase 17-like family member 25	chr4	+	Coding	9363129	9364721	10	4p16.1	RefSeq	Homo sapiens ubiquitin specific peptidase 17-like family member 25 (USP17L25), mRNA.	0	NM_001242326	Q0WX57	NM_001242326	Hs.553810		NM_001242326	GO:0006508	proteolysis	inferred from electronic annotation	NM_001242326	GO:0005634	nucleus	inferred from electronic annotation	NM_001242326	GO:0008233	peptidase activity	inferred from electronic annotation				ENST00000504104	Pfam	IPR001394	Peptidase C19, ubiquitin carboxyl-terminal hydrolase	main	Coding
TC0400011920.hg.1	SLC7A11	23657	NM_014331	3.68504	12.4139	11.5086	13.3903	solute carrier family 7 (anionic amino acid transporter light chain, xc- system), member 11	chr4	-	Multiple_Complex	138164094	138242349	10	4q28.3	RefSeq	Homo sapiens solute carrier family 7 (anionic amino acid transporter light chain, xc- system), member 11 (SLC7A11), mRNA.	0	NM_014331	Q9UPY5	NM_014331	Hs.390594	ascites| bladder| blood| bone marrow| brain| cervix| connective tissue| ear| embryonic tissue| esophagus| eye| intestine| kidney| liver| lung| lymph| mammary gland| mouth| muscle| ovary| pancreas| pharynx| placenta| prostate| skin| stomach| testis| trachea| uterus| vascular| breast (mammary gland) tumor| cervical tumor| chondrosarcoma| colorectal tumor| esophageal tumor| gastrointestinal tumor| g…	NM_014331	GO:0006811	ion transport	traceable author statement	NM_014331	GO:0005791	rough endoplasmic reticulum	inferred from electronic annotation	NM_014331	GO:0005515	protein binding	inferred from physical interaction				ENST00000280612	Pfam	IPR002293	Amino acid/polyamine transporter I	main	Multiple_Complex
TC1700008945.hg.1	SPHK1	8877	NM_001142601	3.67298	10.9017	10.0035	11.8805	sphingosine kinase 1	chr17	+	Multiple_Complex	76376584	76387860	10	17q25.2	RefSeq	Homo sapiens sphingosine kinase 1 (SPHK1), transcript variant 3, mRNA.	0	NM_001142601	Q9NYA1	NM_001142601	Hs.68061	ascites| bladder| blood| bone| bone marrow| brain| cervix| connective tissue| embryonic tissue| esophagus| eye| heart| intestine| kidney| larynx| liver| lung| mammary gland| mouth| ovary| pancreas| placenta| prostate| salivary gland| skin| spleen| stomach| testis| thymus| thyroid| trachea| umbilical cord| uterus| vascular| breast (mammary gland) tumor| cervical tumor| chondrosarcoma| colorectal t…					NM_001142601	GO:0005634	nucleus	inferred from electronic annotation					NM_001142601	GenMAPP	S1P_Signaling	ENST00000323374	Pfam	IPR001206	Diacylglycerol kinase, catalytic domain	main	Multiple_Complex
TC0100017836.hg.1	LYST	1130	NM_000081	3.65783	8.7575	7.87183	9.74282	lysosomal trafficking regulator	chr1	-	Multiple_Complex	235661031	235883708	10	1q42.1-q42.2	RefSeq	Homo sapiens lysosomal trafficking regulator (LYST), transcript variant 1, mRNA.	0	NM_000081	Q99698	NM_000081	Hs.532411	adipose tissue| blood| bone marrow| brain| connective tissue| eye| heart| intestine| kidney| liver| lung| lymph node| mammary gland| mouth| muscle| pancreas| pharynx| placenta| prostate| skin| spleen| stomach| testis| thymus| thyroid| uterus| vascular| breast (mammary gland) tumor| chondrosarcoma| colorectal tumor| gastrointestinal tumor| germ cell tumor| head and neck tumor| leukemia| liver tumo…					NM_000081	GO:0005829	cytosol	inferred from electronic annotation	NM_000081	GO:0005515	protein binding	inferred from physical interaction				ENST00000389793	Pfam	IPR000409	BEACH domain	main	Multiple_Complex
TC0200015397.hg.1	CLK1	1195	NM_001162407	3.63272	9.18624	8.30272	10.1638	CDC like kinase 1	chr2	-	Multiple_Complex	200853009	200864744	10	2q33	RefSeq	Homo sapiens CDC-like kinase 1 (CLK1), transcript variant 2, mRNA.	0	NM_001162407	P49759	NM_001162407	Hs.433732	adipose tissue| adrenal gland| ascites| bladder| blood| bone| bone marrow| brain| cervix| connective tissue| ear| embryonic tissue| esophagus| eye| heart| intestine| kidney| larynx| liver| lung| lymph node| mammary gland| mouth| muscle| nerve| ovary| pancreas| pharynx| pituitary gland| placenta| prostate| skin| spleen| stomach| testis| thymus| thyroid| trachea| umbilical cord| uterus| vascular|ad…	NM_001162407	GO:0008283	cell proliferation	traceable author statement	NM_001162407	GO:0005634	nucleus	inferred from electronic annotation								ENST00000321356	Pfam	IPR000719	Protein kinase domain	main	Multiple_Complex
TC0100015976.hg.1	KIAA0907	22889	NM_014949	3.62585	9.77658	8.89147	10.7498	KIAA0907	chr1	-	Multiple_Complex	155913043	155934442	10	1q22	RefSeq	Homo sapiens KIAA0907 (KIAA0907), mRNA.	0	NM_014949	Q7Z7F0	NM_014949	Hs.24656	adrenal gland| bladder| blood| bone| bone marrow| brain| cervix| connective tissue| embryonic tissue| eye| heart| intestine| kidney| larynx| liver| lung| lymph| lymph node| mammary gland| mouth| muscle| nerve| ovary| pancreas| pituitary gland| placenta| prostate| salivary gland| skin| stomach| testis| thymus| thyroid| trachea| uterus| vascular|adrenal tumor| bladder carcinoma| breast (mammary gla…					NM_014949	GO:0005634	nucleus	inferred from electronic annotation	NM_014949	GO:0003723	RNA binding	inferred from electronic annotation								main	Multiple_Complex
TC1600008738.hg.1	FOXC2	2303	NM_005251	3.62259	7.87064	6.99671	8.85373	forkhead box C2	chr16	+	Coding	86567251	86569728	10	16q24.1	RefSeq	Homo sapiens forkhead box C2 (MFH-1, mesenchyme forkhead 1) (FOXC2), mRNA.	0	NM_005251	Q99958	NM_005251	Hs.436448	brain| ear| embryonic tissue| eye| kidney| lung| mammary gland| pancreas| uterus| vascular| normal| pancreatic tumor| fetus| adult	NM_005251	GO:0000122	negative regulation of transcription from RNA polymerase II promoter	inferred from sequence or structural similarity	NM_005251	GO:0005634	nucleus	inferred from direct assay	NM_005251	GO:0001077	transcriptional activator activity, RNA polymerase II core promoter proximal region sequence-specific binding	inferred from direct assay				ENST00000320354	Pfam	IPR001766	Fork head domain	main	Coding
TC1400008752.hg.1	CIDEB	27141	NM_014430	3.60076	11.8313	10.9432	12.7915	cell death-inducing DFFA-like effector b	chr14	-	Multiple_Complex	24305096	24311430	10	14q12	RefSeq	Homo sapiens cell death-inducing DFFA-like effector b (CIDEB), mRNA.	0	NM_014430	Q9UHD4	NM_014430	Hs.708040	ascites| bladder| blood| bone| bone marrow| brain| cervix| embryonic tissue| eye| intestine| kidney| larynx| liver| lung| lymph| lymph node| mammary gland| mouth| muscle| pancreas| pituitary gland| placenta| prostate| skin| spleen| stomach| testis| thymus| thyroid| uterus| breast (mammary gland) tumor| cervical tumor| chondrosarcoma| colorectal tumor| gastrointestinal tumor| germ cell tumor| glio…	NM_014430	GO:0006915	apoptotic process	inferred from direct assay	NM_014430	GO:0005811	lipid particle	not recorded	NM_014430	GO:0005515	protein binding	inferred from physical interaction	NM_014430	GenMAPP	GPCRDB_Other	ENST00000258807	Pfam	IPR003508	CIDE-N domain	main	Multiple_Complex
TC1300008813.hg.1	KCTD4	386618	NM_198404	3.5846	6.70657	5.8486	7.69041	potassium channel tetramerization domain containing 4	chr13	-	Coding	45192853	45201040	10	13q14.12	RefSeq	Homo sapiens potassium channel tetramerization domain containing 4 (KCTD4), mRNA.	0	NM_198404	Q8WVF5	NM_198404	Hs.23406	bone| brain| eye| kidney| liver| ovary| pituitary gland| placenta| skin| testis| chondrosarcoma| germ cell tumor| liver tumor| non-neoplasia| normal| ovarian tumor| infant| juvenile| adult	NM_198404	GO:0051260	protein homooligomerization	inferred from electronic annotation					ENST00000379108	GO:0005515	protein binding	inferred from electronic annotation				ENST00000379108	Pfam	IPR003131	Potassium channel tetramerisation-type BTB domain	main	Coding
TC0200016471.hg.1	MXD1	4084	NM_001202513	3.5741	10.3224	9.44442	11.282	MAX dimerization protein 1	chr2	+	Multiple_Complex	69915041	69942945	10	2p13-p12	RefSeq	Homo sapiens MAX dimerization protein 1 (MXD1), transcript variant 2, mRNA.	0	NM_001202513	Q05195	NM_001202513	Hs.468908	adrenal gland| blood| brain| cervix| esophagus| eye| heart| intestine| kidney| larynx| liver| lung| mouth| ovary| pancreas| parathyroid| pharynx| pituitary gland| placenta| prostate| skin| spleen| stomach| testis| thymus| thyroid| trachea| uterus| vascular|adrenal tumor| colorectal tumor| esophageal tumor| gastrointestinal tumor| glioma| head and neck tumor| kidney tumor| leukemia| liver tumor| l…	NM_001202513	GO:0000122	negative regulation of transcription from RNA polymerase II promoter	inferred from direct assay	NM_001202513	GO:0005634	nucleus	inferred from electronic annotation	NM_001202513	GO:0000978	RNA polymerase II core promoter proximal region sequence-specific DNA binding	inferred from direct assay				ENST00000264444	Pfam	IPR011598	Myc-type, basic helix-loop-helix (bHLH) domain	main	Multiple_Complex
TC0900012272.hg.1	RC3H2	54542	NM_001100588	3.56272	10.1598	9.28459	11.1176	ring finger and CCCH-type domains 2	chr9	-	Multiple_Complex	122849437	122905341	10	9q34	RefSeq	Homo sapiens ring finger and CCCH-type domains 2 (RC3H2), transcript variant 1, mRNA.	0	NM_001100588	Q9HBD1	NM_001100588	Hs.533499	adipose tissue| blood| bone| brain| connective tissue| embryonic tissue| eye| heart| intestine| liver| lung| lymph| lymph node| mammary gland| muscle| nerve| ovary| pancreas| parathyroid| pharynx| placenta| prostate| salivary gland| skin| spleen| stomach| testis| trachea| uterus| vascular| breast (mammary gland) tumor| chondrosarcoma| colorectal tumor| gastrointestinal tumor| germ cell tumor| gli…	NM_001100588	GO:0000209	protein polyubiquitination	inferred from mutant phenotype	NM_001100588	GO:0000932	cytoplasmic mRNA processing body	inferred from electronic annotation	NM_001100588	GO:0003677	DNA binding	inferred from direct assay				ENST00000335387	Pfam	IPR000571	Zinc finger, CCCH-type	main	Multiple_Complex
TC0600009862.hg.1	AKAP12	9590	NM_005100	3.55163	12.5762	11.6951	13.5236	A kinase (PRKA) anchor protein 12	chr6	+	Multiple_Complex	151239999	151358561	10	6q24-q25	RefSeq	Homo sapiens A kinase (PRKA) anchor protein 12 (AKAP12), transcript variant 1, mRNA.	0	NM_005100	Q02952	NM_005100	Hs.371240	adipose tissue| adrenal gland| ascites| bladder| blood| bone| bone marrow| brain| cervix| connective tissue| ear| embryonic tissue| esophagus| eye| heart| intestine| kidney| liver| lung| lymph node| mammary gland| mouth| muscle| nerve| ovary| pancreas| placenta| prostate| skin| spleen| stomach| testis| trachea| umbilical cord| uterus| vascular|adrenal tumor| breast (mammary gland) tumor| cervical…	NM_005100	GO:0006605	protein targeting	inferred from electronic annotation	NM_005100	GO:0005737	cytoplasm	inferred from direct assay	NM_005100	GO:0005515	protein binding	inferred from physical interaction	NM_005100	GenMAPP	G_Protein_Signaling	ENST00000253332	Pfam	IPR001573	Protein kinase A anchoring, WSK motif	main	Multiple_Complex
TC1900010706.hg.1	SERTAD1	29950	NM_013376	3.53919	7.79669	6.9381	8.76152	SERTA domain containing 1	chr19	-	Multiple_Complex	40421592	40426025	10	19q13.1-q13.2	RefSeq	Homo sapiens SERTA domain containing 1 (SERTAD1), mRNA.	0	NM_013376	Q9UHV2	NM_013376	Hs.269898	ascites| bladder| blood| bone| bone marrow| brain| cervix| connective tissue| embryonic tissue| eye| heart| intestine| kidney| liver| lung| lymph node| mammary gland| nerve| ovary| pancreas| placenta| prostate| skin| thymus| tonsil| uterus| breast (mammary gland) tumor| cervical tumor| chondrosarcoma| colorectal tumor| gastrointestinal tumor| glioma| non-neoplasia| normal| ovarian tumor| pancreat…	NM_013376	GO:0000079	regulation of cyclin-dependent protein serine/threonine kinase activity	traceable author statement	NM_013376	GO:0005634	nucleus	inferred from direct assay	NM_013376	GO:0005515	protein binding	inferred from physical interaction				ENST00000357949	Pfam	IPR009263	SERTA domain	main	Multiple_Complex
TC1500007091.hg.1	CTDSPL2	51496	NM_016396	3.5376	11.4181	10.543	12.3658	CTD small phosphatase like 2	chr15	+	Multiple_Complex	44427234	44529038	10	15q15.3-q21.1	RefSeq	Homo sapiens CTD (carboxy-terminal domain, RNA polymerase II, polypeptide A) small phosphatase like 2 (CTDSPL2), mRNA.	0	NM_016396	Q05D32	NM_016396	Hs.497967	ascites| bladder| blood| bone marrow| brain| cervix| connective tissue| embryonic tissue| esophagus| eye| heart| intestine| kidney| larynx| liver| lung| lymph node| mammary gland| mouth| muscle| ovary| parathyroid| pharynx| placenta| prostate| skin| stomach| testis| thymus| thyroid| trachea| umbilical cord| uterus| vascular| bladder carcinoma| breast (mammary gland) tumor| cervical tumor| chondro…	NM_016396	GO:0006470	protein dephosphorylation	inferred from electronic annotation	NM_016396	GO:0005654	nucleoplasm	inferred from direct assay	NM_016396	GO:0004721	phosphoprotein phosphatase activity	not recorded				ENST00000260327	Pfam	IPR004274	FCP1 homology domain	main	Multiple_Complex
TC1300006979.hg.1	RGCC	28984	NM_014059	3.5291	5.88848	5.04868	6.86798	regulator of cell cycle	chr13	+	Multiple_Complex	41457406	41470882	10	13q14.11	RefSeq	Homo sapiens regulator of cell cycle (RGCC), mRNA.	0	NM_014059	Q9H4X1	NM_014059	Hs.507866	adrenal gland| blood| bone| bone marrow| brain| cervix| connective tissue| embryonic tissue| eye| heart| intestine| kidney| liver| lung| lymph node| mammary gland| nerve| ovary| pancreas| parathyroid| pharynx| placenta| prostate| spleen| testis| thymus| thyroid| trachea| uterus|adrenal tumor| chondrosarcoma| germ cell tumor| glioma| head and neck tumor| leukemia| lymphoma| non-neoplasia| normal| …	NM_014059	GO:0001100	negative regulation of exit from mitosis	inferred from direct assay	NM_014059	GO:0005634	nucleus	inferred from direct assay	NM_014059	GO:0005515	protein binding	inferred from physical interaction				ENST00000379359	Pfam	IPR029252	Regulator of cell cycle RGCC	main	Multiple_Complex
TC0200015869.hg.1	AP1S3	130340	NM_001039569	3.5281	11.5035	10.6299	12.4488	adaptor-related protein complex 1 sigma 3 subunit	chr2	-	Multiple_Complex	223751686	223838027	10	2q36.1	RefSeq	Homo sapiens adaptor-related protein complex 1, sigma 3 subunit (AP1S3), transcript variant 1, mRNA.	0	NM_001039569	Q96PC3	NM_001039569	Hs.632555	bladder| blood| bone| brain| cervix| embryonic tissue| eye| intestine| kidney| liver| lung| lymph| lymph node| mammary gland| muscle| placenta| prostate| skin| stomach| thyroid| tonsil| vascular| breast (mammary gland) tumor| cervical tumor| colorectal tumor| gastrointestinal tumor| germ cell tumor| head and neck tumor| kidney tumor| leukemia| liver tumor| lung tumor| lymphoma| normal| primitive …	NM_001039569	GO:0006605	protein targeting	inferred from mutant phenotype	NM_001039569	GO:0000139	Golgi membrane	traceable author statement	NM_001039569	GO:0005515	protein binding	inferred from physical interaction				ENST00000396653	Pfam	IPR022775	AP complex, mu/sigma subunit	main	Multiple_Complex
TC0900012054.hg.1	NRARP	441478	NM_001004354	3.50628	5.91745	5.08128	6.89122	NOTCH-regulated ankyrin repeat protein	chr9	-	Coding	137299631	137302251	10	9q34.3	RefSeq	Homo sapiens NOTCH-regulated ankyrin repeat protein (NRARP), mRNA.	0	NM_001004354	Q7Z6K4	NM_001004354	Hs.732282	ascites| brain| embryonic tissue| eye| lung| pancreas| placenta| prostate| stomach| testis| gastrointestinal tumor| glioma| lung tumor| non-neoplasia| normal| prostate cancer| retinoblastoma| blastocyst| adult	NM_001004354	GO:0000122	negative regulation of transcription from RNA polymerase II promoter	inferred from electronic annotation					ENST00000356628	GO:0005515	protein binding	inferred from electronic annotation				ENST00000356628	Pfam	IPR020683	Ankyrin repeat-containing domain	main	Coding
TC0200009905.hg.1	DHRS9	10170	NM_001142270	3.448	13.1843	12.3216	14.1073	dehydrogenase/reductase (SDR family) member 9	chr2	+	Coding	169064789	169096167	10	2q31.1	RefSeq	Homo sapiens dehydrogenase/reductase (SDR family) member 9 (DHRS9), transcript variant 3, mRNA.	0	NM_001142270	Q9BPW9	NM_001142270	Hs.179608	adrenal gland| ascites| blood| bone| brain| cervix| connective tissue| intestine| lung| lymph node| ovary| pancreas| pharynx| placenta| skin| testis| trachea| uterus|adrenal tumor| chondrosarcoma| colorectal tumor| gastrointestinal tumor| germ cell tumor| leukemia| normal| pancreatic tumor| uterine tumor| fetus| infant| adult	NM_001142270	GO:0008209	androgen metabolic process	inferred from direct assay	NM_001142270	GO:0005789	endoplasmic reticulum membrane	traceable author statement	NM_001142270	GO:0004022	alcohol dehydrogenase (NAD) activity	inferred from direct assay				ENST00000357546	Pfam	IPR002198	Short-chain dehydrogenase/reductase SDR	main	Coding
TC0300011448.hg.1	EOGT	285203	NM_001278689	3.43536	9.74045	8.89082	10.6713	EGF domain-specific O-linked N-acetylglucosamine (GlcNAc) transferase	chr3	-	Multiple_Complex	68975212	69013961	10	3p14.1	RefSeq	Homo sapiens EGF domain-specific O-linked N-acetylglucosamine (GlcNAc) transferase (EOGT), transcript variant 1, mRNA.	0	NM_001278689	Q5NDL2	NM_001278689	Hs.518059	adipose tissue| bladder| blood| bone| brain| connective tissue| ear| embryonic tissue| eye| intestine| kidney| liver| lung| mouth| muscle| pancreas| parathyroid| placenta| prostate| skin| testis| thymus| trachea| uterus| vascular| chondrosarcoma| colorectal tumor| head and neck tumor| liver tumor| lung tumor| non-neoplasia| normal| ovarian tumor| prostate cancer| retinoblastoma| soft tissue/muscl…	NM_001278689	GO:0006493	protein O-linked glycosylation	inferred from sequence or structural similarity	NM_001278689	GO:0005788	endoplasmic reticulum lumen	inferred from electronic annotation	NM_001278689	GO:0016262	protein N-acetylglucosaminyltransferase activity	inferred from sequence or structural similarity				ENST00000295571	Pfam	IPR007657	Glycosyltransferase AER61, uncharacterised	main	Multiple_Complex
TC0200015402.hg.1	FAM126B	285172	NM_173822	3.40962	10.7175	9.86919	11.6388	family with sequence similarity 126, member B	chr2	-	Multiple_Complex	200973718	201071671	10	2q33.1	RefSeq	Homo sapiens family with sequence similarity 126, member B (FAM126B), mRNA.	0	NM_173822	Q8IXS8	NM_173822	Hs.24701	blood| bone| bone marrow| brain| ear| embryonic tissue| eye| intestine| kidney| larynx| liver| lung| lymph| lymph node| mammary gland| mouth| muscle| ovary| pancreas| parathyroid| placenta| prostate| skin| spleen| stomach| testis| thymus| thyroid| trachea| uterus| bladder carcinoma| breast (mammary gland) tumor| colorectal tumor| germ cell tumor| glioma| head and neck tumor| lymphoma| non-neoplas…					NM_173822	GO:0005622	intracellular	inferred from direct assay	NM_173822	GO:0005515	protein binding	inferred from physical interaction				ENST00000418596	Pfam	IPR018619	Hyccin	main	Multiple_Complex
TC1200008224.hg.1	GLIPR1	11010	NM_006851	3.36454	12.5464	11.7017	13.4521	GLI pathogenesis-related 1	chr12	+	Multiple_Complex	75480680	75503853	10	12q21.2	RefSeq	Homo sapiens GLI pathogenesis-related 1 (GLIPR1), mRNA.	0	NM_006851	P48060	NM_006851	Hs.205558	adipose tissue| adrenal gland| bladder| blood| bone| bone marrow| brain| cervix| connective tissue| embryonic tissue| eye| heart| intestine| kidney| liver| lung| lymph node| mammary gland| mouth| ovary| pancreas| pharynx| pituitary gland| placenta| prostate| skin| stomach| testis| thymus| thyroid| trachea| uterus| vascular|adrenal tumor| bladder carcinoma| cervical tumor| chondrosarcoma| colorect…	NM_006851	GO:0044255	cellular lipid metabolic process	traceable author statement	NM_006851	GO:0005576	extracellular region	inferred from electronic annotation								ENST00000266659	Pfam	IPR014044	CAP domain	main	Multiple_Complex
TC0600013231.hg.1	SGK1	6446	NM_001143676	3.34693	13.209	12.3663	14.1092	serum/glucocorticoid regulated kinase 1	chr6	-	Multiple_Complex	134169246	134318112	10	6q23	RefSeq	Homo sapiens serum/glucocorticoid regulated kinase 1 (SGK1), transcript variant 2, mRNA.	0	NM_001143676	O00141																			ENST00000237305	Pfam	IPR000719	Protein kinase domain	main	Multiple_Complex
TC0200016651.hg.1	CYP1B1	1545	NM_000104	3.33704	14.5756	13.7323	15.4708	cytochrome P450, family 1, subfamily B, polypeptide 1	chr2	-	Multiple_Complex	38066973	38109902	10	2p22.2	RefSeq	Homo sapiens cytochrome P450, family 1, subfamily B, polypeptide 1 (CYP1B1), mRNA.	0	NM_000104	Q16678	NM_000104	Hs.154654	adipose tissue| blood| bone| bone marrow| brain| cervix| connective tissue| ear| embryonic tissue| esophagus| eye| heart| intestine| kidney| liver| lung| mammary gland| mouth| nerve| pancreas| pharynx| placenta| prostate| skin| spleen| stomach| testis| thymus| thyroid| trachea| uterus| vascular| breast (mammary gland) tumor| chondrosarcoma| esophageal tumor| gastrointestinal tumor| germ cell tumo…					NM_000104	GO:0005739	mitochondrion	inferred from sequence or structural similarity	NM_000104	GO:0004497	monooxygenase activity	inferred from direct assay				ENST00000490576	Pfam	IPR001128	Cytochrome P450	main	Multiple_Complex
TC0600008972.hg.1	PRDM1	639	NM_001198	3.33203	10.1665	9.33535	11.0717	PR domain containing 1, with ZNF domain	chr6	+	Multiple_Complex	106086320	106109939	10	6q21	RefSeq	Homo sapiens PR domain containing 1, with ZNF domain (PRDM1), transcript variant 1, mRNA.	0	NM_001198	O75626	NM_001198	Hs.436023	bladder| blood| bone| bone marrow| brain| cervix| connective tissue| embryonic tissue| esophagus| eye| intestine| kidney| larynx| liver| lung| lymph node| mammary gland| mouth| ovary| placenta| skin| spleen| stomach| thymus| thyroid| trachea| uterus| bladder carcinoma| breast (mammary gland) tumor| cervical tumor| chondrosarcoma| colorectal tumor| esophageal tumor| gastrointestinal tumor| germ ce…					NM_001198	GO:0005634	nucleus	inferred from electronic annotation	NM_001198	GO:0000978	RNA polymerase II core promoter proximal region sequence-specific DNA binding	inferred from direct assay				ENST00000369089	Pfam	IPR001214	SET domain	main	Multiple_Complex
TC0500013232.hg.1	SMAD5	4090	NM_001001419	3.31105	13.262	12.4265	14.1538	SMAD family member 5	chr5	+	Multiple_Complex	136132845	136182734	10	5q31	RefSeq	Homo sapiens SMAD family member 5 (SMAD5), transcript variant 2, mRNA.	0	NM_001001419	Q99717	NM_001001419	Hs.167700	ascites| bladder| blood| bone| bone marrow| brain| cervix| connective tissue| ear| embryonic tissue| esophagus| eye| heart| intestine| kidney| larynx| liver| lung| lymph node| mammary gland| mouth| muscle| ovary| pancreas| parathyroid| pharynx| pituitary gland| placenta| prostate| skin| spleen| stomach| testis| thymus| thyroid| trachea| uterus| vascular| breast (mammary gland) tumor| cervical tum…					NM_001001419	GO:0005622	intracellular	non-traceable author statement	NM_001001419	GO:0000979	RNA polymerase II core promoter sequence-specific DNA binding	inferred from electronic annotation	NM_001001419	GenMAPP	TGF_Beta_Signaling_Pathway	ENST00000506223	Pfam	IPR003619	MAD homology 1, Dwarfin-type	main	Multiple_Complex
TC0700009807.hg.1	INSIG1	3638	NM_005542	3.3088	13.1433	12.3085	14.0348	insulin induced gene 1	chr7	+	Multiple_Complex	155297776	155310235	10	7q36	RefSeq	Homo sapiens insulin induced gene 1 (INSIG1), transcript variant 1, mRNA.	0	NM_005542	O15503	NM_005542	Hs.520819	adipose tissue| adrenal gland| ascites| bladder| blood| bone| bone marrow| brain| cervix| connective tissue| ear| embryonic tissue| eye| heart| intestine| kidney| liver| lung| lymph| lymph node| mammary gland| mouth| muscle| nerve| ovary| pancreas| parathyroid| pituitary gland| placenta| prostate| salivary gland| skin| spleen| stomach| testis| thymus| tonsil| trachea| uterus| vascular|adrenal tum…	NM_005542	GO:0006641	triglyceride metabolic process	inferred from electronic annotation	NM_005542	GO:0005783	endoplasmic reticulum	inferred from direct assay	NM_005542	GO:0005515	protein binding	inferred from physical interaction				ENST00000340368	Pfam	IPR025929	Insulin-induced protein family	main	Multiple_Complex
TC1800006852.hg.1	GATA6	2627	NM_005257	3.28907	10.1442	9.32162	11.0393	GATA binding protein 6	chr18	+	Coding	22169437	22202528	10	18q11.1-q11.2	RefSeq	Homo sapiens GATA binding protein 6 (GATA6), mRNA.	0	NM_005257	Q92908	NM_005257	Hs.514746	adipose tissue| adrenal gland| cervix| connective tissue| embryonic tissue| heart| intestine| liver| lung| ovary| pancreas| skin| spleen| stomach| testis| vascular| chondrosarcoma| colorectal tumor| gastrointestinal tumor| germ cell tumor| leukemia| liver tumor| non-neoplasia| normal| ovarian tumor| primitive neuroectodermal tumor of the CNS| soft tissue/muscle tissue tumor|embryoid body| blastoc…	NM_005257	GO:0000122	negative regulation of transcription from RNA polymerase II promoter	inferred from direct assay	NM_005257	GO:0005634	nucleus	inferred from direct assay	NM_005257	GO:0000977	RNA polymerase II regulatory region sequence-specific DNA binding	not recorded				ENST00000269216	Pfam	IPR000679	Zinc finger, GATA-type	main	Coding
TC0600014337.hg.1	GOPC	57120	NM_001017408	3.289	12.9183	12.088	13.8056	golgi-associated PDZ and coiled-coil motif containing	chr6	-	Multiple_Complex	117560269	117602542	10	6q21	RefSeq	Homo sapiens golgi-associated PDZ and coiled-coil motif containing (GOPC), transcript variant 2, mRNA.	0	NM_001017408	Q9HD26	NM_001017408	Hs.191539	adipose tissue| adrenal gland| ascites| bladder| bone| brain| cervix| connective tissue| ear| embryonic tissue| esophagus| eye| heart| intestine| kidney| liver| lung| lymph node| mammary gland| mouth| muscle| nerve| ovary| pancreas| parathyroid| placenta| prostate| skin| stomach| testis| thymus| thyroid| trachea| uterus| vascular|adrenal tumor| breast (mammary gland) tumor| cervical tumor| chondr…	NM_001017408	GO:0006888	ER to Golgi vesicle-mediated transport	non-traceable author statement	NM_001017408	GO:0005737	cytoplasm	inferred from direct assay	NM_001017408	GO:0005515	protein binding	inferred from physical interaction				ENST00000052569	Pfam	IPR001478	PDZ domain	main	Multiple_Complex
TC0800011646.hg.1	HAS2	3037	NM_005328	3.28882	10.6723	9.848	11.5656	hyaluronan synthase 2	chr8	-	Multiple_Complex	121612116	121641390	10	8q24.12	RefSeq	Homo sapiens hyaluronan synthase 2 (HAS2), mRNA.	0	NM_005328	Q92819	NM_005328	Hs.159226	bone| bone marrow| cervix| embryonic tissue| liver| lung| muscle| skin| thyroid| vascular| cervical tumor| chondrosarcoma| germ cell tumor| head and neck tumor| normal| soft tissue/muscle tissue tumor|embryoid body| blastocyst| fetus| adult	NM_005328	GO:0001570	vasculogenesis	inferred from sequence or structural similarity	NM_005328	GO:0005737	cytoplasm	inferred from electronic annotation	NM_005328	GO:0050501	hyaluronan synthase activity	inferred from mutant phenotype								main	Multiple_Complex
TC1000009612.hg.1	KLF6	1316	NM_001160124	3.27159	14.4924	13.6626	15.3726	Kruppel-like factor 6	chr10	-	Multiple_Complex	3775996	3785281	10	10p15	RefSeq	Homo sapiens Kruppel-like factor 6 (KLF6), transcript variant B, mRNA.	0	NM_001160124	Q99612	NM_001160124	Hs.4055	adipose tissue| adrenal gland| ascites| bladder| blood| bone| bone marrow| brain| connective tissue| ear| embryonic tissue| esophagus| eye| heart| intestine| kidney| larynx| liver| lung| lymph node| mammary gland| mouth| muscle| nerve| ovary| pancreas| parathyroid| pharynx| placenta| prostate| skin| spleen| stomach| testis| thymus| thyroid| trachea| umbilical cord| uterus| vascular| breast (mamma…	NM_001160124	GO:0006351	transcription, DNA-templated	inferred from electronic annotation	NM_001160124	GO:0005634	nucleus	traceable author statement	NM_001160124	GO:0003690	double-stranded DNA binding	inferred from electronic annotation				OTTHUMT00000046495	Pfam	IPR007087	Zinc finger, C2H2	main	Multiple_Complex
TC1300008609.hg.1	DCLK1	9201	NM_001195415	3.25742	11.6959	10.875	12.5788	doublecortin-like kinase 1	chr13	-	Multiple_Complex	35768652	36131377	10	13q13	RefSeq	Homo sapiens doublecortin-like kinase 1 (DCLK1), transcript variant 2, mRNA.	0	NM_001195415	O15075	NM_001195415	Hs.507755	adipose tissue| bone| brain| ear| embryonic tissue| eye| intestine| kidney| lung| mammary gland| muscle| nerve| pituitary gland| spleen| stomach| testis| trachea| uterus| breast (mammary gland) tumor| colorectal tumor| gastrointestinal tumor| germ cell tumor| glioma| kidney tumor| lymphoma| non-neoplasia| normal| ovarian tumor| uterine tumor|embryoid body| blastocyst| fetus| juvenile| adult					NM_001195415	GO:0005622	intracellular	inferred from electronic annotation	NM_001195415	GO:0004672	protein kinase activity	traceable author statement				ENST00000255448	Pfam	IPR000719	Protein kinase domain	main	Multiple_Complex
TC2000007670.hg.1	SNAI1	6615	NM_005985	3.25728	7.94532	7.13902	8.84269	snail family zinc finger 1	chr20	+	Coding	49982976	49988886	10	20q13.2	RefSeq	Homo sapiens snail family zinc finger 1 (SNAI1), mRNA.	0	NM_005985	O95863	NM_005985	Hs.48029	ascites| blood| bone| bone marrow| brain| connective tissue| embryonic tissue| eye| intestine| kidney| lung| mammary gland| ovary| pancreas| placenta| skin| stomach| testis| uterus| vascular| breast (mammary gland) tumor| chondrosarcoma| gastrointestinal tumor| germ cell tumor| kidney tumor| leukemia| lung tumor| non-neoplasia| normal| ovarian tumor| pancreatic tumor| primitive neuroectodermal tu…	NM_005985	GO:0000122	negative regulation of transcription from RNA polymerase II promoter	inferred from direct assay	NM_005985	GO:0005634	nucleus	inferred from direct assay	NM_005985	GO:0000977	RNA polymerase II regulatory region sequence-specific DNA binding	inferred from electronic annotation				ENST00000244050	Pfam	IPR007087	Zinc finger, C2H2	main	Coding
TC1600008218.hg.1	HAS3	3038	NM_001199280	3.24496	7.59414	6.79236	8.49056	hyaluronan synthase 3	chr16	+	Multiple_Complex	69105564	69118719	10	16q22.1	RefSeq	Homo sapiens hyaluronan synthase 3 (HAS3), transcript variant 3, mRNA.	0	NM_001199280	O00219	NM_001199280	Hs.592069	bladder| brain| connective tissue| embryonic tissue| eye| intestine| kidney| lung| mouth| ovary| pancreas| prostate| testis| thyroid| bladder carcinoma| chondrosarcoma| colorectal tumor| germ cell tumor| glioma| head and neck tumor| normal| pancreatic tumor| prostate cancer| blastocyst| fetus| adult	NM_001199280	GO:0005975	carbohydrate metabolic process	traceable author statement	NM_001199280	GO:0005737	cytoplasm	inferred from electronic annotation	NM_001199280	GO:0050501	hyaluronan synthase activity	inferred from direct assay				OTTHUMT00000268898	Pfam	IPR001173	Glycosyltransferase 2-like	main	Multiple_Complex
TC1700010723.hg.1	PTRF	284119	NM_012232	3.22603	10.3031	9.49282	11.1826	polymerase I and transcript release factor	chr17	-	Multiple_Complex	42402449	42423517	10	17q21.2	RefSeq	Homo sapiens polymerase I and transcript release factor (PTRF), mRNA.	0	NM_012232	Q6NZI2	NM_012232	Hs.437191	adipose tissue| adrenal gland| ascites| bladder| blood| bone| bone marrow| brain| cervix| connective tissue| embryonic tissue| esophagus| eye| heart| intestine| kidney| larynx| liver| lung| lymph node| mammary gland| mouth| muscle| nerve| ovary| pancreas| parathyroid| pharynx| placenta| prostate| salivary gland| skin| spleen| stomach| testis| thymus| thyroid| trachea| umbilical cord| uterus| vasc…	NM_012232	GO:0006355	regulation of transcription, DNA-templated	inferred from electronic annotation	NM_012232	GO:0005634	nucleus	inferred from direct assay	NM_012232	GO:0005515	protein binding	inferred from physical interaction				ENST00000357037	Pfam	IPR026752	Cavin family	main	Multiple_Complex
TC0100016548.hg.1	ABL2	27	NM_001136000	3.21598	12.9953	12.18	13.8652	ABL proto-oncogene 2, non-receptor tyrosine kinase	chr1	-	Multiple_Complex	179099327	179229684	10	1q25.2	RefSeq	Homo sapiens ABL proto-oncogene 2, non-receptor tyrosine kinase (ABL2), transcript variant d, mRNA.	0	NM_001136000	P42684	NM_001136000	Hs.159472	adipose tissue| adrenal gland| blood| bone| bone marrow| brain| cervix| connective tissue| embryonic tissue| esophagus| eye| intestine| kidney| larynx| liver| lung| mammary gland| mouth| muscle| ovary| pancreas| pituitary gland| placenta| prostate| salivary gland| skin| stomach| testis| thymus| thyroid| trachea| umbilical cord| uterus| vascular|adrenal tumor| bladder carcinoma| breast (mammary gl…					NM_001136000	GO:0001891	phagocytic cup	inferred from electronic annotation								ENST00000344730	Pfam	IPR000980	SH2 domain	main	Multiple_Complex
TC1800008650.hg.1	SMAD7	4092	NM_001190821	3.17155	9.36075	8.56511	10.2303	SMAD family member 7	chr18	-	Multiple_Complex	48919853	48950711	10	18q21.1	RefSeq	Homo sapiens SMAD family member 7 (SMAD7), transcript variant 2, mRNA.	0	NM_001190821	O15105	NM_001190821	Hs.465087	blood| bone| brain| cervix| connective tissue| embryonic tissue| eye| heart| intestine| kidney| lung| lymph node| mammary gland| muscle| nerve| pancreas| pituitary gland| placenta| prostate| thyroid| uterus| vascular| breast (mammary gland) tumor| chondrosarcoma| colorectal tumor| glioma| head and neck tumor| leukemia| lung tumor| non-neoplasia| normal| prostate cancer| retinoblastoma| uterine tu…					NM_001190821	GO:0005634	nucleus	inferred from direct assay	NM_001190821	GO:0003700	transcription factor activity, sequence-specific DNA binding	inferred from electronic annotation	NM_001190821	GenMAPP	TGF_Beta_Signaling_Pathway	ENST00000262158	Pfam	IPR001132	SMAD domain, Dwarfin-type	main	Multiple_Complex
TC0300013888.hg.1	TSC22D2	9819	NM_001303264	3.17015	14.2979	13.4899	15.1544	TSC22 domain family, member 2	chr3	+	Multiple_Complex	150408335	150460118	10	3q25.1	RefSeq	Homo sapiens TSC22 domain family, member 2 (TSC22D2), transcript variant 2, mRNA.	0	NM_001303264	O75157	NM_001303264	Hs.722470		NM_001303264	GO:0006355	regulation of transcription, DNA-templated	inferred from electronic annotation					NM_001303264	GO:0003700	transcription factor activity, sequence-specific DNA binding	inferred from electronic annotation				ENST00000466814	Pfam	IPR000580	TSC-22 / Dip / Bun	main	Multiple_Complex
TC0800008088.hg.1	CHMP4C	92421	NM_152284	3.16964	7.85739	7.06917	8.73349	charged multivesicular body protein 4C	chr8	+	Coding	81732434	81759515	10	8q21.13	RefSeq	Homo sapiens charged multivesicular body protein 4C (CHMP4C), mRNA.	0	NM_152284	Q96CF2	NM_152284	Hs.183861	blood| bone| bone marrow| embryonic tissue| eye| intestine| kidney| larynx| lung| lymph node| mammary gland| muscle| pancreas| parathyroid| placenta| prostate| salivary gland| skin| stomach| umbilical cord| uterus| breast (mammary gland) tumor| chondrosarcoma| colorectal tumor| gastrointestinal tumor| germ cell tumor| head and neck tumor| kidney tumor| leukemia| lung tumor| non-neoplasia| normal|…	NM_152284	GO:0000920	cell separation after cytokinesis	inferred from mutant phenotype	NM_152284	GO:0005829	cytosol	traceable author statement	NM_152284	GO:0005515	protein binding	inferred from physical interaction				ENST00000297265	Pfam	IPR005024	Snf7 family	main	Coding
TC0200010980.hg.1	CCL20	6364	NM_001130046	3.11122	9.60374	8.81984	10.4573	chemokine (C-C motif) ligand 20	chr2	+	Multiple_Complex	227813842	227817564	10	2q36.3	RefSeq	Homo sapiens chemokine (C-C motif) ligand 20 (CCL20), transcript variant 2, mRNA.	0	NM_001130046	P78556	NM_001130046	Hs.75498	blood| brain| connective tissue| esophagus| eye| intestine| kidney| liver| lung| mouth| pancreas| pharynx| stomach| uterus| vascular| colorectal tumor| esophageal tumor| gastrointestinal tumor| head and neck tumor| liver tumor| normal| uterine tumor| fetus| juvenile| adult					NM_001130046	GO:0005576	extracellular region	traceable author statement	NM_001130046	GO:0005515	protein binding	inferred from physical interaction				ENST00000358813	Pfam	IPR001811	Chemokine interleukin-8-like domain	main	Multiple_Complex
TC0100008897.hg.1	WDR63	126820	NM_001288563	3.11038	4.62311	3.87647	5.51356	WD repeat domain 63	chr1	+	Multiple_Complex	84999147	85133138	10	1p22.3	RefSeq	Homo sapiens WD repeat domain 63 (WDR63), transcript variant 2, mRNA.	0	NM_001288563	Q8IWG1	NM_001288563	Hs.97933	adrenal gland| brain| muscle| pharynx| skin| testis| trachea| uterus| vascular| germ cell tumor| normal| uterine tumor| adult									ENST00000294664	GO:0005515	protein binding	inferred from electronic annotation				ENST00000294664	Pfam	IPR001680	WD40 repeat	main	Multiple_Complex
TC0600009597.hg.1	TNFAIP3	7128	NM_001270507	3.08731	13.0029	12.2152	13.8415	tumor necrosis factor, alpha-induced protein 3	chr6	+	Multiple_Complex	137867188	137883314	10	6q23	RefSeq	Homo sapiens tumor necrosis factor, alpha-induced protein 3 (TNFAIP3), transcript variant 2, mRNA.	0	NM_001270507	P21580	NM_001270507	Hs.211600	adrenal gland| blood| bone marrow| brain| cervix| connective tissue| embryonic tissue| eye| heart| intestine| kidney| larynx| liver| lung| lymph| lymph node| mammary gland| mouth| muscle| ovary| pancreas| parathyroid| pharynx| placenta| prostate| skin| spleen| stomach| testis| thymus| trachea| uterus| vascular|adrenal tumor| breast (mammary gland) tumor| cervical tumor| chondrosarcoma| colorectal…					NM_001270507	GO:0005634	nucleus	inferred from direct assay								ENST00000237289	Pfam	IPR002653	Zinc finger, A20-type	main	Multiple_Complex
TC0500007249.hg.1	C5orf51	285636	NM_175921	3.08551	11.0633	10.2804	11.9059	chromosome 5 open reading frame 51	chr5	+	Multiple_Complex	41904188	41921636	10	5p13.1	RefSeq	Homo sapiens chromosome 5 open reading frame 51 (C5orf51), mRNA.	0	NM_175921	A6NDU8	NM_175921	Hs.29899	bladder| bone| bone marrow| brain| cervix| connective tissue| ear| embryonic tissue| eye| heart| intestine| kidney| liver| lung| lymph node| mammary gland| mouth| muscle| nerve| pancreas| parathyroid| placenta| prostate| skin| stomach| testis| thymus| trachea| uterus| bladder carcinoma| breast (mammary gland) tumor| cervical tumor| chondrosarcoma| colorectal tumor| gastrointestinal tumor| germ ce…	NM_175921	GO:0006313	transposition, DNA-mediated	inferred from electronic annotation					NM_175921	GO:0003676	nucleic acid binding	inferred from electronic annotation								main	Multiple_Complex
TC1600009514.hg.1	RRN3	54700	NM_001301064	3.07891	13.2916	12.5052	14.1276	RRN3 homolog, RNA polymerase I transcription factor	chr16	-	Multiple_Complex	15060022	15094335	10	16p12	RefSeq	Homo sapiens RRN3 homolog, RNA polymerase I transcription factor (RRN3), transcript variant 2, mRNA.	0	NM_001301064	Q9NYV6	NM_001301064	Hs.460078	adrenal gland| ascites| bladder| blood| bone| bone marrow| brain| cervix| connective tissue| ear| embryonic tissue| eye| heart| intestine| kidney| liver| lung| lymph node| mammary gland| mouth| muscle| ovary| pancreas| pituitary gland| placenta| prostate| salivary gland| skin| spleen| testis| thymus| thyroid| trachea| uterus| vascular|adrenal tumor| breast (mammary gland) tumor| cervical tumor| c…					NM_001301064	GO:0005634	nucleus	inferred from direct assay	NM_001301064	GO:0001164	RNA polymerase I CORE element sequence-specific DNA binding	inferred from direct assay				ENST00000198767	Pfam	IPR007991	RNA polymerase I specific transcription initiation factor RRN3	main	Multiple_Complex
TC0600014074.hg.1	HIVEP1	3096	NM_002114	3.06524	9.61262	8.83852	10.4545	human immunodeficiency virus type I enhancer binding protein 1	chr6	+	Multiple_Complex	12012000	12164999	10	6p24-p22.3	RefSeq	Homo sapiens human immunodeficiency virus type I enhancer binding protein 1 (HIVEP1), mRNA.	0	NM_002114	P15822	NM_002114	Hs.567284	blood| bone| brain| connective tissue| embryonic tissue| eye| heart| intestine| kidney| liver| lung| lymph node| mammary gland| mouth| muscle| ovary| parathyroid| pituitary gland| placenta| prostate| skin| stomach| testis| umbilical cord| uterus| vascular| bladder carcinoma| breast (mammary gland) tumor| chondrosarcoma| colorectal tumor| gastrointestinal tumor| germ cell tumor| head and neck tumo…	NM_002114	GO:0000122	negative regulation of transcription from RNA polymerase II promoter	not recorded	NM_002114	GO:0005634	nucleus	inferred from direct assay	NM_002114	GO:0000980	RNA polymerase II distal enhancer sequence-specific DNA binding	inferred from electronic annotation								main	Multiple_Complex
TC0400006804.hg.1	USP17L22	100287513	NM_001256863	3.05991	5.59102	4.84218	6.45567	ubiquitin specific peptidase 17-like family member 22	chr4	+	Coding	9258123	9260075	10	4p16.1	RefSeq	Homo sapiens ubiquitin specific peptidase 17-like family member 22 (USP17L22), mRNA.	0	NM_001256863	Q0WX57	NM_001256863	Hs.723053		NM_001256863	GO:0016579	protein deubiquitination	not recorded	NM_001256863	GO:0005634	nucleus	not recorded	NM_001256863	GO:0004197	cysteine-type endopeptidase activity	not recorded				ENST00000506151	Pfam	IPR001394	Peptidase C19, ubiquitin carboxyl-terminal hydrolase	main	Coding
TC1800008743.hg.1	CCDC68	80323	NM_001143829	3.04367	9.53551	8.76635	10.3722	coiled-coil domain containing 68	chr18	-	Multiple_Complex	54901509	54959508	10	18q21	RefSeq	Homo sapiens coiled-coil domain containing 68 (CCDC68), transcript variant 2, mRNA.	0	NM_001143829	Q9H2F9	NM_001143829	Hs.120790	ascites| brain| cervix| intestine| kidney| liver| lung| muscle| pituitary gland| placenta| prostate| stomach| testis| trachea| cervical tumor| gastrointestinal tumor| liver tumor| lung tumor| non-neoplasia| normal| fetus| adult	NM_001143829	GO:0035556	intracellular signal transduction	not recorded	NM_001143829	GO:0005622	intracellular	not recorded	NM_001143829	GO:0005515	protein binding	inferred from physical interaction								main	Multiple_Complex
TC2100008562.hg.1	RUNX1	861	NM_001001890	3.03385	10.6657	9.89517	11.4963	runt-related transcription factor 1	chr21	-	Multiple_Complex	34787801	35065072	10	21q22.3	RefSeq	Homo sapiens runt-related transcription factor 1 (RUNX1), transcript variant 2, mRNA.	0	NM_001001890	Q01196	NM_001001890	Hs.149261	ascites| bladder| blood| bone| bone marrow| brain| connective tissue| embryonic tissue| heart| intestine| kidney| larynx| liver| lung| lymph node| mammary gland| mouth| muscle| ovary| pancreas| pharynx| placenta| prostate| skin| spleen| stomach| testis| thymus| thyroid| trachea| umbilical cord| uterus| vascular| bladder carcinoma| breast (mammary gland) tumor| chondrosarcoma| colorectal tumor| ga…					NM_001001890	GO:0005604	basement membrane	inferred from electronic annotation								OTTHUMT00000194230	Pfam	IPR013524	Runt domain	main	Multiple_Complex
TC0300010561.hg.1	SLC4A7	9497	NM_001258379	3.01072	11.3946	10.6272	12.2173	solute carrier family 4, sodium bicarbonate cotransporter, member 7	chr3	-	Multiple_Complex	27372721	27484420	10	3p22	RefSeq	Homo sapiens solute carrier family 4, sodium bicarbonate cotransporter, member 7 (SLC4A7), transcript variant 2, mRNA.	0	NM_001258379	Q9Y6M7	NM_001258379	Hs.250072	adipose tissue| ascites| blood| bone| brain| cervix| connective tissue| embryonic tissue| heart| intestine| kidney| larynx| liver| lung| lymph| mammary gland| mouth| muscle| nerve| ovary| placenta| prostate| skin| stomach| testis| thymus| thyroid| trachea| uterus| vascular| breast (mammary gland) tumor| cervical tumor| colorectal tumor| gastrointestinal tumor| germ cell tumor| head and neck tumor…									NM_001258379	GO:0005452	inorganic anion exchanger activity	inferred from electronic annotation				ENST00000295736	Pfam	IPR011531	Bicarbonate transporter, C-terminal	main	Multiple_Complex
TC0700008367.hg.1	PEG10	23089	NM_001040152	3.01005	8.07767	7.32179	8.91158	paternally expressed 10	chr7	+	Multiple_Complex	94656325	94669695	10	7q21	RefSeq	Homo sapiens paternally expressed 10 (PEG10), transcript variant 1, mRNA.	0	NM_001040152	Q86TG7	NM_001040152	Hs.147492	adrenal gland| ascites| bladder| bone marrow| brain| connective tissue| ear| embryonic tissue| eye| heart| intestine| kidney| liver| lung| lymph| lymph node| mammary gland| mouth| muscle| nerve| ovary| pancreas| pituitary gland| placenta| prostate| skin| stomach| testis| thyroid| trachea| umbilical cord| uterus| vascular|adrenal tumor| bladder carcinoma| breast (mammary gland) tumor| chondrosarco…	NM_001040152	GO:0006915	apoptotic process	inferred from electronic annotation	NM_001040152	GO:0005634	nucleus	inferred from direct assay	NM_001040152	GO:0003677	DNA binding	inferred from electronic annotation				ENST00000482108	Pfam	IPR005162	Retrotransposon gag domain	main	Multiple_Complex
TC0400006785.hg.1	USP17L11	100287178	NM_001256854	2.99929	5.37983	4.64555	6.23017	ubiquitin specific peptidase 17-like family member 11	chr4	+	Coding	9215404	9217356	10	4p16.1	RefSeq	Homo sapiens ubiquitin specific peptidase 17-like family member 11 (USP17L11), mRNA.	0	NM_001256854	Q0WX57	NM_001256854	Hs.722783		NM_001256854	GO:0016579	protein deubiquitination	not recorded	NM_001256854	GO:0005634	nucleus	not recorded	NM_001256854	GO:0004197	cysteine-type endopeptidase activity	not recorded				ENST00000457736	Pfam	IPR001394	Peptidase C19, ubiquitin carboxyl-terminal hydrolase	main	Coding
TC0100012006.hg.1	KCNK1	3775	NM_002245	2.98972	13.8323	13.0648	14.6448	potassium channel, two pore domain subfamily K, member 1	chr1	+	Multiple_Complex	233614004	233672512	10	1q42-q43	RefSeq	Homo sapiens potassium channel, two pore domain subfamily K, member 1 (KCNK1), mRNA.	0	NM_002245	O00180	NM_002245	Hs.208544	adrenal gland| ascites| blood| bone marrow| brain| cervix| connective tissue| ear| embryonic tissue| eye| heart| intestine| kidney| larynx| liver| lung| mammary gland| nerve| pancreas| placenta| prostate| stomach| uterus|adrenal tumor| breast (mammary gland) tumor| cervical tumor| colorectal tumor| gastrointestinal tumor| germ cell tumor| glioma| head and neck tumor| kidney tumor| leukemia| non-n…	NM_002245	GO:0006813	potassium ion transport	traceable author statement	NM_002245	GO:0005886	plasma membrane	traceable author statement	NM_002245	GO:0005242	inward rectifier potassium channel activity	traceable author statement				ENST00000366621	Pfam	IPR013099	Potassium channel domain	main	Multiple_Complex
TC1000007847.hg.1	MYPN	84665	NM_001256267	2.98701	8.25729	7.50558	9.08428	myopalladin	chr10	+	Multiple_Complex	68106117	68212017	10	10q21.3	RefSeq	Homo sapiens myopalladin (MYPN), transcript variant 4, mRNA.	0	NM_001256267	Q86TC9	NM_001256267	Hs.55205	bone marrow| cervix| connective tissue| eye| heart| larynx| liver| muscle| pancreas| skin| testis| vascular| cervical tumor| chondrosarcoma| head and neck tumor| liver tumor| normal| pancreatic tumor| fetus| adult	NM_001256267	GO:0045214	sarcomere organization	inferred from mutant phenotype	NM_001256267	GO:0005634	nucleus	inferred from sequence or structural similarity	NM_001256267	GO:0003779	actin binding	inferred from electronic annotation				ENST00000354393	Pfam	IPR013098	Immunoglobulin I-set	main	Multiple_Complex
TC0300009916.hg.1	HES1	3280	NM_005524	2.96845	11.6061	10.8477	12.4174	hes family bHLH transcription factor 1	chr3	+	Multiple_Complex	194136142	194138732	10	3q28-q29	RefSeq	Homo sapiens hes family bHLH transcription factor 1 (HES1), mRNA.	0	NM_005524	Q14469	NM_005524	Hs.250666	ascites| bladder| blood| bone| brain| connective tissue| ear| embryonic tissue| esophagus| eye| heart| intestine| kidney| liver| lung| lymph node| mammary gland| mouth| muscle| nerve| ovary| pancreas| parathyroid| pharynx| pituitary gland| placenta| prostate| skin| spleen| stomach| testis| thymus| thyroid| umbilical cord| uterus| vascular| bladder carcinoma| breast (mammary gland) tumor| chondros…					NM_005524	GO:0005634	nucleus	inferred from sequence or structural similarity	NM_005524	GO:0001078	transcriptional repressor activity, RNA polymerase II core promoter proximal region sequence-specific binding	inferred from sequence or structural similarity				ENST00000232424	Pfam	IPR003650	Orange domain	main	Multiple_Complex
TC1100011260.hg.1	C11orf68	83638	NM_001135635	2.96471	7.31577	6.57371	8.1416	chromosome 11 open reading frame 68	chr11	-	Multiple_Complex	65916808	65919117	10	11q13.1	RefSeq	Homo sapiens chromosome 11 open reading frame 68 (C11orf68), transcript variant 1, mRNA.	0	NM_001135635	Q9H3H3	NM_001135635	Hs.433573	adrenal gland| blood| bone| brain| cervix| connective tissue| embryonic tissue| eye| intestine| kidney| larynx| liver| lung| lymph| lymph node| mammary gland| mouth| ovary| pancreas| placenta| prostate| salivary gland| skin| thymus| thyroid| tonsil| uterus|adrenal tumor| breast (mammary gland) tumor| chondrosarcoma| colorectal tumor| gastrointestinal tumor| germ cell tumor| glioma| head and neck …									NM_001135635	GO:0005515	protein binding	inferred from physical interaction				ENST00000438576	Pfam	IPR015034	Protein of unknown function DUF1917	main	Multiple_Complex
TC1000012561.hg.1	JMJD1C	221037	NM_001282948	2.95921	12.6082	11.8498	13.415	jumonji domain containing 1C	chr10	-	Multiple_Complex	63167221	63470501	10	10q21.3	RefSeq	Homo sapiens jumonji domain containing 1C (JMJD1C), transcript variant 3, mRNA.	0	NM_001282948	Q15652	NM_001282948	Hs.413416	adipose tissue| ascites| bladder| blood| bone marrow| brain| connective tissue| embryonic tissue| eye| heart| intestine| kidney| larynx| liver| lung| lymph| lymph node| mammary gland| mouth| muscle| nerve| ovary| pancreas| parathyroid| pituitary gland| placenta| prostate| skin| spleen| stomach| testis| thymus| thyroid| trachea| uterus| bladder carcinoma| breast (mammary gland) tumor| chondrosarco…	NM_001282948	GO:0006351	transcription, DNA-templated	inferred from electronic annotation	NM_001282948	GO:0005622	intracellular	non-traceable author statement	NM_001282948	GO:0005515	protein binding	inferred from physical interaction				ENST00000399262	Pfam	IPR003347	JmjC domain	main	Multiple_Complex
TC0200009487.hg.1	SPOPL	339745	NM_001001664	2.94927	9.21336	8.46615	10.0265	speckle-type POZ protein-like	chr2	+	Multiple_Complex	138501780	138574458	10	2q22.1	RefSeq	Homo sapiens speckle-type POZ protein-like (SPOPL), mRNA.	0	NM_001001664	Q6IQ16	NM_001001664	Hs.333297	adipose tissue| adrenal gland| ascites| bladder| blood| bone marrow| brain| connective tissue| embryonic tissue| eye| heart| intestine| kidney| liver| lung| lymph node| mammary gland| mouth| muscle| ovary| pancreas| placenta| prostate| salivary gland| skin| spleen| stomach| testis| trachea| uterus| vascular| breast (mammary gland) tumor| chondrosarcoma| gastrointestinal tumor| germ cell tumor| gl…	NM_001001664	GO:0016567	protein ubiquitination	inferred from electronic annotation	NM_001001664	GO:0005634	nucleus	inferred from electronic annotation	NM_001001664	GO:0005515	protein binding	inferred from physical interaction				ENST00000280098	Pfam	IPR000210	BTB/POZ domain	main	Multiple_Complex
TC1500010042.hg.1	CYP1A1	1543	NM_000499	2.94868	8.28997	7.54655	9.10662	cytochrome P450, family 1, subfamily A, polypeptide 1	chr15	-	Multiple_Complex	74719542	74725610	10	15q24.1	RefSeq	Homo sapiens cytochrome P450, family 1, subfamily A, polypeptide 1 (CYP1A1), mRNA.	0	NM_000499	P04798	NM_000499	Hs.72912	adipose tissue| blood| bone| brain| cervix| connective tissue| embryonic tissue| esophagus| heart| intestine| liver| lung| mammary gland| pancreas| prostate| skin| stomach| testis| trachea| uterus| bladder carcinoma| cervical tumor| chondrosarcoma| colorectal tumor| esophageal tumor| gastrointestinal tumor| germ cell tumor| liver tumor| non-neoplasia| normal| skin tumor|embryoid body| fetus| adult					NM_000499	GO:0005739	mitochondrion	inferred from electronic annotation								ENST00000379727	Pfam	IPR001128	Cytochrome P450	main	Multiple_Complex
TC0500008736.hg.1	TGFBI	7045	NM_000358	2.93642	12.0907	11.3386	12.8926	transforming growth factor, beta-induced, 68kDa	chr5	+	Multiple_Complex	136028895	136063818	10	5q31	RefSeq	Homo sapiens transforming growth factor, beta-induced, 68kDa (TGFBI), mRNA.	0	NM_000358	Q15582	NM_000358	Hs.369397	adipose tissue| adrenal gland| bladder| blood| bone| bone marrow| brain| cervix| connective tissue| ear| embryonic tissue| esophagus| eye| heart| intestine| kidney| larynx| liver| lung| lymph node| mammary gland| mouth| muscle| nerve| ovary| pancreas| pharynx| pituitary gland| placenta| prostate| salivary gland| skin| spleen| stomach| testis| thymus| thyroid| trachea| umbilical cord| uterus| vasc…									NM_000358	GO:0005178	integrin binding	traceable author statement				ENST00000442011	Pfam	IPR000782	FAS1 domain	main	Multiple_Complex
TC0900011203.hg.1	PTGR1	22949	NM_001146108	2.93152	10.8833	10.1351	11.6868	prostaglandin reductase 1	chr9	-	Multiple_Complex	111549722	111599855	10	9q31.3	RefSeq	Homo sapiens prostaglandin reductase 1 (PTGR1), transcript variant 1, mRNA.	0	NM_001146108	Q14914	NM_001146108	Hs.584864	adipose tissue| bladder| bone| brain| cervix| connective tissue| embryonic tissue| eye| heart| intestine| kidney| liver| lung| mammary gland| mouth| muscle| nerve| ovary| pharynx| placenta| prostate| skin| uterus| bladder carcinoma| breast (mammary gland) tumor| cervical tumor| chondrosarcoma| colorectal tumor| gastrointestinal tumor| glioma| head and neck tumor| kidney tumor| liver tumor| lung t…	NM_001146108	GO:0006691	leukotriene metabolic process	non-traceable author statement	NM_001146108	GO:0005737	cytoplasm	inferred from electronic annotation	NM_001146108	GO:0008270	zinc ion binding	inferred from electronic annotation				ENST00000309195	Pfam	IPR013149	Alcohol dehydrogenase, C-terminal	main	Multiple_Complex
TC0300010720.hg.1	EPM2AIP1	9852	NM_014805	2.93004	7.42866	6.69357	8.24449	EPM2A (laforin) interacting protein 1	chr3	-	Multiple_Complex	36985043	36993304	10	3p22.1	RefSeq	Homo sapiens EPM2A (laforin) interacting protein 1 (EPM2AIP1), mRNA.	0	NM_014805	Q7L775	NM_014805	Hs.28020	ascites| bladder| blood| bone| bone marrow| brain| cervix| connective tissue| ear| embryonic tissue| eye| heart| intestine| kidney| larynx| liver| lung| lymph node| mammary gland| mouth| muscle| nerve| ovary| pancreas| parathyroid| pituitary gland| placenta| prostate| skin| stomach| testis| thymus| thyroid| trachea| uterus| vascular| breast (mammary gland) tumor| chondrosarcoma| colorectal tumor|…	NM_014805	GO:0032868	response to insulin	inferred from electronic annotation	NM_014805	GO:0005634	nucleus	inferred from electronic annotation	NM_014805	GO:0005515	protein binding	inferred from physical interaction								main	Multiple_Complex
TC1000007020.hg.1	OTUD1	220213	NM_001145373	2.92758	9.39536	8.6524	10.2021	OTU deubiquitinase 1	chr10	+	Coding	23439269	23442390	10	10p12.2	RefSeq	Homo sapiens OTU deubiquitinase 1 (OTUD1), mRNA.	0	NM_001145373	Q5VV17	NM_001145373	Hs.499042	adrenal gland| blood| bone marrow| brain| cervix| connective tissue| embryonic tissue| esophagus| eye| heart| intestine| kidney| larynx| liver| lung| mouth| ovary| pancreas| parathyroid| pharynx| placenta| prostate| skin| stomach| testis| thyroid| uterus| vascular|adrenal tumor| cervical tumor| chondrosarcoma| colorectal tumor| esophageal tumor| gastrointestinal tumor| germ cell tumor| glioma| he…	NM_001145373	GO:0070536	protein K63-linked deubiquitination	inferred from direct assay					NM_001145373	GO:0004843	ubiquitin-specific protease activity	inferred from direct assay				ENST00000376495	Pfam	IPR003323	OTU domain	main	Coding
TC0100011621.hg.1	TGFB2	7042	NM_001135599	2.91471	10.059	9.31693	10.8603	transforming growth factor beta 2	chr1	+	Multiple_Complex	218345334	218444619	10	1q41	RefSeq	Homo sapiens transforming growth factor, beta 2 (TGFB2), transcript variant 1, mRNA.	0	NM_001135599	P61812	NM_001135599	Hs.133379	adrenal gland| bladder| bone| brain| cervix| connective tissue| ear| embryonic tissue| eye| heart| intestine| kidney| liver| lung| mammary gland| mouth| muscle| ovary| placenta| prostate| skin| testis| thyroid| trachea| uterus| vascular| breast (mammary gland) tumor| cervical tumor| chondrosarcoma| gastrointestinal tumor| germ cell tumor| glioma| head and neck tumor| leukemia| liver tumor| lung t…					NM_001135599	GO:0005576	extracellular region	inferred from direct assay	NM_001135599	GO:0001540	beta-amyloid binding	inferred from direct assay				ENST00000366929	Pfam	IPR001111	Transforming growth factor-beta, N-terminal	main	Multiple_Complex
TC1300006641.hg.1	NUP58	9818	NM_001008564	2.90942	11.1005	10.3568	11.8975	nucleoporin 58kDa	chr13	+	Multiple_Complex	25301524	25349800	10	13q12.13	RefSeq	Homo sapiens nucleoporin 58kDa (NUP58), transcript variant 2, mRNA.	0	NM_001008564	Q9BVL2	NM_001008564	Hs.507537	adrenal gland| ascites| blood| bone| bone marrow| brain| connective tissue| embryonic tissue| eye| intestine| kidney| larynx| liver| lung| lymph| lymph node| mammary gland| mouth| muscle| nerve| ovary| pancreas| parathyroid| pharynx| pituitary gland| placenta| prostate| salivary gland| skin| spleen| stomach| testis| thymus| thyroid| trachea| umbilical cord| uterus| vascular|adrenal tumor| breast …					NM_001008564	GO:0005635	nuclear envelope	traceable author statement	NM_001008564	GO:0005487	nucleocytoplasmic transporter activity	inferred from electronic annotation								main	Multiple_Complex
TC0200014735.hg.1	RBMS1	5937	NM_002897	2.8898	6.40058	5.68071	7.21168	RNA binding motif, single stranded interacting protein 1	chr2	-	Multiple_Complex	160272151	160493807	10	2q24.2	RefSeq	Homo sapiens RNA binding motif, single stranded interacting protein 1 (RBMS1), transcript variant 3, mRNA.	0	NM_002897	P29558	NM_002897	Hs.470412	adipose tissue| adrenal gland| bladder| blood| bone| bone marrow| brain| cervix| connective tissue| ear| embryonic tissue| esophagus| eye| heart| intestine| kidney| larynx| liver| lung| lymph node| mammary gland| mouth| muscle| ovary| pancreas| parathyroid| placenta| prostate| salivary gland| skin| spleen| stomach| testis| thymus| thyroid| tonsil| uterus| vascular| bladder carcinoma| breast (mamm…	NM_002897	GO:0006260	DNA replication	non-traceable author statement	NM_002897	GO:0005634	nucleus	non-traceable author statement	NM_002897	GO:0000166	nucleotide binding	inferred from electronic annotation				ENST00000348849	Pfam	IPR000504	RNA recognition motif domain	main	Multiple_Complex
TC0X00008253.hg.1	UBE2A	7319	NM_001282161	2.884	13.0734	12.3316	13.8597	ubiquitin conjugating enzyme E2A	chrX	+	Multiple_Complex	119574467	119591083	10	Xq24	RefSeq	Homo sapiens ubiquitin-conjugating enzyme E2A (UBE2A), transcript variant 4, mRNA.	0	NM_001282161	P49459	NM_001282161	Hs.379466	adipose tissue| adrenal gland| ascites| bladder| blood| bone| bone marrow| brain| cervix| connective tissue| embryonic tissue| esophagus| eye| heart| intestine| kidney| larynx| liver| lung| lymph node| mammary gland| muscle| nerve| ovary| pancreas| parathyroid| pituitary gland| placenta| prostate| skin| stomach| testis| thymus| thyroid| trachea| umbilical cord| uterus| vascular| breast (mammary g…					NM_001282161	GO:0000785	chromatin	inferred from sequence or structural similarity	NM_001282161	GO:0004842	ubiquitin-protein transferase activity	inferred from direct assay				ENST00000346330	Pfam	IPR000608	Ubiquitin-conjugating enzyme E2	main	Multiple_Complex
TC0800007459.hg.1	POMK	84197	NM_001277971	2.88234	11.1943	10.4567	11.9839	protein-O-mannose kinase	chr8	+	Multiple_Complex	43093506	43123434	10	8p11.21	RefSeq	Homo sapiens protein-O-mannose kinase (POMK), transcript variant 2, mRNA.	0	NM_001277971	Q9H5K3	NM_001277971	Hs.491646	blood| brain| intestine| mammary gland| placenta| prostate| testis| uterus| vascular| breast (mammary gland) tumor| colorectal tumor| germ cell tumor| normal| primitive neuroectodermal tumor of the CNS| prostate cancer| uterine tumor| fetus| juvenile| adult	NM_001277971	GO:0001764	neuron migration	inferred from electronic annotation	NM_001277971	GO:0005789	endoplasmic reticulum membrane	not recorded	NM_001277971	GO:0004672	protein kinase activity	inferred from electronic annotation				ENST00000331373	Pfam	IPR001245	Serine-threonine/tyrosine-protein kinase catalytic domain	main	Multiple_Complex
TC1900011997.hg.1	CGB7	94027	NM_033142	2.87891	7.6882	6.96319	8.48871	chorionic gonadotropin, beta polypeptide 7	chr19	-	Multiple_Complex	49054274	49058860	10	19q13.32	RefSeq	Homo sapiens chorionic gonadotropin, beta polypeptide 7 (CGB7), mRNA.	0	NM_033142	P01233	NM_033142	Hs.681647	bladder| brain| embryonic tissue| lung| mouth| placenta| bladder carcinoma| head and neck tumor| normal| primitive neuroectodermal tumor of the CNS| fetus| juvenile| adult	NM_033142	GO:0006915	apoptotic process	traceable author statement	NM_033142	GO:0005576	extracellular region	inferred from electronic annotation	NM_033142	GO:0005179	hormone activity	inferred from electronic annotation				ENST00000377280	Pfam	IPR006208	Glycoprotein hormone subunit beta, cystine knot	main	Multiple_Complex
TC0100009959.hg.1	TUFT1	7286	NM_001126337	2.86875	11.2905	10.5558	12.0762	tuftelin 1	chr1	+	Multiple_Complex	151540305	151583583	10	1q21	RefSeq	Homo sapiens tuftelin 1 (TUFT1), transcript variant 2, mRNA.	0	NM_001126337	Q9NNX1	NM_001126337	Hs.489922	ascites| bladder| blood| brain| connective tissue| embryonic tissue| eye| intestine| kidney| larynx| liver| lung| mammary gland| mouth| muscle| nerve| ovary| pharynx| placenta| prostate| skin| spleen| stomach| testis| thymus| thyroid| trachea| uterus| breast (mammary gland) tumor| chondrosarcoma| colorectal tumor| gastrointestinal tumor| germ cell tumor| head and neck tumor| kidney tumor| leukemi…	NM_001126337	GO:0030282	bone mineralization	non-traceable author statement	NM_001126337	GO:0005576	extracellular region	non-traceable author statement	NM_001126337	GO:0005515	protein binding	inferred from physical interaction								main	Multiple_Complex
TC0900008790.hg.1	ZBTB43	23099	NM_001135776	2.8656	10.5627	9.83055	11.3494	zinc finger and BTB domain containing 43	chr9	+	Multiple_Complex	126805006	126838210	10	9q33.3	RefSeq	Homo sapiens zinc finger and BTB domain containing 43 (ZBTB43), transcript variant 2, mRNA.	0	NM_001135776	O43298	NM_001135776	Hs.355581	adrenal gland| ascites| bladder| blood| bone| brain| cervix| embryonic tissue| esophagus| eye| heart| intestine| kidney| liver| lung| lymph node| mammary gland| muscle| nerve| ovary| pancreas| parathyroid| pharynx| placenta| prostate| skin| spleen| stomach| testis| thymus| thyroid| uterus| vascular|adrenal tumor| breast (mammary gland) tumor| cervical tumor| chondrosarcoma| colorectal tumor| esop…	NM_001135776	GO:0006351	transcription, DNA-templated	inferred from electronic annotation	NM_001135776	GO:0005634	nucleus	inferred from electronic annotation	NM_001135776	GO:0003677	DNA binding	inferred from electronic annotation				ENST00000373457	Pfam	IPR000210	BTB/POZ domain	main	Multiple_Complex
TC1100011259.hg.1	FOSL1	8061	NM_001300844	2.85947	14.2059	13.4683	14.984	FOS-like antigen 1	chr11	-	Multiple_Complex	65892049	65900573	10	11q13	RefSeq	Homo sapiens FOS-like antigen 1 (FOSL1), transcript variant 2, mRNA.	0	NM_001300844	P15407	NM_001300844	Hs.283565	ascites| blood| bone| bone marrow| brain| cervix| connective tissue| embryonic tissue| esophagus| eye| heart| intestine| kidney| larynx| liver| lung| lymph node| mammary gland| mouth| ovary| pancreas| placenta| prostate| salivary gland| skin| stomach| testis| thyroid| uterus| vascular| breast (mammary gland) tumor| cervical tumor| chondrosarcoma| colorectal tumor| esophageal tumor| gastrointestin…					NM_001300844	GO:0005634	nucleus	inferred from direct assay	NM_001300844	GO:0000978	RNA polymerase II core promoter proximal region sequence-specific DNA binding	not recorded	NM_001300844	GenMAPP	Wnt_signaling	ENST00000312562	Pfam	IPR004827	Basic-leucine zipper domain	main	Multiple_Complex
TC1900008986.hg.1	ZNF264	9422	NM_003417	2.8594	10.0734	9.344	10.8597	zinc finger protein 264	chr19	+	Coding	57191500	57222846	10	19q13.4	RefSeq	Homo sapiens zinc finger protein 264 (ZNF264), mRNA.	0	NM_003417	O43296	NM_003417	Hs.515634	adrenal gland| bladder| bone| brain| connective tissue| embryonic tissue| esophagus| eye| heart| intestine| kidney| liver| lung| lymph node| mammary gland| mouth| muscle| ovary| pancreas| placenta| prostate| spleen| stomach| testis| trachea| umbilical cord| uterus| vascular|adrenal tumor| breast (mammary gland) tumor| chondrosarcoma| colorectal tumor| esophageal tumor| gastrointestinal tumor| ger…	NM_003417	GO:0006351	transcription, DNA-templated	inferred from electronic annotation	NM_003417	GO:0005634	nucleus	not recorded	NM_003417	GO:0000978	RNA polymerase II core promoter proximal region sequence-specific DNA binding	not recorded				ENST00000263095	Pfam	IPR001909	Krueppel-associated box	main	Coding
TC0100014191.hg.1	RAB3B	5865	NM_002867	2.8453	4.95779	4.26055	5.76913	RAB3B, member RAS oncogene family	chr1	-	Multiple_Complex	51907956	51990764	10	1p32-p31	RefSeq	Homo sapiens RAB3B, member RAS oncogene family (RAB3B), mRNA.	0	NM_002867	P20337	NM_002867	Hs.123072	adrenal gland| bone| bone marrow| brain| connective tissue| ear| embryonic tissue| eye| heart| intestine| kidney| liver| lung| mammary gland| mouth| muscle| nerve| pancreas| pituitary gland| placenta| prostate| skin| testis| thyroid| vascular|adrenal tumor| breast (mammary gland) tumor| chondrosarcoma| colorectal tumor| gastrointestinal tumor| germ cell tumor| glioma| head and neck tumor| kidney …	NM_002867	GO:0006886	intracellular protein transport	not recorded	NM_002867	GO:0005737	cytoplasm	inferred from direct assay	NM_002867	GO:0003924	GTPase activity	inferred from direct assay				ENST00000371655	Pfam	IPR001806	Small GTPase superfamily	main	Multiple_Complex
TC1200007461.hg.1	PCED1B	91523	NM_001281429	2.83636	11.9694	11.241	12.745	PC-esterase domain containing 1B	chr12	+	Multiple_Complex	47079603	47236663	10	12q13.11	RefSeq	Homo sapiens PC-esterase domain containing 1B (PCED1B), transcript variant 2, mRNA.	0	NM_001281429	Q96HM7	NM_001281429	Hs.560100	blood| bone| brain| connective tissue| eye| kidney| lung| lymph| lymph node| mammary gland| ovary| pancreas| spleen| stomach| testis| tonsil| uterus| breast (mammary gland) tumor| chondrosarcoma| gastrointestinal tumor| germ cell tumor| glioma| kidney tumor| leukemia| lung tumor| lymphoma| normal| pancreatic tumor| uterine tumor| fetus| adult									NM_001281429	GO:0005515	protein binding	inferred from physical interaction				ENST00000432328	Pfam	IPR026057	PC-Esterase	main	Multiple_Complex
TC0900011379.hg.1	MEGF9	1955	NM_001080497	2.83041	8.55123	7.8336	9.33461	multiple EGF-like-domains 9	chr9	-	Multiple_Complex	120600813	120714487	10	9q32-q33.3	RefSeq	Homo sapiens multiple EGF-like-domains 9 (MEGF9), mRNA.	0	NM_001080497	Q9H1U4	NM_001080497	Hs.744903	adipose tissue| ascites| bladder| blood| bone| brain| ear| embryonic tissue| eye| heart| intestine| kidney| liver| lung| lymph node| mammary gland| muscle| nerve| ovary| parathyroid| pharynx| placenta| prostate| skin| spleen| stomach| testis| thyroid| trachea| uterus| chondrosarcoma| gastrointestinal tumor| germ cell tumor| glioma| head and neck tumor| kidney tumor| leukemia| liver tumor| non-neo…	NM_001080497	GO:0008150	biological_process	no biological data available	NM_001080497	GO:0016021	integral component of membrane	inferred from electronic annotation	ENST00000373930	GO:0005515	protein binding	inferred from electronic annotation				ENST00000373930	Pfam	IPR002049	Laminin EGF domain	main	Multiple_Complex
TC0900011120.hg.1	KLF4	9314	NM_004235	2.79661	7.38234	6.67768	8.16136	Kruppel-like factor 4 (gut)	chr9	-	Multiple_Complex	107484852	107490482	10	9q31	RefSeq	Homo sapiens Kruppel-like factor 4 (gut) (KLF4), transcript variant 2, mRNA.	0	NM_004235	O43474	NM_004235	Hs.376206	adipose tissue| ascites| brain| cervix| connective tissue| ear| embryonic tissue| eye| heart| intestine| kidney| larynx| liver| lung| lymph node| mammary gland| mouth| ovary| pancreas| placenta| prostate| skin| spleen| stomach| testis| thyroid| trachea| uterus| vascular| bladder carcinoma| breast (mammary gland) tumor| cervical tumor| chondrosarcoma| colorectal tumor| gastrointestinal tumor| germ…					NM_004235	GO:0000790	nuclear chromatin	inferred from direct assay								OTTHUMT00000053556	Pfam	IPR007087	Zinc finger, C2H2	main	Multiple_Complex
TC1000010844.hg.1	RUFY2	55680	NM_001042417	2.78294	10.6177	9.90504	11.3817	RUN and FYVE domain containing 2	chr10	-	Multiple_Complex	68341107	68407294	10	10q21.3	RefSeq	Homo sapiens RUN and FYVE domain containing 2 (RUFY2), transcript variant 2, mRNA.	0	NM_001042417	Q8WXA3	NM_001042417	Hs.653144	adipose tissue| bladder| blood| bone| bone marrow| brain| connective tissue| embryonic tissue| esophagus| eye| heart| intestine| kidney| liver| lung| lymph node| mammary gland| mouth| muscle| nerve| ovary| pancreas| placenta| skin| testis| thymus| thyroid| trachea| uterus| vascular| bladder carcinoma| breast (mammary gland) tumor| chondrosarcoma| colorectal tumor| esophageal tumor| germ cell tumo…					NM_001042417	GO:0005634	nucleus	inferred from electronic annotation	NM_001042417	GO:0046872	metal ion binding	inferred from electronic annotation				ENST00000265865	Pfam	IPR000306	FYVE zinc finger	main	Multiple_Complex
TC0800011259.hg.1	ANKRD46	157567	NM_001270377	2.78063	9.66679	8.95719	10.4326	ankyrin repeat domain 46	chr8	-	Multiple_Complex	100509752	100559786	10	8q22.2	RefSeq	Homo sapiens ankyrin repeat domain 46 (ANKRD46), transcript variant 1, mRNA.	0	NM_001270377	Q86W74	NM_001270377	Hs.530199	bladder| blood| bone marrow| brain| connective tissue| embryonic tissue| eye| heart| intestine| kidney| larynx| liver| lung| lymph| lymph node| mammary gland| mouth| muscle| nerve| ovary| pancreas| parathyroid| placenta| prostate| skin| spleen| stomach| testis| thymus| uterus| vascular| bladder carcinoma| breast (mammary gland) tumor| chondrosarcoma| colorectal tumor| gastrointestinal tumor| germ…					NM_001270377	GO:0016021	integral component of membrane	inferred from electronic annotation	ENST00000335659	GO:0005515	protein binding	inferred from electronic annotation				ENST00000335659	Pfam	IPR020683	Ankyrin repeat-containing domain	main	Multiple_Complex
TC0700011796.hg.1	SAMD9	54809	NM_001193307	2.77768	13.2337	12.5173	13.9912	sterile alpha motif domain containing 9	chr7	-	Coding	93099513	93118023	10	7q21.2	RefSeq	Homo sapiens sterile alpha motif domain containing 9 (SAMD9), transcript variant 2, mRNA.	0	NM_001193307	Q5K651	NM_001193307	Hs.65641	ascites| bladder| blood| bone marrow| brain| connective tissue| embryonic tissue| esophagus| eye| intestine| kidney| liver| lung| lymph node| mammary gland| mouth| muscle| pharynx| placenta| prostate| salivary gland| skin| testis| thymus| thyroid| trachea| uterus| vascular| bladder carcinoma| breast (mammary gland) tumor| chondrosarcoma| colorectal tumor| esophageal tumor| gastrointestinal tumor|…					NM_001193307	GO:0005737	cytoplasm	inferred from direct assay	NM_001193307	GO:0005515	protein binding	inferred from physical interaction				ENST00000379958	Pfam	IPR001660	Sterile alpha motif domain	main	Coding
TC0900007552.hg.1	GDA	9615	NM_001242505	2.75481	13.0048	12.2943	13.7563	guanine deaminase	chr9	+	Multiple_Complex	72114595	72257193	10	9q21.13	RefSeq	Homo sapiens guanine deaminase (GDA), transcript variant 1, mRNA.	0	NM_001242505	Q9Y2T3	NM_001242505	Hs.494163	bone| brain| cervix| esophagus| intestine| kidney| liver| lung| mammary gland| mouth| muscle| ovary| pancreas| placenta| testis| uterus| breast (mammary gland) tumor| chondrosarcoma| colorectal tumor| esophageal tumor| germ cell tumor| glioma| head and neck tumor| kidney tumor| liver tumor| lung tumor| non-neoplasia| normal| ovarian tumor| pancreatic tumor| uterine tumor| fetus| infant| adult	NM_001242505	GO:0006139	nucleobase-containing compound metabolic process	traceable author statement	NM_001242505	GO:0005622	intracellular	traceable author statement	NM_001242505	GO:0008270	zinc ion binding	inferred from electronic annotation	NM_004293	HumanCyc	SALVPURINE2-PWY	ENST00000238018	Pfam	IPR006680	Amidohydrolase-related	main	Multiple_Complex
TC1200012543.hg.1	ANKLE2	23141	NM_015114	2.75303	12.7675	12.0579	13.5189	ankyrin repeat and LEM domain containing 2	chr12	-	Multiple_Complex	132725503	132761888	10	12q24.33	RefSeq	Homo sapiens ankyrin repeat and LEM domain containing 2 (ANKLE2), mRNA.	0	NM_015114	Q86XL3	NM_015114	Hs.654628	adipose tissue| adrenal gland| ascites| bladder| blood| bone| bone marrow| brain| cervix| connective tissue| embryonic tissue| esophagus| eye| heart| intestine| kidney| liver| lung| lymph| lymph node| mammary gland| mouth| muscle| nerve| ovary| pancreas| pituitary gland| placenta| prostate| salivary gland| skin| spleen| stomach| testis| thymus| thyroid| trachea| uterus| vascular|adrenal tumor| br…	NM_015114	GO:0000278	mitotic cell cycle	traceable author statement	NM_015114	GO:0005789	endoplasmic reticulum membrane	traceable author statement	NM_015114	GO:0005515	protein binding	inferred from physical interaction				ENST00000357997	Pfam	IPR002110	Ankyrin repeat	main	Multiple_Complex
TC1400009122.hg.1	VCPKMT	79609	NM_001040662	2.75274	9.86277	9.15935	10.6202	valosin containing protein lysine (K) methyltransferase	chr14	-	Multiple_Complex	50108632	50116600	10	14q21.3	RefSeq	Homo sapiens valosin containing protein lysine (K) methyltransferase (VCPKMT), transcript variant 2, mRNA.	0	NM_001040662	Q9H867	NM_001040662	Hs.558541	blood| bone| brain| connective tissue| ear| embryonic tissue| esophagus| eye| heart| intestine| kidney| liver| lung| lymph node| mammary gland| mouth| muscle| pancreas| parathyroid| pituitary gland| placenta| prostate| salivary gland| skin| testis| thymus| thyroid| uterus| breast (mammary gland) tumor| chondrosarcoma| esophageal tumor| germ cell tumor| head and neck tumor| kidney tumor| leukemia|…	NM_001040662	GO:0018023	peptidyl-lysine trimethylation	inferred from direct assay	NM_001040662	GO:0005737	cytoplasm	inferred from electronic annotation	NM_001040662	GO:0005515	protein binding	inferred from physical interaction				ENST00000395859	Pfam	IPR019410	Lysine methyltransferase	main	Multiple_Complex
TC2200008425.hg.1	LIF	3976	NM_001257135	2.74643	6.56624	5.87778	7.33534	leukemia inhibitory factor	chr22	-	Coding	30240447	30246851	10	22q12.2	RefSeq	Homo sapiens leukemia inhibitory factor (LIF), transcript variant 2, mRNA.	0	NM_001257135	P15018	NM_001257135	Hs.2250	bone| bone marrow| brain| connective tissue| embryonic tissue| eye| intestine| kidney| lung| mammary gland| mouth| muscle| pancreas| pharynx| placenta| skin| stomach| trachea| uterus| chondrosarcoma| colorectal tumor| gastrointestinal tumor| germ cell tumor| glioma| head and neck tumor| leukemia| lung tumor| normal| pancreatic tumor| skin tumor| uterine tumor|embryoid body| blastocyst| fetus| adu…					NM_001257135	GO:0005615	extracellular space	inferred by curator	NM_001257135	GO:0001135	transcription factor activity, RNA polymerase II transcription factor recruiting	inferred from direct assay	NM_001257135	GenMAPP	TGF_Beta_Signaling_Pathway	ENST00000249075	Pfam	IPR001581	Leukemia inhibitory factor /oncostatin	main	Coding
TC0900008933.hg.1	TOR1B	27348	NM_014506	2.74478	9.48475	8.78433	10.241	torsin family 1, member B (torsin B)	chr9	+	Multiple_Complex	129803153	129811281	10	9q34	RefSeq	Homo sapiens torsin family 1, member B (torsin B) (TOR1B), mRNA.	0	NM_014506	O14657	NM_014506	Hs.252682	adipose tissue| bladder| blood| bone| brain| cervix| connective tissue| embryonic tissue| eye| intestine| kidney| liver| lung| lymph node| mammary gland| muscle| ovary| pancreas| parathyroid| placenta| prostate| salivary gland| skin| testis| thymus| thyroid| uterus| breast (mammary gland) tumor| cervical tumor| chondrosarcoma| colorectal tumor| germ cell tumor| glioma| head and neck tumor| kidney…	NM_014506	GO:0006986	response to unfolded protein	traceable author statement	NM_014506	GO:0005635	nuclear envelope	inferred from direct assay	NM_014506	GO:0005515	protein binding	inferred from physical interaction				ENST00000259339	Pfam	IPR010448	Torsin	main	Multiple_Complex
TC0200010216.hg.1	ITGAV	3685	NM_001144999	2.73396	12.5352	11.8307	13.2817	integrin alpha V	chr2	+	Multiple_Complex	186590063	186680902	10	2q31-q32	RefSeq	Homo sapiens integrin, alpha V (ITGAV), transcript variant 2, mRNA.	0	NM_001144999	P06756	NM_001144999	Hs.436873	adipose tissue| adrenal gland| ascites| bladder| blood| bone| bone marrow| brain| cervix| connective tissue| embryonic tissue| esophagus| eye| heart| intestine| kidney| larynx| liver| lung| lymph node| mammary gland| mouth| muscle| nerve| ovary| pancreas| parathyroid| pharynx| placenta| prostate| skin| stomach| testis| thymus| thyroid| trachea| uterus| vascular| bladder carcinoma| breast (mammary…									NM_001144999	GO:0001618	virus receptor activity	inferred from electronic annotation	NM_001144999	GenMAPP	Integrin-mediated_cell_adhesion_KEGG	ENST00000261023	Pfam	IPR013517	FG-GAP repeat	main	Multiple_Complex
TC1000010831.hg.1	HERC4	26091	NM_001278185	2.73331	13.4013	12.6956	14.1462	HECT and RLD domain containing E3 ubiquitin protein ligase 4	chr10	-	Multiple_Complex	67921899	68075348	10	10q21.3	RefSeq	Homo sapiens HECT and RLD domain containing E3 ubiquitin protein ligase 4 (HERC4), transcript variant 3, mRNA.	0	NM_001278185	Q5GLZ8	NM_001278185	Hs.51891	adipose tissue| ascites| bladder| blood| bone| bone marrow| brain| cervix| connective tissue| ear| embryonic tissue| eye| heart| intestine| kidney| larynx| liver| lung| lymph node| mammary gland| mouth| muscle| nerve| ovary| pancreas| pharynx| placenta| prostate| skin| spleen| stomach| testis| thymus| trachea| uterus| vascular| bladder carcinoma| breast (mammary gland) tumor| chondrosarcoma| colo…	NM_001278185	GO:0007283	spermatogenesis	inferred from sequence or structural similarity	NM_001278185	GO:0005737	cytoplasm	not recorded	NM_001278185	GO:0016874	ligase activity	inferred from electronic annotation				ENST00000277817	Pfam	IPR000408	Regulator of chromosome condensation, RCC1	main	Multiple_Complex
TC0300009289.hg.1	LEKR1	389170	NM_001004316	2.72346	6.09147	5.41147	6.85691	leucine, glutamate and lysine rich 1	chr3	+	Multiple_Complex	156825481	157046129	10	3q25.31	RefSeq	Homo sapiens leucine, glutamate and lysine rich 1 (LEKR1), transcript variant 1, mRNA.	0	NM_001004316	Q6ZMV7	NM_001004316	Hs.478048	bladder| blood| brain| connective tissue| intestine| mammary gland| muscle| ovary| salivary gland| skin| testis| trachea| bladder carcinoma| colorectal tumor| germ cell tumor| normal| skin tumor| soft tissue/muscle tissue tumor| fetus| adult																				main	Multiple_Complex
TC0200007702.hg.1	PAPOLG	64895	NM_022894	2.71963	11.1561	10.4578	11.9012	poly(A) polymerase gamma	chr2	+	Multiple_Complex	60756230	60802086	10	2p16.1	RefSeq	Homo sapiens poly(A) polymerase gamma (PAPOLG), mRNA.	0	NM_022894	Q9BWT3	NM_022894	Hs.387471	adrenal gland| bone marrow| brain| connective tissue| embryonic tissue| eye| heart| intestine| kidney| larynx| liver| lung| lymph node| mammary gland| mouth| muscle| pancreas| pharynx| placenta| prostate| salivary gland| skin| spleen| stomach| testis| thymus| thyroid| trachea| uterus| vascular| breast (mammary gland) tumor| colorectal tumor| gastrointestinal tumor| germ cell tumor| glioma| head a…	NM_022894	GO:0006378	mRNA polyadenylation	not recorded	NM_022894	GO:0005634	nucleus	not recorded	NM_022894	GO:0003723	RNA binding	inferred from electronic annotation				ENST00000238714	Pfam	IPR002934	Polymerase, nucleotidyl transferase domain	main	Multiple_Complex
TC0700011785.hg.1	CDK6	1021	NM_001145306	2.71312	9.18792	8.49611	9.93606	cyclin-dependent kinase 6	chr7	-	Multiple_Complex	92604921	92836627	10	7q21-q22	RefSeq	Homo sapiens cyclin-dependent kinase 6 (CDK6), transcript variant 2, mRNA.	0	NM_001145306	Q00534	NM_001145306	Hs.119882	adrenal gland| ascites| bladder| blood| bone| bone marrow| brain| connective tissue| embryonic tissue| esophagus| eye| heart| intestine| kidney| larynx| liver| lung| lymph| lymph node| mammary gland| mouth| muscle| ovary| pancreas| parathyroid| placenta| prostate| salivary gland| skin| stomach| testis| thymus| tonsil| trachea| uterus| vascular|adrenal tumor| bladder carcinoma| breast (mammary gla…					NM_001145306	GO:0000307	cyclin-dependent protein kinase holoenzyme complex	inferred from direct assay	NM_001145306	GO:0004693	cyclin-dependent protein serine/threonine kinase activity	inferred from direct assay				ENST00000265734	Pfam	IPR000719	Protein kinase domain	main	Multiple_Complex
TC0200010275.hg.1	GLS	2744	NM_001256310	2.70806	12.958	12.2593	13.6966	glutaminase	chr2	+	Multiple_Complex	190880821	190965552	10	2q32-q34	RefSeq	Homo sapiens glutaminase (GLS), transcript variant 2, mRNA.	0	NM_001256310	O94925	NM_001256310	Hs.116448	adrenal gland| ascites| bladder| blood| bone| bone marrow| brain| cervix| connective tissue| embryonic tissue| eye| heart| intestine| kidney| larynx| liver| lung| lymph| lymph node| mammary gland| mouth| muscle| nerve| ovary| pancreas| parathyroid| pharynx| pituitary gland| placenta| prostate| salivary gland| skin| spleen| stomach| testis| thymus| thyroid| umbilical cord| uterus| vascular| bladde…					NM_001256310	GO:0005739	mitochondrion	inferred from direct assay	NM_001256310	GO:0004359	glutaminase activity	inferred from direct assay	NM_014905	HumanCyc	CITRULBIO-PWY	ENST00000320717	Pfam	IPR015868	Glutaminase	main	Multiple_Complex
TC0100009061.hg.1	DR1	1810	NM_001938	2.70483	13.3936	12.6951	14.1306	down-regulator of transcription 1	chr1	+	Multiple_Complex	93345888	93369498	10	1p22.1	RefSeq	Homo sapiens down-regulator of transcription 1 (DR1), mRNA.	0	NM_001938	Q01658	NM_001938	Hs.348418	adipose tissue| ascites| bladder| blood| bone| bone marrow| brain| cervix| connective tissue| embryonic tissue| esophagus| eye| heart| intestine| kidney| liver| lung| lymph| lymph node| mammary gland| mouth| muscle| ovary| pancreas| placenta| prostate| salivary gland| skin| stomach| testis| thymus| trachea| umbilical cord| uterus| vascular| bladder carcinoma| breast (mammary gland) tumor| cervica…	NM_001938	GO:0000122	negative regulation of transcription from RNA polymerase II promoter	traceable author statement	NM_001938	GO:0005634	nucleus	inferred from direct assay	NM_001938	GO:0003677	DNA binding	inferred from electronic annotation				ENST00000370267	Pfam	IPR003958	Transcription factor CBF/NF-Y/archaeal histone domain	main	Multiple_Complex
TC0100007747.hg.1	GJB3	2707	NM_001005752	2.69793	7.73604	7.05317	8.48502	gap junction protein beta 3	chr1	+	Multiple_Complex	34781189	34786369	10	1p34	RefSeq	Homo sapiens gap junction protein, beta 3, 31kDa (GJB3), transcript variant 2, mRNA.	0	NM_001005752	O75712	NM_001005752	Hs.522561	bladder| brain| cervix| esophagus| eye| heart| intestine| larynx| lung| mouth| ovary| pancreas| pharynx| placenta| prostate| skin| stomach| testis| umbilical cord| uterus| bladder carcinoma| cervical tumor| colorectal tumor| esophageal tumor| gastrointestinal tumor| germ cell tumor| glioma| head and neck tumor| lung tumor| non-neoplasia| normal| ovarian tumor| pancreatic tumor| prostate cancer| s…	NM_001005752	GO:0001701	in utero embryonic development	inferred from electronic annotation	NM_001005752	GO:0005737	cytoplasm	inferred from electronic annotation	NM_001005752	GO:0005243	gap junction channel activity	non-traceable author statement	NM_001005752	GenMAPP	Calcium_regulation_in_cardiac_cells	ENST00000373362	Pfam	IPR013092	Connexin, N-terminal	main	Multiple_Complex
TC1300009622.hg.1	ZIC5	85416	NM_033132	2.69512	9.24401	8.55646	9.98681	Zic family member 5	chr13	-	Coding	99962964	99971924	10	13q32.3	RefSeq	Homo sapiens Zic family member 5 (ZIC5), mRNA.	0	NM_033132	Q96T25	NM_033132	Hs.508570	bone| ear| embryonic tissue| eye| intestine| liver| pharynx| testis| colorectal tumor| germ cell tumor| head and neck tumor| liver tumor| normal| primitive neuroectodermal tumor of the CNS|embryoid body| blastocyst| fetus| adult	NM_033132	GO:0007399	nervous system development	inferred from electronic annotation	NM_033132	GO:0005634	nucleus	inferred from electronic annotation	NM_033132	GO:0003677	DNA binding	inferred from electronic annotation				ENST00000267294	Pfam	IPR007087	Zinc finger, C2H2	main	Coding
TC1700011476.hg.1	GNA13	10672	NM_001282425	2.68738	14.3335	13.6381	15.0643	guanine nucleotide binding protein (G protein), alpha 13	chr17	-	Multiple_Complex	65009289	65056839	10	17q24.3	RefSeq	Homo sapiens guanine nucleotide binding protein (G protein), alpha 13 (GNA13), transcript variant 2, mRNA.	0	NM_001282425	Q14344	NM_001282425	Hs.515018	ascites| bladder| blood| bone| bone marrow| brain| cervix| connective tissue| embryonic tissue| esophagus| eye| intestine| kidney| liver| lung| lymph| lymph node| mammary gland| mouth| muscle| nerve| ovary| pancreas| pituitary gland| placenta| prostate| salivary gland| skin| spleen| stomach| testis| thymus| thyroid| trachea| uterus| vascular| bladder carcinoma| breast (mammary gland) tumor| cervi…	NM_001282425	GO:0001569	patterning of blood vessels	inferred from electronic annotation	NM_001282425	GO:0005634	nucleus	inferred from electronic annotation	NM_001282425	GO:0003924	GTPase activity	not recorded	NM_001282425	GenMAPP	G_Protein_Signaling	ENST00000439174	Pfam	IPR001019	Guanine nucleotide binding protein (G-protein), alpha subunit	main	Multiple_Complex
TC0100017118.hg.1	YOD1	55432	NM_001276320	2.68574	9.59624	8.91001	10.3353	YOD1 deubiquitinase	chr1	-	Multiple_Complex	207043849	207052980	10	1q32.2	RefSeq	Homo sapiens YOD1 deubiquitinase (YOD1), transcript variant 2, mRNA.	0	NM_001276320	Q5VVQ6	NM_001276320	Hs.567533	bladder| blood| bone| bone marrow| brain| connective tissue| embryonic tissue| heart| intestine| kidney| liver| lung| lymph node| mammary gland| mouth| pharynx| placenta| prostate| salivary gland| skin| spleen| stomach| testis| thymus| thyroid| trachea| uterus| bladder carcinoma| breast (mammary gland) tumor| chondrosarcoma| colorectal tumor| gastrointestinal tumor| germ cell tumor| head and neck…	NM_001276320	GO:0030433	ER-associated ubiquitin-dependent protein catabolic process	inferred from mutant phenotype					NM_001276320	GO:0004843	ubiquitin-specific protease activity	inferred from direct assay				ENST00000315927	Pfam	IPR003323	OTU domain	main	Multiple_Complex
TC0400007609.hg.1	REST	5978	NM_001193508	2.65896	8.82649	8.14921	9.56007	RE1-silencing transcription factor	chr4	+	Multiple_Complex	56907876	56935844	10	4q12	RefSeq	Homo sapiens RE1-silencing transcription factor (REST), transcript variant 2, mRNA.	0	NM_001193508	Q13127	NM_001193508	Hs.307836	bladder| blood| bone| bone marrow| brain| connective tissue| embryonic tissue| eye| heart| intestine| kidney| larynx| liver| lung| lymph node| mammary gland| mouth| muscle| nerve| ovary| pancreas| parathyroid| pharynx| placenta| prostate| skin| stomach| testis| thymus| thyroid| umbilical cord| uterus| vascular| bladder carcinoma| breast (mammary gland) tumor| chondrosarcoma| colorectal tumor| gas…					NM_001193508	GO:0005634	nucleus	inferred from direct assay	NM_001193508	GO:0001046	core promoter sequence-specific DNA binding	inferred from direct assay								main	Multiple_Complex
TC0700008747.hg.1	HBP1	26959	NM_001244262	2.65849	12.1985	11.5136	12.9242	HMG-box transcription factor 1	chr7	+	Multiple_Complex	107168961	107202529	10	7q22.3	RefSeq	Homo sapiens HMG-box transcription factor 1 (HBP1), transcript variant 1, mRNA.	0	NM_001244262	O60381	NM_001244262	Hs.162032	adipose tissue| adrenal gland| ascites| bladder| blood| bone| bone marrow| brain| cervix| connective tissue| ear| embryonic tissue| esophagus| eye| heart| intestine| kidney| liver| lung| lymph node| mammary gland| mouth| muscle| nerve| ovary| pancreas| parathyroid| pharynx| placenta| prostate| skin| spleen| stomach| testis| thymus| thyroid| trachea| umbilical cord| uterus| vascular| breast (mamma…	NM_001244262	GO:0006351	transcription, DNA-templated	inferred from electronic annotation	NM_001244262	GO:0005654	nucleoplasm	inferred from direct assay	NM_001244262	GO:0003677	DNA binding	inferred from electronic annotation				ENST00000222574	Pfam	IPR009071	High mobility group box domain	main	Multiple_Complex
TC1400007466.hg.1	FUT8	2530	NM_004480	2.65805	10.8968	10.2144	11.6247	fucosyltransferase 8 (alpha (1,6) fucosyltransferase)	chr14	+	Multiple_Complex	65410592	65744121	10	14q24.3	RefSeq	Homo sapiens fucosyltransferase 8 (alpha (1,6) fucosyltransferase) (FUT8), transcript variant 4, mRNA.	0	NM_004480	Q9BYC5	NM_004480	Hs.597649	bladder| blood| bone| brain| cervix| connective tissue| embryonic tissue| esophagus| eye| heart| intestine| kidney| liver| lung| lymph node| mammary gland| muscle| nerve| ovary| pancreas| pharynx| placenta| prostate| skin| spleen| stomach| testis| thymus| thyroid| uterus| vascular| bladder carcinoma| breast (mammary gland) tumor| cervical tumor| chondrosarcoma| colorectal tumor| esophageal tumor|…					NM_004480	GO:0000139	Golgi membrane	traceable author statement	NM_004480	GO:0008424	glycoprotein 6-alpha-L-fucosyltransferase activity	inferred from direct assay				ENST00000358307	Pfam	IPR001452	SH3 domain	main	Multiple_Complex
TC0800011683.hg.1	FBXO32	114907	NM_001242463	2.65709	5.52913	4.86896	6.27881	F-box protein 32	chr8	-	Multiple_Complex	123497887	123541253	10	8q24.13	RefSeq	Homo sapiens F-box protein 32 (FBXO32), transcript variant 3, mRNA.	0	NM_001242463	Q969P5	NM_001242463	Hs.403933	bone| brain| cervix| connective tissue| esophagus| eye| heart| intestine| kidney| larynx| liver| lung| mammary gland| mouth| muscle| nerve| ovary| pancreas| pharynx| placenta| prostate| salivary gland| skin| spleen| stomach| testis| thymus| thyroid| trachea| uterus| vascular| bladder carcinoma| breast (mammary gland) tumor| chondrosarcoma| gastrointestinal tumor| glioma| head and neck tumor| kidn…	NM_001242463	GO:0014894	response to denervation involved in regulation of muscle adaptation	inferred from sequence or structural similarity	NM_001242463	GO:0005654	nucleoplasm	inferred from direct assay	NM_001242463	GO:0005515	protein binding	inferred from physical interaction								main	Multiple_Complex
TC0100010654.hg.1	KLHL20	27252	NM_014458	2.64651	10.9846	10.3049	11.709	kelch-like family member 20	chr1	+	Multiple_Complex	173714941	173786703	10	1q25.1	RefSeq	Homo sapiens kelch-like family member 20 (KLHL20), mRNA.	0	NM_014458	Q9Y2M5	NM_014458	Hs.495035	adipose tissue| ascites| bladder| blood| bone marrow| brain| connective tissue| ear| embryonic tissue| esophagus| eye| heart| intestine| kidney| liver| lung| lymph node| mammary gland| mouth| muscle| nerve| ovary| pancreas| parathyroid| placenta| prostate| skin| spleen| testis| thymus| trachea| uterus| vascular| breast (mammary gland) tumor| chondrosarcoma| colorectal tumor| esophageal tumor| gas…	NM_014458	GO:0006895	Golgi to endosome transport	inferred from mutant phenotype	NM_014458	GO:0005737	cytoplasm	inferred from direct assay	NM_014458	GO:0003779	actin binding	inferred from electronic annotation				ENST00000209884	Pfam	IPR000210	BTB/POZ domain	main	Multiple_Complex
TC0600007410.hg.1	ZSCAN9	7746	NM_001199479	2.63607	7.25322	6.58765	7.98604	zinc finger and SCAN domain containing 9	chr6	+	Multiple_Complex	28224886	28233486	10	6p21.3	RefSeq	Homo sapiens zinc finger and SCAN domain containing 9 (ZSCAN9), transcript variant 1, mRNA.	0	NM_001199479	O15535	NM_001199479	Hs.100921	adipose tissue| blood| bone| brain| connective tissue| embryonic tissue| eye| heart| intestine| liver| lung| lymph node| mammary gland| muscle| nerve| ovary| pancreas| pharynx| pituitary gland| placenta| prostate| skin| stomach| testis| thyroid| uterus| chondrosarcoma| colorectal tumor| gastrointestinal tumor| germ cell tumor| glioma| head and neck tumor| leukemia| normal| primitive neuroectoderm…	NM_001199479	GO:0006351	transcription, DNA-templated	inferred from electronic annotation	NM_001199479	GO:0005634	nucleus	not recorded	NM_001199479	GO:0003700	transcription factor activity, sequence-specific DNA binding	not recorded				ENST00000252207	Pfam	IPR003309	SCAN domain	main	Multiple_Complex
TC0100013561.hg.1	FABP3	2170	NM_004102	2.62548	6.42162	5.76297	7.15555	fatty acid binding protein 3, muscle and heart	chr1	-	Multiple_Complex	31365253	31376850	10	1p33-p32	RefSeq	Homo sapiens fatty acid binding protein 3, muscle and heart (FABP3), mRNA.	0	NM_004102	P05413	NM_004102	Hs.657242	adrenal gland| bone| brain| connective tissue| embryonic tissue| heart| kidney| larynx| liver| lung| muscle| pharynx| placenta| prostate| stomach| testis| thyroid| uterus|adrenal tumor| germ cell tumor| glioma| head and neck tumor| lung tumor| normal| prostate cancer| blastocyst| fetus| adult	NM_004102	GO:0006631	fatty acid metabolic process	inferred from electronic annotation	NM_004102	GO:0005615	extracellular space	inferred from direct assay	NM_004102	GO:0005324	long-chain fatty acid transporter activity	inferred from electronic annotation				ENST00000373713	Pfam	IPR000566	Lipocalin/cytosolic fatty-acid binding domain	main	Multiple_Complex
TC1200007147.hg.1	ARNTL2	56938	NM_001248002	2.62088	12.7596	12.0835	13.4735	aryl hydrocarbon receptor nuclear translocator-like 2	chr12	+	Multiple_Complex	27332854	27425813	10	12p12.2-p11.2	RefSeq	Homo sapiens aryl hydrocarbon receptor nuclear translocator-like 2 (ARNTL2), transcript variant 2, mRNA.	0	NM_001248002	Q8WYA1	NM_001248002	Hs.434269	brain| testis| normal| adult	NM_001248002	GO:0006351	transcription, DNA-templated	inferred from electronic annotation	NM_001248002	GO:0005634	nucleus	inferred from direct assay	NM_001248002	GO:0000982	transcription factor activity, RNA polymerase II core promoter proximal region sequence-specific binding	inferred from direct assay				ENST00000261178	Pfam	IPR011598	Myc-type, basic helix-loop-helix (bHLH) domain	main	Multiple_Complex
TC1200010448.hg.1	GXYLT1	283464	NM_001099650	2.61698	10.6151	9.94385	11.3317	glucoside xylosyltransferase 1	chr12	-	Multiple_Complex	42081845	42144879	10	12q12	RefSeq	Homo sapiens glucoside xylosyltransferase 1 (GXYLT1), transcript variant 2, mRNA.	0	NM_001099650	Q4G148	NM_001099650	Hs.259347	adrenal gland| bladder| bone| brain| connective tissue| ear| embryonic tissue| eye| heart| intestine| kidney| larynx| liver| lung| mammary gland| mouth| muscle| pancreas| pituitary gland| placenta| prostate| skin| stomach| testis| thymus| thyroid| uterus|adrenal tumor| breast (mammary gland) tumor| chondrosarcoma| gastrointestinal tumor| germ cell tumor| glioma| head and neck tumor| kidney tumor|…	NM_001099650	GO:0005975	carbohydrate metabolic process	traceable author statement	NM_001099650	GO:0000139	Golgi membrane	traceable author statement	NM_001099650	GO:0035252	UDP-xylosyltransferase activity	inferred from direct assay				ENST00000280876	Pfam	IPR002495	Glycosyl transferase, family 8	main	Multiple_Complex
TC1200011911.hg.1	PPTC7	160760	NM_139283	2.61496	12.084	11.4105	12.7973	PTC7 protein phosphatase homolog	chr12	-	Multiple_Complex	110533245	110583320	10	12q24.11	RefSeq	Homo sapiens PTC7 protein phosphatase homolog (PPTC7), mRNA.	0	NM_139283	Q8NI37	NM_139283	Hs.13854	adipose tissue| adrenal gland| ascites| blood| bone| brain| embryonic tissue| eye| heart| intestine| kidney| larynx| liver| lung| lymph| lymph node| mammary gland| mouth| muscle| ovary| pancreas| pharynx| placenta| prostate| skin| spleen| stomach| testis| thyroid| uterus| breast (mammary gland) tumor| chondrosarcoma| gastrointestinal tumor| germ cell tumor| head and neck tumor| kidney tumor| live…	NM_139283	GO:0006470	protein dephosphorylation	inferred from electronic annotation	NM_139283	GO:0005739	mitochondrion	inferred from electronic annotation	NM_139283	GO:0004721	phosphoprotein phosphatase activity	inferred from electronic annotation				ENST00000354300	Pfam	IPR001932	PPM-type phosphatase domain	main	Multiple_Complex
TC0200016704.hg.1	RNF103	7844	NM_001198951	2.61375	10.9604	10.2893	11.6754	ring finger protein 103	chr2	-	Multiple_Complex	86603393	86623877	10	2p11.2	RefSeq	Homo sapiens ring finger protein 103 (RNF103), transcript variant 2, mRNA.	0	NM_001198951	O00237	NM_001198951	Hs.469199	adipose tissue| adrenal gland| blood| bone| bone marrow| brain| cervix| connective tissue| ear| embryonic tissue| eye| heart| intestine| kidney| larynx| liver| lung| lymph node| mammary gland| mouth| nerve| pancreas| parathyroid| pituitary gland| placenta| prostate| spleen| stomach| testis| thymus| umbilical cord| uterus| vascular|adrenal tumor| breast (mammary gland) tumor| chondrosarcoma| color…	NM_001198951	GO:0007417	central nervous system development	traceable author statement	NM_001198951	GO:0005783	endoplasmic reticulum	inferred from direct assay	NM_001198951	GO:0004842	ubiquitin-protein transferase activity	inferred from direct assay				ENST00000237455	Pfam	IPR001841	Zinc finger, RING-type	main	Multiple_Complex
TC1200009734.hg.1	VAMP1	6843	NM_001297438	2.60653	9.33071	8.6652	10.0473	vesicle associated membrane protein 1	chr12	-	Multiple_Complex	6462237	6470987	10	12p	RefSeq	Homo sapiens vesicle-associated membrane protein 1 (synaptobrevin 1) (VAMP1), transcript variant 4, mRNA.	0	NM_001297438	P23763	NM_001297438	Hs.20021	adrenal gland| ascites| bladder| blood| bone| brain| connective tissue| embryonic tissue| eye| heart| intestine| kidney| larynx| lung| lymph node| mammary gland| mouth| nerve| ovary| prostate| skin| spleen| stomach| testis| thymus| thyroid| tonsil| trachea| uterus|adrenal tumor| breast (mammary gland) tumor| chondrosarcoma| colorectal tumor| gastrointestinal tumor| germ cell tumor| glioma| head a…	NM_001297438	GO:0006887	exocytosis	not recorded					NM_001297438	GO:0000149	SNARE binding	not recorded				ENST00000361716	Pfam	IPR001388	Synaptobrevin	main	Multiple_Complex
TC1700007571.hg.1	ZNF830	91603	NM_052857	2.60036	12.1828	11.5129	12.8916	zinc finger protein 830	chr17	+	Coding	34961530	34963775	10	17q12	RefSeq	Homo sapiens zinc finger protein 830 (ZNF830), mRNA.	0	NM_052857	Q96NB3	NM_052857	Hs.413678	blood| brain| connective tissue| ear| embryonic tissue| esophagus| eye| heart| intestine| kidney| larynx| lung| lymph| lymph node| mammary gland| muscle| ovary| pancreas| pharynx| placenta| salivary gland| skin| spleen| testis| thymus| uterus| breast (mammary gland) tumor| chondrosarcoma| colorectal tumor| esophageal tumor| gastrointestinal tumor| germ cell tumor| head and neck tumor| kidney tumo…	NM_052857	GO:0001832	blastocyst growth	inferred from electronic annotation	NM_052857	GO:0005654	nucleoplasm	inferred from direct assay	NM_052857	GO:0005515	protein binding	inferred from physical interaction								main	Coding
TC0300012918.hg.1	CCNL1	57018	NM_001308185	2.59634	13.7464	13.0754	14.4519	cyclin L1	chr3	-	Multiple_Complex	157146502	157160760	10	3q25.31	RefSeq	Homo sapiens cyclin L1 (CCNL1), transcript variant 2, mRNA.	0	NM_001308185	Q9UK58								NM_001308185	GO:0000307	cyclin-dependent protein kinase holoenzyme complex	not recorded	NM_001308185	GO:0005515	protein binding	inferred from physical interaction				ENST00000295925	Pfam	IPR006671	Cyclin, N-terminal	main	Multiple_Complex
TC0100012690.hg.1	KLHL21	9903	NM_014851	2.596	7.88822	7.23003	8.60632	kelch-like family member 21	chr1	-	Multiple_Complex	6590724	6614607	10	1p36.31	RefSeq	Homo sapiens kelch-like family member 21 (KLHL21), mRNA.	0	NM_014851	Q9UJP4	NM_014851	Hs.7764	adrenal gland| blood| bone| bone marrow| brain| cervix| connective tissue| ear| embryonic tissue| esophagus| eye| heart| intestine| kidney| liver| lung| mammary gland| mouth| muscle| ovary| pancreas| pituitary gland| placenta| prostate| skin| stomach| testis| thymus| thyroid| trachea| umbilical cord| uterus|adrenal tumor| breast (mammary gland) tumor| cervical tumor| chondrosarcoma| esophageal tu…	NM_014851	GO:0007067	mitotic nuclear division	inferred from electronic annotation	NM_014851	GO:0005737	cytoplasm	inferred from electronic annotation	NM_014851	GO:0004842	ubiquitin-protein transferase activity	inferred from direct assay				ENST00000377658	Pfam	IPR000210	BTB/POZ domain	main	Multiple_Complex
TC1200012234.hg.1	CLIP1	6249	NM_001247997	2.59434	11.7556	11.088	12.4634	CAP-GLY domain containing linker protein 1	chr12	-	Multiple_Complex	122271432	122422632	10	12q24.3	RefSeq	Homo sapiens CAP-GLY domain containing linker protein 1 (CLIP1), transcript variant 3, mRNA.	0	NM_001247997	P30622				NM_001247997	GO:0000278	mitotic cell cycle	traceable author statement												ENST00000302528	Pfam	IPR000938	CAP Gly-rich domain	main	Multiple_Complex
TC0700012760.hg.1	ZC3HAV1L	92092	NM_080660	2.59054	8.92254	8.2623	9.63555	zinc finger CCCH-type, antiviral 1-like	chr7	-	Multiple_Complex	139025706	139036029	10	7q34	RefSeq	Homo sapiens zinc finger CCCH-type, antiviral 1-like (ZC3HAV1L), mRNA.	0	NM_080660	Q96H79	NM_080660	Hs.512833	ear| embryonic tissue| eye| heart| intestine| kidney| liver| placenta| skin| stomach| testis| trachea| uterus| gastrointestinal tumor| germ cell tumor| kidney tumor| liver tumor| normal| skin tumor| uterine tumor|embryoid body| fetus| adult																				main	Multiple_Complex
TC0600007530.hg.1	HLA-E	3133	NM_005516	2.58607	10.0036	9.34167	10.7124	major histocompatibility complex, class I, E	chr6	+	Multiple_Complex	30489406	30494205	10	6p21.3	RefSeq	Homo sapiens major histocompatibility complex, class I, E (HLA-E), mRNA.	0	NM_005516	P13747	NM_005516	Hs.650174	adipose tissue| adrenal gland| ascites| bladder| blood| bone| bone marrow| brain| cervix| connective tissue| embryonic tissue| esophagus| eye| heart| intestine| kidney| larynx| liver| lung| lymph| lymph node| mammary gland| mouth| muscle| nerve| ovary| pancreas| parathyroid| pharynx| pituitary gland| placenta| prostate| salivary gland| skin| spleen| stomach| testis| thymus| thyroid| tonsil| trach…	NM_005516	GO:0001916	positive regulation of T cell mediated cytotoxicity	inferred from direct assay	NM_005516	GO:0000139	Golgi membrane	traceable author statement	NM_005516	GO:0005102	receptor binding	inferred from physical interaction	NM_005516	GenMAPP	Proteasome_Degradation	ENST00000376630	Pfam	IPR001039	MHC class I alpha chain, alpha1 alpha2 domains	main	Multiple_Complex
TC1800006889.hg.1	RIOK3	8780	NM_003831	2.58532	12.009	11.3434	12.7137	RIO kinase 3	chr18	+	Multiple_Complex	23452823	23486603	10	18q11.2	RefSeq	Homo sapiens RIO kinase 3 (RIOK3), mRNA.	0	NM_003831	O14730	NM_003831	Hs.728452	adrenal gland| ascites| bladder| blood| bone| bone marrow| brain| cervix| connective tissue| embryonic tissue| esophagus| eye| heart| intestine| kidney| liver| lung| lymph| lymph node| mammary gland| mouth| muscle| pancreas| pharynx| pituitary gland| placenta| prostate| salivary gland| skin| spleen| stomach| testis| thymus| thyroid| trachea| umbilical cord| uterus| vascular| breast (mammary gland…	NM_003831	GO:0006468	protein phosphorylation	inferred from electronic annotation					NM_003831	GO:0004674	protein serine/threonine kinase activity	inferred from electronic annotation				OTTHUMT00000254756	Pfam	IPR010440	Lipopolysaccharide kinase	main	Multiple_Complex
TC1900008989.hg.1	ZNF460	10794	NM_006635	2.57193	10.6871	10.0274	11.3902	zinc finger protein 460	chr19	+	Multiple_Complex	57280051	57294068	10	19q13.4	RefSeq	Homo sapiens zinc finger protein 460 (ZNF460), mRNA.	0	NM_006635	Q14592	NM_006635	Hs.99971	adipose tissue| adrenal gland| brain| connective tissue| embryonic tissue| intestine| larynx| lung| mammary gland| mouth| ovary| placenta| prostate| skin| testis| thymus| thyroid| trachea| uterus|adrenal tumor| colorectal tumor| germ cell tumor| head and neck tumor| non-neoplasia| normal| ovarian tumor| prostate cancer| skin tumor| soft tissue/muscle tissue tumor| blastocyst| fetus| adult	NM_006635	GO:0006351	transcription, DNA-templated	inferred from electronic annotation	NM_006635	GO:0005634	nucleus	not recorded	NM_006635	GO:0000978	RNA polymerase II core promoter proximal region sequence-specific DNA binding	not recorded				ENST00000360338	Pfam	IPR001909	Krueppel-associated box	main	Multiple_Complex
TC0100016199.hg.1	OLFML2B	25903	NM_001297713	2.5582	9.54017	8.88664	10.2418	olfactomedin like 2B	chr1	-	Coding	161983192	162024465	10	1q23.3	RefSeq	Homo sapiens olfactomedin-like 2B (OLFML2B), transcript variant 1, mRNA.	0	NM_001297713	Q68BL8	NM_001297713	Hs.507515	adrenal gland| bladder| blood| bone| brain| connective tissue| ear| eye| heart| intestine| kidney| larynx| lung| mouth| nerve| ovary| pancreas| placenta| prostate| salivary gland| skin| testis| thymus| thyroid| uterus|adrenal tumor| bladder carcinoma| chondrosarcoma| colorectal tumor| germ cell tumor| glioma| head and neck tumor| kidney tumor| non-neoplasia| normal| ovarian tumor| pancreatic tumo…	NM_001297713	GO:0030198	extracellular matrix organization	inferred from electronic annotation	NM_001297713	GO:0005576	extracellular region	inferred from electronic annotation	NM_001297713	GO:0050840	extracellular matrix binding	inferred from electronic annotation				ENST00000294794	Pfam	IPR003112	Olfactomedin-like domain	main	Coding
TC0100017072.hg.1	ELK4	2005	NM_001973	2.55787	13.2369	12.5767	13.9317	ELK4, ETS-domain protein (SRF accessory protein 1)	chr1	-	Multiple_Complex	205597556	205632872	10	1q32	RefSeq	Homo sapiens ELK4, ETS-domain protein (SRF accessory protein 1) (ELK4), transcript variant a, mRNA.	0	NM_001973	P28324	NM_001973	Hs.497520	adrenal gland| ascites| bladder| blood| bone| bone marrow| brain| cervix| connective tissue| embryonic tissue| eye| heart| intestine| kidney| liver| lung| lymph| lymph node| mammary gland| mouth| muscle| ovary| pancreas| pharynx| placenta| prostate| salivary gland| skin| spleen| stomach| testis| thymus| thyroid| trachea| uterus| vascular| bladder carcinoma| breast (mammary gland) tumor| cervical …	NM_001973	GO:0000122	negative regulation of transcription from RNA polymerase II promoter	inferred from mutant phenotype	NM_001973	GO:0005654	nucleoplasm	inferred from direct assay	NM_001973	GO:0000981	RNA polymerase II transcription factor activity, sequence-specific DNA binding	not recorded				ENST00000289703	Pfam	IPR000418	Ets domain	main	Multiple_Complex
TC0100018451.hg.1	GBP2	2634	NM_004120	2.54967	7.43168	6.78713	8.13744	guanylate binding protein 2, interferon-inducible	chr1	-	Multiple_Complex	89106133	89126159	10	1p22.2	RefSeq	Homo sapiens guanylate binding protein 2, interferon-inducible (GBP2), mRNA.	0	NM_004120	P32456	NM_004120	Hs.386567	adipose tissue| adrenal gland| bladder| blood| bone| bone marrow| brain| cervix| connective tissue| esophagus| eye| heart| intestine| kidney| liver| lung| lymph node| mammary gland| mouth| muscle| ovary| pancreas| parathyroid| placenta| prostate| skin| spleen| stomach| testis| thymus| thyroid| tonsil| trachea| uterus| vascular| bladder carcinoma| breast (mammary gland) tumor| chondrosarcoma| colo…	NM_004120	GO:0006955	immune response	traceable author statement	NM_004120	GO:0000139	Golgi membrane	inferred from electronic annotation	NM_004120	GO:0003924	GTPase activity	inferred from electronic annotation				ENST00000370466	Pfam	IPR003191	Guanylate-binding protein, C-terminal	main	Multiple_Complex
TC0900010565.hg.1	RASEF	158158	NM_152573	2.5485	8.01533	7.36886	8.71851	RAS and EF-hand domain containing	chr9	-	Multiple_Complex	82979585	83063177	10	9q21.32	RefSeq	Homo sapiens RAS and EF-hand domain containing (RASEF), mRNA.	0	NM_152573	Q8IZ41	NM_152573	Hs.129136	ascites| bladder| brain| embryonic tissue| intestine| kidney| liver| lung| mammary gland| mouth| muscle| ovary| pancreas| placenta| prostate| skin| stomach| thyroid| trachea| uterus| bladder carcinoma| breast (mammary gland) tumor| colorectal tumor| gastrointestinal tumor| germ cell tumor| head and neck tumor| kidney tumor| liver tumor| lung tumor| normal| ovarian tumor| pancreatic tumor| skin tu…	NM_152573	GO:0006886	intracellular protein transport	not recorded	NM_152573	GO:0048471	perinuclear region of cytoplasm	inferred from electronic annotation	NM_152573	GO:0003924	GTPase activity	not recorded				ENST00000340717	Pfam	IPR011992	EF-hand domain pair	main	Multiple_Complex
TC0200007132.hg.1	YPEL5	51646	NM_001127399	2.54808	10.4746	9.82162	11.171	yippee like 5	chr2	+	Multiple_Complex	30146884	30160533	10	2p23.1	RefSeq	Homo sapiens yippee-like 5 (YPEL5), transcript variant 3, mRNA.	0	NM_001127399	P62699	NM_001127399	Hs.515890	adipose tissue| adrenal gland| ascites| bladder| blood| bone| bone marrow| brain| cervix| connective tissue| ear| embryonic tissue| esophagus| eye| heart| intestine| kidney| liver| lung| lymph| lymph node| mammary gland| mouth| muscle| ovary| pancreas| parathyroid| pharynx| pituitary gland| placenta| prostate| skin| spleen| stomach| testis| thymus| thyroid| trachea| umbilical cord| uterus| vascul…																ENST00000261353	Pfam	IPR004910	Yippee/Mis18	main	Multiple_Complex
TC0500011751.hg.1	FEM1C	56929	NM_020177	2.54335	10.8736	10.221	11.5678	fem-1 homolog c (C. elegans)	chr5	-	Multiple_Complex	115520908	115544894	10	5q22	RefSeq	Homo sapiens fem-1 homolog c (C. elegans) (FEM1C), mRNA.	0	NM_020177	Q96JP0	NM_020177	Hs.47367	adrenal gland| blood| bone| bone marrow| brain| cervix| connective tissue| ear| embryonic tissue| eye| heart| intestine| kidney| liver| lung| lymph node| mammary gland| mouth| pancreas| placenta| prostate| skin| stomach| testis| thymus| thyroid| trachea| uterus| vascular|adrenal tumor| bladder carcinoma| cervical tumor| chondrosarcoma| gastrointestinal tumor| germ cell tumor| glioma| head and nec…	NM_020177	GO:0016567	protein ubiquitination	inferred from electronic annotation	NM_020177	GO:0005654	nucleoplasm	inferred from direct assay	NM_020177	GO:0005515	protein binding	inferred from physical interaction				ENST00000274457	Pfam	IPR002110	Ankyrin repeat	main	Multiple_Complex
TC0600012299.hg.1	SLC17A5	26503	NM_012434	2.54132	7.68	7.03662	8.3822	solute carrier family 17 (acidic sugar transporter), member 5	chr6	-	Multiple_Complex	73593379	73654155	10	6q13	RefSeq	Homo sapiens solute carrier family 17 (acidic sugar transporter), member 5 (SLC17A5), mRNA.	0	NM_012434	Q9NRA2	NM_012434	Hs.597422	adrenal gland| ascites| bladder| blood| bone| bone marrow| brain| connective tissue| ear| esophagus| eye| intestine| kidney| liver| lung| mammary gland| mouth| muscle| nerve| ovary| pancreas| parathyroid| pituitary gland| placenta| prostate| salivary gland| skin| spleen| stomach| testis| thymus| thyroid| trachea| uterus|adrenal tumor| breast (mammary gland) tumor| chondrosarcoma| colorectal tumor…	NM_012434	GO:0006488	dolichol-linked oligosaccharide biosynthetic process	traceable author statement	NM_012434	GO:0005737	cytoplasm	inferred from direct assay	NM_012434	GO:0005351	sugar:proton symporter activity	traceable author statement				ENST00000355773	Pfam	IPR011701	Major facilitator superfamily	main	Multiple_Complex
TC1600011358.hg.1	C16orf45	89927	NM_001142469	2.54108	7.97595	7.33155	8.67699	chromosome 16 open reading frame 45	chr16	+	Multiple_Complex	15434295	15625028	10	16p13.11	RefSeq	Homo sapiens chromosome 16 open reading frame 45 (C16orf45), transcript variant 2, mRNA.	0	NM_001142469	Q96MC5	NM_001142469	Hs.401798	adrenal gland| blood| bone| bone marrow| brain| cervix| connective tissue| embryonic tissue| eye| heart| intestine| kidney| liver| lung| lymph| mammary gland| mouth| muscle| ovary| pancreas| pituitary gland| placenta| prostate| salivary gland| skin| spleen| stomach| testis| thymus| thyroid| umbilical cord| uterus| vascular|adrenal tumor| breast (mammary gland) tumor| cervical tumor| chondrosarcom…	NM_001142469	GO:0007026	negative regulation of microtubule depolymerization	inferred from electronic annotation	NM_001142469	GO:0015630	microtubule cytoskeleton	inferred from electronic annotation	NM_001142469	GO:0005515	protein binding	inferred from physical interaction				ENST00000300006	Pfam	IPR022735	Domain of unknown function DUF3585	main	Multiple_Complex
TC0700013442.hg.1	LSMEM1	286006	NM_001134468	2.53956	5.88531	5.25129	6.59587	leucine-rich single-pass membrane protein 1	chr7	+	Multiple_Complex	112480853	112491062	10	7q31.1	RefSeq	Homo sapiens leucine-rich single-pass membrane protein 1 (LSMEM1), transcript variant 2, mRNA.	0	NM_001134468	Q8N8F7	NM_001134468	Hs.396189	bone marrow| brain| heart| intestine| muscle| nerve| pancreas| testis| uterus| colorectal tumor| leukemia| normal| pancreatic tumor| fetus| adult					NM_001134468	GO:0005737	cytoplasm	inferred from direct assay	NM_001134468	GO:0005515	protein binding	inferred from physical interaction				ENST00000312849	Pfam	IPR028099	Protein of unknown function DUF4577	main	Multiple_Complex
TC0500013226.hg.1	CDC42SE2	56990	NM_001038702	2.53786	11.9651	11.3122	12.6558	CDC42 small effector 2	chr5	+	Multiple_Complex	131263666	131394690	10	5q31.1	RefSeq	Homo sapiens CDC42 small effector 2 (CDC42SE2), transcript variant 2, mRNA.	0	NM_001038702	Q9NRR3	NM_001038702	Hs.508829	ascites| bladder| blood| bone| bone marrow| brain| connective tissue| embryonic tissue| eye| heart| intestine| kidney| larynx| liver| lung| lymph| lymph node| mammary gland| mouth| muscle| ovary| pancreas| parathyroid| pharynx| placenta| prostate| salivary gland| skin| spleen| stomach| testis| thymus| thyroid| trachea| uterus| vascular| bladder carcinoma| breast (mammary gland) tumor| chondrosarc…	NM_001038702	GO:0006909	phagocytosis	inferred from electronic annotation	NM_001038702	GO:0001891	phagocytic cup	inferred from electronic annotation	NM_001038702	GO:0005198	structural molecule activity	inferred from direct assay				ENST00000360515	Pfam	IPR000095	CRIB domain	main	Multiple_Complex
TC0700008360.hg.1	CASD1	64921	NM_022900	2.53411	12.2707	11.6183	12.9598	CAS1 domain containing 1	chr7	+	Multiple_Complex	94509219	94557019	10	7q21.3	RefSeq	Homo sapiens CAS1 domain containing 1 (CASD1), mRNA.	0	NM_022900	Q96PB1	NM_022900	Hs.260041	adrenal gland| ascites| bladder| blood| bone| brain| connective tissue| ear| embryonic tissue| eye| heart| intestine| kidney| liver| lung| lymph node| mammary gland| muscle| nerve| ovary| pancreas| parathyroid| pituitary gland| placenta| prostate| testis| thymus| trachea| uterus| vascular| bladder carcinoma| chondrosarcoma| colorectal tumor| gastrointestinal tumor| germ cell tumor| kidney tumor| …	NM_022900	GO:0008152	metabolic process	inferred from electronic annotation	NM_022900	GO:0016021	integral component of membrane	inferred from electronic annotation	NM_022900	GO:0016740	transferase activity	inferred from electronic annotation				ENST00000297273	Pfam	IPR012419	Cas1p 10 TM acyl transferase domain	main	Multiple_Complex
TC1900011668.hg.1	ZNF763	284390	NM_001012753	2.5335	5.58902	4.95854	6.29967	zinc finger protein 763	chr19	+	Coding	11965037	11980383	10	19p13.2	RefSeq	Homo sapiens zinc finger protein 763 (ZNF763), mRNA.	0	NM_001012753	Q0D2J5	NM_001012753	Hs.646386	bone| brain| eye| liver| lung| mammary gland| placenta| prostate| skin| spleen| testis| bladder carcinoma| breast (mammary gland) tumor| germ cell tumor| liver tumor| non-neoplasia| normal| primitive neuroectodermal tumor of the CNS| prostate cancer| skin tumor| fetus| juvenile| adult	NM_001012753	GO:0006351	transcription, DNA-templated	inferred from electronic annotation	NM_001012753	GO:0005634	nucleus	not recorded	NM_001012753	GO:0003677	DNA binding	inferred from electronic annotation				ENST00000343949	Pfam	IPR001909	Krueppel-associated box	main	Coding
TC1600006652.hg.1	TNFRSF12A	51330	NM_016639	2.52102	14.1875	13.5361	14.8701	tumor necrosis factor receptor superfamily, member 12A	chr16	+	Multiple_Complex	3018445	3022383	10	16p13.3	RefSeq	Homo sapiens tumor necrosis factor receptor superfamily, member 12A (TNFRSF12A), mRNA.	0	NM_016639	Q9NP84	NM_016639	Hs.355899	ascites| blood| bone| brain| cervix| connective tissue| embryonic tissue| eye| heart| intestine| kidney| liver| lung| lymph node| mammary gland| muscle| ovary| pancreas| pituitary gland| placenta| prostate| salivary gland| skin| stomach| testis| thyroid| uterus| vascular| bladder carcinoma| breast (mammary gland) tumor| chondrosarcoma| colorectal tumor| gastrointestinal tumor| germ cell tumor| gl…	NM_016639	GO:0001525	angiogenesis	inferred from electronic annotation	NM_016639	GO:0001726	ruffle	inferred from electronic annotation	NM_016639	GO:0005515	protein binding	inferred from physical interaction				ENST00000326577	Pfam	IPR022316	Tumour necrosis factor receptor 12	main	Multiple_Complex
TC0200016679.hg.1	SERTAD2	9792	NM_014755	2.51641	9.1047	8.46332	9.79469	SERTA domain containing 2	chr2	-	Multiple_Complex	64631621	64653913	10	2p14	RefSeq	Homo sapiens SERTA domain containing 2 (SERTAD2), mRNA.	0	NM_014755	Q14140	NM_014755	Hs.591569	adipose tissue| bladder| blood| bone| bone marrow| brain| cervix| connective tissue| embryonic tissue| esophagus| eye| heart| intestine| kidney| larynx| liver| lung| lymph node| mammary gland| mouth| muscle| ovary| pancreas| parathyroid| pharynx| placenta| prostate| skin| stomach| testis| thymus| thyroid| tonsil| trachea| uterus| vascular| breast (mammary gland) tumor| cervical tumor| chondrosarc…	NM_014755	GO:0006351	transcription, DNA-templated	inferred from electronic annotation	NM_014755	GO:0005634	nucleus	inferred from direct assay	NM_014755	GO:0003713	transcription coactivator activity	inferred from electronic annotation				ENST00000313349	Pfam	IPR009263	SERTA domain	main	Multiple_Complex
TC1500010914.hg.1	HDGFRP3	50810	NM_016073	2.5088	9.38029	8.74023	10.0672	hepatoma-derived growth factor, related protein 3	chr15	-	Multiple_Complex	83138052	83208018	10	15q25.2	RefSeq	Homo sapiens hepatoma-derived growth factor, related protein 3 (HDGFRP3), mRNA.	0	NM_016073	Q9Y3E1	NM_016073	Hs.513954	adrenal gland| bladder| blood| bone| brain| cervix| connective tissue| ear| embryonic tissue| eye| intestine| kidney| larynx| liver| lung| mammary gland| mouth| muscle| nerve| ovary| pancreas| parathyroid| pituitary gland| placenta| prostate| skin| spleen| testis| thymus| uterus| vascular|adrenal tumor| bladder carcinoma| breast (mammary gland) tumor| cervical tumor| chondrosarcoma| germ cell tum…	NM_016073	GO:0008283	cell proliferation	non-traceable author statement	NM_016073	GO:0005634	nucleus	inferred from direct assay	NM_016073	GO:0008083	growth factor activity	inferred from electronic annotation				OTTHUMT00000419899	Pfam	IPR000313	PWWP domain	main	Multiple_Complex
TC2000009802.hg.1	NKAIN4	128414	NM_152864	2.50856	7.62159	6.98698	8.31384	Na+/K+ transporting ATPase interacting 4	chr20	-	Multiple_Complex	63240784	63272694	10	20q13.33	RefSeq	Homo sapiens Na+/K+ transporting ATPase interacting 4 (NKAIN4), mRNA.	0	NM_152864	Q8IVV8	NM_152864	Hs.46627	brain| embryonic tissue| eye| heart| kidney| liver| lung| mouth| nerve| pancreas| testis| uterus| germ cell tumor| glioma| kidney tumor| liver tumor| non-neoplasia| normal| pancreatic tumor| uterine tumor|embryoid body| blastocyst| fetus| adult	NM_152864	GO:0002028	regulation of sodium ion transport	not recorded	NM_152864	GO:0005886	plasma membrane	inferred from electronic annotation								ENST00000370307	Pfam	IPR008516	Na,K-Atpase Interacting protein	main	Multiple_Complex
TC0200010236.hg.1	GULP1	51454	NM_001252668	2.4991	9.33873	8.70137	10.0228	GULP, engulfment adaptor PTB domain containing 1	chr2	+	Multiple_Complex	188291669	188595931	10	2q32.3-q33	RefSeq	Homo sapiens GULP, engulfment adaptor PTB domain containing 1 (GULP1), transcript variant 2, mRNA.	0	NM_001252668	Q9UBP9	NM_001252668	Hs.470887	adrenal gland| ascites| bone| bone marrow| brain| connective tissue| embryonic tissue| eye| heart| intestine| kidney| liver| lung| mammary gland| mouth| muscle| pancreas| parathyroid| placenta| prostate| salivary gland| skin| stomach| testis| thymus| trachea| uterus| vascular|adrenal tumor| breast (mammary gland) tumor| colorectal tumor| gastrointestinal tumor| germ cell tumor| glioma| kidney tum…	NM_001252668	GO:0006869	lipid transport	inferred from electronic annotation	NM_001252668	GO:0005737	cytoplasm	inferred from electronic annotation	NM_001252668	GO:0004871	signal transducer activity	traceable author statement				ENST00000359135	Pfam	IPR006020	PTB/PI domain	main	Multiple_Complex
TC1000007846.hg.1	SIRT1	23411	NM_001142498	2.49742	11.9495	11.3075	12.628	sirtuin 1	chr10	+	Multiple_Complex	67884669	67918390	10	10q21.3	RefSeq	Homo sapiens sirtuin 1 (SIRT1), transcript variant 2, mRNA.	0	NM_001142498	Q96EB6	NM_001142498	Hs.369779	adrenal gland| bone| brain| cervix| ear| embryonic tissue| eye| intestine| kidney| liver| lung| lymph| lymph node| mammary gland| muscle| pancreas| parathyroid| pituitary gland| placenta| prostate| salivary gland| skin| spleen| testis| thymus| tonsil| trachea| uterus| vascular| breast (mammary gland) tumor| cervical tumor| colorectal tumor| gastrointestinal tumor| germ cell tumor| leukemia| liver…					NM_001142498	GO:0000790	nuclear chromatin	inferred from direct assay								ENST00000212015	Pfam	IPR003000	Sirtuin family	main	Multiple_Complex
TC0700007345.hg.1	STK17A	9263	NM_004760	2.48739	11.2982	10.66	11.9746	serine/threonine kinase 17a	chr7	+	Multiple_Complex	43582758	43627379	10	7p13	RefSeq	Homo sapiens serine/threonine kinase 17a (STK17A), mRNA.	0	NM_004760	Q9UEE5	NM_004760	Hs.709489	ascites| bladder| blood| bone| bone marrow| brain| cervix| connective tissue| embryonic tissue| eye| heart| intestine| kidney| liver| lung| lymph| lymph node| mammary gland| mouth| muscle| nerve| ovary| pancreas| pharynx| placenta| prostate| skin| spleen| stomach| testis| thymus| thyroid| tonsil| uterus| vascular| bladder carcinoma| cervical tumor| chondrosarcoma| colorectal tumor| gastrointestin…	NM_004760	GO:0006468	protein phosphorylation	inferred from direct assay	NM_004760	GO:0005634	nucleus	inferred from direct assay	NM_004760	GO:0004674	protein serine/threonine kinase activity	inferred from direct assay				ENST00000319357	Pfam	IPR000719	Protein kinase domain	main	Multiple_Complex
TC1400006851.hg.1	ARHGAP5	394	NM_001030055	2.47936	11.375	10.7389	12.0488	Rho GTPase activating protein 5	chr14	+	Multiple_Complex	32074315	32159728	10	14q12	RefSeq	Homo sapiens Rho GTPase activating protein 5 (ARHGAP5), transcript variant 1, mRNA.	0	NM_001030055	Q13017	NM_001030055	Hs.592313	adipose tissue| ascites| bladder| blood| bone| bone marrow| brain| cervix| connective tissue| ear| embryonic tissue| esophagus| eye| heart| intestine| kidney| larynx| liver| lung| mammary gland| mouth| muscle| nerve| ovary| pancreas| pharynx| pituitary gland| placenta| prostate| salivary gland| skin| spleen| stomach| testis| thymus| thyroid| trachea| uterus| vascular| bladder carcinoma| breast (m…	NM_001030055	GO:0002053	positive regulation of mesenchymal cell proliferation	inferred from electronic annotation	NM_001030055	GO:0005737	cytoplasm	inferred from direct assay	NM_001030055	GO:0003924	GTPase activity	traceable author statement				ENST00000345122	Pfam	IPR000198	Rho GTPase-activating protein domain	main	Multiple_Complex
TC1900010375.hg.1	RHPN2	85415	NM_033103	2.47373	11.3612	10.7266	12.0333	rhophilin, Rho GTPase binding protein 2	chr19	-	Multiple_Complex	32978592	33064918	10	19q13.11	RefSeq	Homo sapiens rhophilin, Rho GTPase binding protein 2 (RHPN2), mRNA.	0	NM_033103	Q8IUC4	NM_033103	Hs.466435	bladder| blood| brain| embryonic tissue| eye| heart| intestine| kidney| liver| lung| mammary gland| mouth| ovary| parathyroid| placenta| prostate| skin| stomach| testis| trachea| uterus| bladder carcinoma| breast (mammary gland) tumor| colorectal tumor| gastrointestinal tumor| germ cell tumor| glioma| head and neck tumor| leukemia| liver tumor| lung tumor| non-neoplasia| normal| ovarian tumor| pr…	NM_033103	GO:0007264	small GTPase mediated signal transduction	traceable author statement	NM_033103	GO:0005654	nucleoplasm	inferred from direct assay	ENST00000254260	GO:0005515	protein binding	inferred from electronic annotation	NM_033103	GenMAPP	G13_Signaling_Pathway	ENST00000254260	Pfam	IPR004328	BRO1 domain	main	Multiple_Complex
TC2100006442.hg.1	SIK1	150094	NM_173354	2.46639	7.25904	6.63699	7.93939	salt-inducible kinase 1	chr21	+	Multiple_Complex	6111134	6123742	10	21q22.3	RefSeq	Homo sapiens salt-inducible kinase 1 (SIK1), mRNA.	0	NM_173354	P57059	NM_173354	Hs.282113	adipose tissue| adrenal gland| ascites| bladder| blood| bone| brain| cervix| connective tissue| ear| embryonic tissue| esophagus| eye| intestine| kidney| larynx| liver| lung| lymph node| mammary gland| mouth| muscle| ovary| pancreas| parathyroid| pharynx| placenta| prostate| skin| stomach| testis| thymus| uterus| vascular|adrenal tumor| bladder carcinoma| breast (mammary gland) tumor| cervical tu…	NM_173354	GO:0002028	regulation of sodium ion transport	not recorded	NM_173354	GO:0005634	nucleus	inferred from direct assay	NM_173354	GO:0000287	magnesium ion binding	inferred from direct assay				ENST00000613488	Pfam	IPR000719	Protein kinase domain	main	Multiple_Complex
TC1700011919.hg.1	CEP295NL	100653515	NM_001243540	2.4553	13.3012	12.669	13.9649	CEP295 N-terminal like	chr17	-	Multiple_Complex	78852977	78925390	10	17q25	RefSeq	Homo sapiens CEP295 N-terminal like (CEP295NL), transcript variant 2, mRNA.	0	NM_001243540	Q96MC4	NM_001243540	Hs.734636	brain| placenta| testis| germ cell tumor| normal| adult					NM_001243540	GO:0031514	motile cilium	inferred from electronic annotation	NM_003255	GO:0002020	protease binding	not recorded	NM_001243540	GenMAPP	Matrix_Metalloproteinases	ENST00000262768	Pfam	IPR001820	Protease inhibitor I35 (TIMP)	main	Multiple_Complex
TC0200016424.hg.1	LBH	81606	NM_030915	2.4534	8.95501	8.33099	9.62577	limb bud and heart development	chr2	+	Multiple_Complex	30231531	30260033	10	2p23.1	RefSeq	Homo sapiens limb bud and heart development (LBH), mRNA.	0	NM_030915	Q53QV2	NM_030915	Hs.567598	adrenal gland| ascites| bladder| blood| bone| bone marrow| brain| cervix| connective tissue| embryonic tissue| esophagus| eye| heart| intestine| kidney| larynx| liver| lung| lymph node| mammary gland| mouth| muscle| nerve| ovary| pancreas| parathyroid| pharynx| placenta| prostate| skin| spleen| stomach| testis| thymus| thyroid| tonsil| trachea| uterus| vascular|adrenal tumor| bladder carcinoma| b…	NM_030915	GO:0006351	transcription, DNA-templated	inferred from electronic annotation	NM_030915	GO:0005634	nucleus	inferred from electronic annotation												main	Multiple_Complex
TC1900011820.hg.1	ZNF551	90233	NM_001270938	2.42492	8.13847	7.52454	8.80248	zinc finger protein 551	chr19	+	Multiple_Complex	57681969	57717301	10	19q13.43	RefSeq	Homo sapiens zinc finger protein 551 (ZNF551), transcript variant 2, mRNA.	0	NM_001270938	Q7Z340	NM_001270938	Hs.109540	adipose tissue| blood| brain| embryonic tissue| eye| heart| kidney| lung| lymph| lymph node| mammary gland| mouth| muscle| placenta| spleen| stomach| testis| thyroid| trachea| uterus| vascular| breast (mammary gland) tumor| gastrointestinal tumor| germ cell tumor| glioma| head and neck tumor| lung tumor| lymphoma| normal| retinoblastoma| soft tissue/muscle tissue tumor| uterine tumor| blastocyst|…	NM_001270938	GO:0006351	transcription, DNA-templated	inferred from electronic annotation	NM_001270938	GO:0005654	nucleoplasm	not recorded	NM_001270938	GO:0000977	RNA polymerase II regulatory region sequence-specific DNA binding	not recorded				ENST00000282296	Pfam	IPR001909	Krueppel-associated box	main	Multiple_Complex
TC2100007056.hg.1	SIM2	6493	NM_005069	2.42422	9.17441	8.55786	9.83538	single-minded family bHLH transcription factor 2	chr21	+	Multiple_Complex	36699133	36749917	10	21q22.13	RefSeq	Homo sapiens single-minded family bHLH transcription factor 2 (SIM2), transcript variant SIM2, mRNA.	0	NM_005069	Q14190	NM_005069	Hs.146186	bone| cervix| intestine| kidney| lung| ovary| pharynx| prostate| testis| thyroid| uterus| cervical tumor| colorectal tumor| germ cell tumor| head and neck tumor| normal| ovarian tumor| prostate cancer| uterine tumor| adult	NM_005069	GO:0000122	negative regulation of transcription from RNA polymerase II promoter	inferred from electronic annotation	NM_005069	GO:0005654	nucleoplasm	inferred from direct assay	NM_005069	GO:0000981	RNA polymerase II transcription factor activity, sequence-specific DNA binding	not recorded				ENST00000290399	Pfam	IPR010578	Single-minded, C-terminal	main	Multiple_Complex
TC0600013757.hg.1	SOD2	6648	NM_000636	2.41576	13.1147	12.4939	13.7664	superoxide dismutase 2, mitochondrial	chr6	-	Multiple_Complex	159669057	159762529	10	6q25.3	RefSeq	Homo sapiens superoxide dismutase 2, mitochondrial (SOD2), transcript variant 1, mRNA.	0	NM_000636	P04179								NM_000636	GO:0005739	mitochondrion	inferred from direct assay	NM_000636	GO:0004784	superoxide dismutase activity	inferred from direct assay	NM_000636	HumanCyc	DETOX1-PWY	OTTHUMT00000042921	Pfam	IPR019831	Manganese/iron superoxide dismutase, N-terminal	main	Multiple_Complex
TC0100014852.hg.1	GBP1	2633	NM_002053	2.40419	11.1551	10.5402	11.8058	guanylate binding protein 1, interferon-inducible	chr1	-	Multiple_Complex	89052304	89065360	10	1p22.2	RefSeq	Homo sapiens guanylate binding protein 1, interferon-inducible (GBP1), mRNA.	0	NM_002053	P32455	NM_002053	Hs.62661	adipose tissue| adrenal gland| bladder| blood| bone| bone marrow| brain| connective tissue| embryonic tissue| esophagus| eye| heart| intestine| kidney| larynx| liver| lung| lymph node| mammary gland| muscle| nerve| ovary| pancreas| pharynx| placenta| prostate| skin| spleen| stomach| testis| thymus| thyroid| trachea| umbilical cord| uterus| vascular|adrenal tumor| breast (mammary gland) tumor| cho…	NM_002053	GO:0008152	metabolic process	inferred from electronic annotation	NM_002053	GO:0000139	Golgi membrane	inferred from electronic annotation	NM_002053	GO:0003779	actin binding	inferred from direct assay				ENST00000370473	Pfam	IPR003191	Guanylate-binding protein, C-terminal	main	Multiple_Complex
TC1200010591.hg.1	CCNT1	904	NM_001240	2.40206	13.167	12.5501	13.8143	cyclin T1	chr12	-	Multiple_Complex	48688458	48716998	10	12q13.11	RefSeq	Homo sapiens cyclin T1 (CCNT1), transcript variant a, mRNA.	0	NM_001240	O60563	NM_001240	Hs.92308	adrenal gland| blood| bone| brain| cervix| connective tissue| embryonic tissue| eye| heart| intestine| kidney| larynx| liver| lung| lymph| lymph node| mammary gland| mouth| muscle| ovary| pancreas| pharynx| pituitary gland| placenta| prostate| skin| spleen| stomach| testis| thymus| uterus| breast (mammary gland) tumor| cervical tumor| chondrosarcoma| colorectal tumor| gastrointestinal tumor| germ…	NM_001240	GO:0000079	regulation of cyclin-dependent protein serine/threonine kinase activity	traceable author statement	NM_001240	GO:0000307	cyclin-dependent protein kinase holoenzyme complex	not recorded	NM_001240	GO:0003677	DNA binding	inferred from direct assay				ENST00000261900	Pfam	IPR006671	Cyclin, N-terminal	main	Multiple_Complex
TC0100011267.hg.1	ATP2B4	493	NM_001001396	2.40182	10.7669	10.1533	11.4175	ATPase, Ca++ transporting, plasma membrane 4	chr1	+	Multiple_Complex	203626561	203744081	10	1q32.1	RefSeq	Homo sapiens ATPase, Ca++ transporting, plasma membrane 4 (ATP2B4), transcript variant 1, mRNA.	0	NM_001001396	P23634	NM_001001396	Hs.343522	adipose tissue| adrenal gland| ascites| blood| bone| bone marrow| brain| cervix| connective tissue| ear| embryonic tissue| esophagus| eye| heart| intestine| kidney| larynx| liver| lung| lymph node| mammary gland| mouth| muscle| nerve| ovary| pancreas| pharynx| pituitary gland| placenta| prostate| salivary gland| skin| spleen| stomach| testis| thymus| thyroid| trachea| uterus| vascular|adrenal tum…					NM_001001396	GO:0005886	plasma membrane	inferred from direct assay	NM_001001396	GO:0005388	calcium-transporting ATPase activity	inferred from mutant phenotype				ENST00000341360	Pfam	IPR004014	Cation-transporting P-type ATPase, N-terminal	main	Multiple_Complex
TC1400010577.hg.1	NGDN	25983	NM_001042635	2.39941	11.3521	10.7383	12.0009	neuroguidin, EIF4E binding protein	chr14	+	Multiple_Complex	23469688	23478823	10	14q11.2	RefSeq	Homo sapiens neuroguidin, EIF4E binding protein (NGDN), transcript variant 1, mRNA.	0	NM_001042635	Q8NEJ9	NM_001042635	Hs.9043	adrenal gland| ascites| bladder| blood| bone marrow| brain| cervix| connective tissue| embryonic tissue| eye| heart| intestine| kidney| liver| lung| lymph node| mammary gland| mouth| muscle| nerve| ovary| pancreas| pharynx| placenta| prostate| skin| spleen| stomach| testis| thymus| thyroid| trachea| uterus| vascular|adrenal tumor| bladder carcinoma| breast (mammary gland) tumor| cervical tumor| c…	NM_001042635	GO:0000462	maturation of SSU-rRNA from tricistronic rRNA transcript (SSU-rRNA, 5.8S rRNA, LSU-rRNA)	not recorded	NM_001042635	GO:0000775	chromosome, centromeric region	inferred from electronic annotation	NM_001042635	GO:0005515	protein binding	inferred from physical interaction				ENST00000397154	Pfam	IPR007146	Sas10/Utp3/C1D	main	Multiple_Complex
TC1000008984.hg.1	FAM160B1	57700	NM_001135051	2.39775	8.66558	8.05767	9.31935	family with sequence similarity 160, member B1	chr10	+	Multiple_Complex	114821744	114899832	10	10q25.3	RefSeq	Homo sapiens family with sequence similarity 160, member B1 (FAM160B1), transcript variant 2, mRNA.	0	NM_001135051	Q5W0V3	NM_001135051	Hs.192619	adipose tissue| bladder| blood| bone| bone marrow| brain| connective tissue| ear| embryonic tissue| eye| heart| intestine| kidney| larynx| liver| lung| lymph node| mammary gland| muscle| nerve| ovary| pancreas| parathyroid| pharynx| placenta| prostate| skin| testis| thymus| thyroid| uterus| vascular| breast (mammary gland) tumor| chondrosarcoma| colorectal tumor| germ cell tumor| glioma| head and…																ENST00000369246	Pfam	IPR019384	Retinoic acid induced 16-like protein	main	Multiple_Complex
TC0300006477.hg.1	ITPR1	3708	NM_001099952	2.3955	6.60524	6.00507	7.2654	inositol 1,4,5-trisphosphate receptor, type 1	chr3	+	Multiple_Complex	4493348	4847840	10	3p26.1	RefSeq	Homo sapiens inositol 1,4,5-trisphosphate receptor, type 1 (ITPR1), transcript variant 1, mRNA.	0	NM_001099952	Q14643	NM_001099952	Hs.567295	adrenal gland| bladder| blood| bone| bone marrow| brain| cervix| connective tissue| ear| embryonic tissue| eye| intestine| kidney| liver| lung| lymph node| mouth| muscle| nerve| ovary| pancreas| parathyroid| pituitary gland| placenta| prostate| skin| testis| thymus| thyroid| trachea| uterus| vascular| cervical tumor| chondrosarcoma| glioma| head and neck tumor| kidney tumor| liver tumor| lymphoma…													NM_001099952	GenMAPP	G_Protein_Signaling	ENST00000302640	Pfam	IPR000699	RIH (RyR and IP3R Homology) domain	main	Multiple_Complex
TC1900011845.hg.1	MFSD12	126321	NM_001287529	2.39371	9.55179	8.94289	10.2021	major facilitator superfamily domain containing 12	chr19	-	Multiple_Complex	3544183	3574290	10	19p13.3	RefSeq	Homo sapiens major facilitator superfamily domain containing 12 (MFSD12), transcript variant 4, mRNA.	0	NM_001287529	Q6NUT3	NM_001287529	Hs.656901	ascites| blood| bone| brain| cervix| embryonic tissue| eye| heart| intestine| kidney| liver| lung| lymph node| mammary gland| muscle| nerve| ovary| pancreas| placenta| prostate| salivary gland| skin| spleen| testis| thyroid| tonsil| uterus| breast (mammary gland) tumor| cervical tumor| chondrosarcoma| colorectal tumor| gastrointestinal tumor| germ cell tumor| glioma| head and neck tumor| kidney t…	NM_001287529	GO:0006810	transport	inferred from electronic annotation	NM_001287529	GO:0005765	lysosomal membrane	inferred from direct assay								OTTHUMT00000452949	Pfam	IPR011701	Major facilitator superfamily	main	Multiple_Complex
TC0300006580.hg.1	IRAK2	3656	NM_001570	2.3927	6.83283	6.23243	7.49107	interleukin 1 receptor associated kinase 2	chr3	+	Multiple_Complex	10164865	10243743	10	3p25.3	RefSeq	Homo sapiens interleukin-1 receptor-associated kinase 2 (IRAK2), mRNA.	0	NM_001570	O43187	NM_001570	Hs.449207	bladder| bone marrow| brain| cervix| embryonic tissue| intestine| kidney| liver| lung| mouth| pharynx| skin| stomach| testis| thymus| trachea| colorectal tumor| gastrointestinal tumor| germ cell tumor| glioma| head and neck tumor| liver tumor| lung tumor| normal| skin tumor|embryoid body| blastocyst| fetus| adult	NM_001570	GO:0000187	activation of MAPK activity	traceable author statement	NM_001570	GO:0005634	nucleus	not recorded	NM_001570	GO:0004674	protein serine/threonine kinase activity	not recorded				ENST00000256458	Pfam	IPR000488	Death domain	main	Multiple_Complex
TC1700010731.hg.1	PSMC3IP	29893	NM_001256014	2.38816	9.02584	8.41971	9.67561	PSMC3 interacting protein	chr17	-	Multiple_Complex	42572310	42577831	10	17q21.2	RefSeq	Homo sapiens PSMC3 interacting protein (PSMC3IP), transcript variant 3, mRNA.	0	NM_001256014	Q9P2W1	NM_001256014	Hs.383019	ascites| blood| bone| brain| embryonic tissue| eye| heart| intestine| kidney| liver| lung| lymph node| mammary gland| muscle| ovary| pancreas| placenta| prostate| salivary gland| skin| stomach| testis| thyroid| tonsil| uterus| breast (mammary gland) tumor| chondrosarcoma| colorectal tumor| gastrointestinal tumor| germ cell tumor| glioma| head and neck tumor| kidney tumor| leukemia| lung tumor| ly…	NM_001256014	GO:0006310	DNA recombination	inferred from electronic annotation	NM_001256014	GO:0005634	nucleus	inferred from electronic annotation	NM_001256014	GO:0003677	DNA binding	inferred from electronic annotation				ENST00000253789	Pfam	IPR010776	Tat binding protein 1-interacting	main	Multiple_Complex
TC1100013192.hg.1	CLCF1	23529	NM_001166212	2.38376	9.31777	8.7122	9.96544	cardiotrophin-like cytokine factor 1	chr11	-	Coding	67364168	67374177	10	11q13.3	RefSeq	Homo sapiens cardiotrophin-like cytokine factor 1 (CLCF1), transcript variant 2, mRNA.	0	NM_001166212	Q9UBD9	NM_001166212	Hs.502977	bone| bone marrow| brain| cervix| embryonic tissue| intestine| kidney| liver| lung| lymph node| nerve| ovary| pharynx| placenta| skin| spleen| stomach| uterus| cervical tumor| chondrosarcoma| gastrointestinal tumor| glioma| head and neck tumor| kidney tumor| leukemia| lung tumor| normal| ovarian tumor| uterine tumor|embryoid body| fetus| adult	NM_001166212	GO:0002639	positive regulation of immunoglobulin production	inferred from sequence or structural similarity	NM_001166212	GO:0005576	extracellular region	inferred from direct assay	NM_001166212	GO:0005102	receptor binding	inferred from physical interaction				ENST00000312438	Pfam	IPR010681	Plethodontid receptivity factor PRF	main	Coding
TC0700011842.hg.1	PDK4	5166	NM_002612	2.38198	7.32892	6.72953	7.98169	pyruvate dehydrogenase kinase, isozyme 4	chr7	-	Multiple_Complex	95583497	95596613	10	7q21.3	RefSeq	Homo sapiens pyruvate dehydrogenase kinase, isozyme 4 (PDK4), mRNA.	0	NM_002612	Q16654	NM_002612	Hs.8364	adipose tissue| adrenal gland| bladder| bone marrow| brain| cervix| connective tissue| embryonic tissue| esophagus| heart| intestine| kidney| larynx| liver| lung| mammary gland| mouth| muscle| nerve| ovary| pancreas| pituitary gland| placenta| prostate| spleen| stomach| testis| thymus| thyroid| trachea| umbilical cord| uterus| vascular|adrenal tumor| breast (mammary gland) tumor| cervical tumor| …					NM_002612	GO:0005739	mitochondrion	traceable author statement	NM_002612	GO:0004672	protein kinase activity	inferred from direct assay	NM_002612	GenMAPP	Krebs-TCA_Cycle	ENST00000005178	Pfam	IPR003594	Histidine kinase-like ATPase, C-terminal domain	main	Multiple_Complex
TC0700006977.hg.1	NFE2L3	9603	NM_004289	2.37614	10.7274	10.1212	11.3698	nuclear factor, erythroid 2-like 3	chr7	+	Multiple_Complex	26152227	26187136	10	7p15.2	RefSeq	Homo sapiens nuclear factor, erythroid 2-like 3 (NFE2L3), mRNA.	0	NM_004289	Q9Y4A8	NM_004289	Hs.404741	adrenal gland| ascites| brain| connective tissue| embryonic tissue| eye| heart| intestine| kidney| liver| lung| lymph| lymph node| mammary gland| nerve| ovary| pancreas| placenta| prostate| stomach| testis| thymus| uterus| colorectal tumor| gastrointestinal tumor| germ cell tumor| kidney tumor| liver tumor| lymphoma| normal| primitive neuroectodermal tumor of the CNS| prostate cancer| retinoblast…	NM_004289	GO:0000122	negative regulation of transcription from RNA polymerase II promoter	inferred from electronic annotation	NM_004289	GO:0005634	nucleus	not recorded	NM_004289	GO:0000976	transcription regulatory region sequence-specific DNA binding	not recorded				ENST00000056233	Pfam	IPR004826	Basic leucine zipper domain, Maf-type	main	Multiple_Complex
TC1600010476.hg.1	CSNK2A2	1459	NM_001896	2.36461	13.7159	13.1092	14.3508	casein kinase 2, alpha prime polypeptide	chr16	-	Multiple_Complex	58157907	58197920	10	16q21	RefSeq	Homo sapiens casein kinase 2, alpha prime polypeptide (CSNK2A2), mRNA.	0	NM_001896	P19784	NM_001896	Hs.82201	adipose tissue| adrenal gland| ascites| bladder| blood| bone| bone marrow| brain| cervix| connective tissue| ear| embryonic tissue| eye| heart| intestine| kidney| liver| lung| lymph| lymph node| mammary gland| mouth| muscle| nerve| ovary| pancreas| parathyroid| pharynx| pituitary gland| placenta| prostate| salivary gland| skin| spleen| stomach| testis| thymus| thyroid| tonsil| trachea| uterus| va…	NM_001896	GO:0000278	mitotic cell cycle	traceable author statement	NM_001896	GO:0005634	nucleus	inferred from direct assay	NM_001896	GO:0004674	protein serine/threonine kinase activity	inferred from electronic annotation				ENST00000262506	Pfam	IPR000719	Protein kinase domain	main	Multiple_Complex
TC1100007285.hg.1	FJX1	24147	NM_014344	2.36171	6.88758	6.29551	7.53534	four jointed box 1	chr11	+	Multiple_Complex	35618187	35620873	10	11p13	RefSeq	Homo sapiens four jointed box 1 (FJX1), mRNA.	0	NM_014344	Q86VR8	NM_014344	Hs.39384	bone| brain| embryonic tissue| eye| intestine| kidney| liver| lung| mammary gland| ovary| pancreas| prostate| skin| thyroid| uterus| breast (mammary gland) tumor| glioma| head and neck tumor| kidney tumor| leukemia| liver tumor| non-neoplasia| normal| ovarian tumor| pancreatic tumor| prostate cancer| skin tumor| uterine tumor|embryoid body| blastocyst| fetus| adult	NM_014344	GO:0007267	cell-cell signaling	not recorded	NM_014344	GO:0005615	extracellular space	inferred from electronic annotation								ENST00000317811	Pfam	IPR009581	FAM20, C-terminal	main	Multiple_Complex
TC0300008324.hg.1	PHLDB2	90102	NM_001134437	2.35732	8.74355	8.14683	9.38398	pleckstrin homology-like domain, family B, member 2	chr3	+	Multiple_Complex	111674676	111976517	10	3q13.2	RefSeq	Homo sapiens pleckstrin homology-like domain, family B, member 2 (PHLDB2), transcript variant 3, mRNA.	0	NM_001134437	Q86SQ0								NM_001134437	GO:0005737	cytoplasm	inferred from direct assay	NM_001134437	GO:0005515	protein binding	inferred from physical interaction				ENST00000393923	Pfam	IPR001849	Pleckstrin homology domain	main	Multiple_Complex
TC0200016530.hg.1	PLEKHB2	55041	NM_001100623	2.34821	13.4957	12.894	14.1255	pleckstrin homology domain containing, family B (evectins) member 2	chr2	+	Multiple_Complex	131104847	131149852	10	2q21.1	RefSeq	Homo sapiens pleckstrin homology domain containing, family B (evectins) member 2 (PLEKHB2), transcript variant 3, mRNA.	0	NM_001100623	Q96CS7	NM_001100623	Hs.469944	adrenal gland| ascites| blood| bone| bone marrow| brain| cervix| connective tissue| embryonic tissue| esophagus| eye| heart| intestine| kidney| liver| lung| lymph| lymph node| mammary gland| mouth| muscle| nerve| ovary| pancreas| pharynx| placenta| prostate| salivary gland| skin| spleen| stomach| testis| thymus| thyroid| tonsil| trachea| uterus| vascular|adrenal tumor| breast (mammary gland) tumo…					NM_001100623	GO:0055038	recycling endosome membrane	inferred from electronic annotation	NM_001100623	GO:0005515	protein binding	inferred from physical interaction				ENST00000234115	Pfam	IPR001849	Pleckstrin homology domain	main	Multiple_Complex
TC0200011034.hg.1	CAB39	51719	NM_001130849	2.34785	14.2288	13.6265	14.8578	calcium binding protein 39	chr2	+	Multiple_Complex	230712842	230821075	10	2q37.1	RefSeq	Homo sapiens calcium binding protein 39 (CAB39), transcript variant 2, mRNA.	0	NM_001130849	Q9Y376	NM_001130849	Hs.603930	adipose tissue| ascites| bladder| blood| bone| brain| cervix| connective tissue| embryonic tissue| eye| heart| intestine| kidney| liver| lung| lymph| lymph node| mammary gland| mouth| muscle| nerve| ovary| pancreas| parathyroid| pharynx| pituitary gland| placenta| prostate| salivary gland| skin| spleen| stomach| testis| thymus| thyroid| trachea| umbilical cord| uterus| vascular| bladder carcinoma…	NM_001130849	GO:0007050	cell cycle arrest	traceable author statement	NM_001130849	GO:0005829	cytosol	traceable author statement	NM_001130849	GO:0005515	protein binding	inferred from physical interaction				ENST00000258418	Pfam	IPR013878	Mo25-like	main	Multiple_Complex
TC0700011642.hg.1	HGF	3082	NM_000601	2.34161	12.9143	12.3152	13.5427	hepatocyte growth factor (hepapoietin A; scatter factor)	chr7	-	Multiple_Complex	81699006	81770438	10	7q21.1	RefSeq	Homo sapiens hepatocyte growth factor (hepapoietin A; scatter factor) (HGF), transcript variant 1, mRNA.	0	NM_000601	P14210	NM_000601	Hs.396530	adrenal gland| blood| bone| bone marrow| brain| embryonic tissue| eye| heart| intestine| kidney| liver| lung| lymph node| mammary gland| muscle| placenta| prostate| thymus| trachea| vascular| bladder carcinoma| glioma| leukemia| liver tumor| non-neoplasia| normal| primitive neuroectodermal tumor of the CNS|embryoid body| fetus| adult					NM_000601	GO:0005576	extracellular region	traceable author statement	NM_000601	GO:0004252	serine-type endopeptidase activity	not recorded				ENST00000222390	Pfam	IPR000001	Kringle	main	Multiple_Complex
TC1000012491.hg.1	ENTPD7	57089	NM_020354	2.33611	9.46077	8.86849	10.0926	ectonucleoside triphosphate diphosphohydrolase 7	chr10	+	Multiple_Complex	99659506	99711245	10		RefSeq	Homo sapiens ectonucleoside triphosphate diphosphohydrolase 7 (ENTPD7), mRNA.	0	NM_020354	Q9NQZ7	NM_020354	Hs.744948	bladder| blood| bone| brain| connective tissue| embryonic tissue| esophagus| eye| intestine| liver| lung| lymph node| mammary gland| muscle| ovary| pancreas| prostate| skin| testis| thyroid| trachea| uterus| vascular| breast (mammary gland) tumor| chondrosarcoma| colorectal tumor| esophageal tumor| germ cell tumor| glioma| head and neck tumor| leukemia| non-neoplasia| normal| pancreatic tumor| ut…	NM_020354	GO:0008152	metabolic process	inferred from electronic annotation	NM_020354	GO:0016021	integral component of membrane	inferred from electronic annotation	NM_020354	GO:0016787	hydrolase activity	inferred from electronic annotation				ENST00000370489	Pfam	IPR000407	Nucleoside phosphatase GDA1/CD39	main	Multiple_Complex
TC1900011755.hg.1	ZNF226	7769	NM_001032372	2.33338	9.46512	8.87362	10.096	zinc finger protein 226	chr19	+	Multiple_Complex	44165062	44178381	10	19q13.2	RefSeq	Homo sapiens zinc finger protein 226 (ZNF226), transcript variant 1, mRNA.	0	NM_001032372	Q9NYT6	NM_001032372	Hs.145956	adrenal gland| bladder| blood| brain| connective tissue| embryonic tissue| esophagus| eye| heart| intestine| kidney| liver| lung| lymph node| mammary gland| mouth| muscle| pancreas| pharynx| pituitary gland| placenta| prostate| skin| spleen| stomach| testis| thymus| thyroid| trachea| uterus| vascular|adrenal tumor| bladder carcinoma| breast (mammary gland) tumor| colorectal tumor| esophageal tumo…	NM_001032372	GO:0006351	transcription, DNA-templated	inferred from electronic annotation	NM_001032372	GO:0005634	nucleus	inferred from electronic annotation	NM_001032372	GO:0003677	DNA binding	inferred from electronic annotation				ENST00000300823	Pfam	IPR001909	Krueppel-associated box	main	Multiple_Complex
TC1100007801.hg.1	TMEM138	51524	NM_016464	2.32513	14.8777	14.2815	15.4988	transmembrane protein 138	chr11	+	Multiple_Complex	61362001	61369509	10	11q12.2	RefSeq	Homo sapiens transmembrane protein 138 (TMEM138), transcript variant 1, mRNA.	0	NM_016464	Q9NPI0	NM_016464	Hs.406530	adrenal gland| bladder| blood| bone| brain| cervix| connective tissue| ear| embryonic tissue| eye| heart| intestine| kidney| liver| lung| lymph| lymph node| mammary gland| muscle| ovary| pancreas| parathyroid| pharynx| pituitary gland| placenta| prostate| skin| spleen| stomach| testis| thymus| thyroid| trachea| uterus|adrenal tumor| bladder carcinoma| breast (mammary gland) tumor| cervical tumor|…	NM_016464	GO:0042384	cilium assembly	inferred from mutant phenotype	NM_016464	GO:0005774	vacuolar membrane	inferred from electronic annotation								ENST00000278826	Pfam	IPR024133	Transmembrane protein 138	main	Multiple_Complex
TC1500010831.hg.1	OR4F15	390649	NM_001001674	2.32218	4.64985	4.08166	5.29714	olfactory receptor, family 4, subfamily F, member 15	chr15	+	Coding	101818163	101819147	10	15q26.3	RefSeq	Homo sapiens olfactory receptor, family 4, subfamily F, member 15 (OR4F15), mRNA.	0	NM_001001674	Q8NGB8	NM_001001674	Hs.554589		NM_001001674	GO:0007186	G-protein coupled receptor signaling pathway	not recorded	NM_001001674	GO:0005886	plasma membrane	traceable author statement	NM_001001674	GO:0004888	transmembrane signaling receptor activity	not recorded				OTTHUMT00000417594	Pfam	IPR000276	G protein-coupled receptor, rhodopsin-like	main	Coding
TC1600007557.hg.1	ZNF267	10308	NM_001265588	2.32039	13.1202	12.5271	13.7415	zinc finger protein 267	chr16	+	Multiple_Complex	31873758	31917357	10	16p11.2	RefSeq	Homo sapiens zinc finger protein 267 (ZNF267), transcript variant 2, mRNA.	0	NM_001265588	Q14586	NM_001265588	Hs.460645	bladder| blood| bone| bone marrow| brain| cervix| connective tissue| embryonic tissue| heart| intestine| kidney| liver| lung| lymph node| mouth| ovary| pancreas| placenta| prostate| testis| thymus| trachea| uterus| vascular| cervical tumor| chondrosarcoma| colorectal tumor| germ cell tumor| head and neck tumor| kidney tumor| leukemia| liver tumor| lymphoma| non-neoplasia| normal| ovarian tumor| p…	NM_001265588	GO:0006351	transcription, DNA-templated	inferred from electronic annotation	NM_001265588	GO:0005634	nucleus	inferred from electronic annotation	NM_001265588	GO:0003677	DNA binding	inferred from electronic annotation				ENST00000300870	Pfam	IPR001909	Krueppel-associated box	main	Multiple_Complex
TC0700010216.hg.1	ZNF12	7559	NM_006956	2.31885	11.1037	10.5136	11.727	zinc finger protein 12	chr7	-	Multiple_Complex	6688433	6706935	10	7p22.1	RefSeq	Homo sapiens zinc finger protein 12 (ZNF12), transcript variant 2, mRNA.	0	NM_006956	P17014	NM_006956	Hs.431471	adipose tissue| adrenal gland| ascites| bladder| blood| bone| bone marrow| brain| cervix| connective tissue| embryonic tissue| eye| heart| intestine| kidney| liver| lung| lymph| lymph node| mammary gland| muscle| nerve| ovary| pancreas| placenta| prostate| salivary gland| skin| spleen| stomach| testis| thymus| thyroid| trachea| uterus| bladder carcinoma| breast (mammary gland) tumor| cervical tum…	NM_006956	GO:0006351	transcription, DNA-templated	inferred from electronic annotation	NM_006956	GO:0005634	nucleus	inferred from direct assay	NM_006956	GO:0003677	DNA binding	inferred from electronic annotation				ENST00000342651	Pfam	IPR001909	Krueppel-associated box	main	Multiple_Complex
TC1500009984.hg.1	NPTN	27020	NM_001161363	2.31647	12.5507	11.9593	13.1713	neuroplastin	chr15	-	Multiple_Complex	73560003	73634134	10	15q22	RefSeq	Homo sapiens neuroplastin (NPTN), transcript variant c, mRNA.	0	NM_001161363	Q9Y639	NM_001161363	Hs.744867	adipose tissue| ascites| bladder| blood| bone| brain| cervix| connective tissue| ear| embryonic tissue| esophagus| eye| heart| intestine| kidney| liver| lung| lymph| lymph node| mammary gland| mouth| muscle| nerve| pancreas| parathyroid| pharynx| pituitary gland| placenta| prostate| skin| stomach| testis| thymus| trachea| uterus| vascular| breast (mammary gland) tumor| cervical tumor| chondrosarc…					NM_001161363	GO:0005829	cytosol	inferred from sequence or structural similarity	NM_001161363	GO:0004714	transmembrane receptor protein tyrosine kinase activity	inferred from electronic annotation				ENST00000345330	Pfam	IPR013098	Immunoglobulin I-set	main	Multiple_Complex
TC0800010043.hg.1	PPP2CB	5516	NM_001009552	2.31028	13.1645	12.5743	13.7824	protein phosphatase 2, catalytic subunit, beta isozyme	chr8	-	Multiple_Complex	30774457	30814314	10	8p12	RefSeq	Homo sapiens protein phosphatase 2, catalytic subunit, beta isozyme (PPP2CB), mRNA.	0	NM_001009552	P62714	NM_001009552	Hs.491440	adipose tissue| adrenal gland| ascites| bladder| blood| bone| bone marrow| brain| cervix| connective tissue| ear| embryonic tissue| eye| heart| intestine| kidney| larynx| liver| lung| lymph node| mammary gland| muscle| nerve| ovary| pancreas| parathyroid| pharynx| placenta| prostate| skin| spleen| stomach| testis| thymus| thyroid| uterus| vascular| bladder carcinoma| breast (mammary gland) tumor|…	NM_001009552	GO:0006470	protein dephosphorylation	traceable author statement	NM_001009552	GO:0000159	protein phosphatase type 2A complex	traceable author statement	NM_001009552	GO:0004722	protein serine/threonine phosphatase activity	traceable author statement	NM_001009552	GenMAPP	Glycogen_Metabolism	ENST00000221138	Pfam	IPR004843	Calcineurin-like phosphoesterase domain, apaH type	main	Multiple_Complex
TC0100015975.hg.1	RIT1	6016	NM_001256820	2.30944	10.4874	9.90102	11.1086	Ras-like without CAAX 1	chr1	-	Multiple_Complex	155897808	155911404	10	1q22	RefSeq	Homo sapiens Ras-like without CAAX 1 (RIT1), transcript variant 3, mRNA.	0	NM_001256820	Q92963	NM_001256820	Hs.491234	bladder| blood| bone| bone marrow| brain| connective tissue| ear| embryonic tissue| esophagus| eye| heart| intestine| kidney| liver| lung| lymph node| mammary gland| mouth| muscle| ovary| pancreas| pharynx| placenta| prostate| salivary gland| skin| spleen| stomach| testis| thymus| thyroid| trachea| uterus| vascular| bladder carcinoma| breast (mammary gland) tumor| chondrosarcoma| esophageal tumor…	NM_001256820	GO:0007165	signal transduction	traceable author statement	NM_001256820	GO:0005622	intracellular	inferred from direct assay	NM_001256820	GO:0005515	protein binding	inferred from physical interaction				ENST00000368322	Pfam	IPR001806	Small GTPase superfamily	main	Multiple_Complex
TC0800009636.hg.1	USP17L7	392197	NM_001256869	2.30377	4.18451	3.62559	4.82959	ubiquitin specific peptidase 17-like family member 7	chr8	-	Coding	12132417	12134444	10	8p23.1	RefSeq	Homo sapiens ubiquitin specific peptidase 17-like family member 7 (USP17L7), mRNA.	0	NM_001256869	P0C7H9	NM_001256869	Hs.741132		NM_001256869	GO:0006511	ubiquitin-dependent protein catabolic process	inferred from electronic annotation	NM_001256869	GO:0005634	nucleus	inferred from electronic annotation	NM_001256869	GO:0036459	ubiquitinyl hydrolase activity	inferred from electronic annotation				ENST00000530447	Pfam	IPR001394	Peptidase C19, ubiquitin carboxyl-terminal hydrolase	main	Coding
TC1200012561.hg.1	ZNF891	101060200	NM_001277291	2.30031	7.1937	6.61784	7.81967	zinc finger protein 891	chr12	-	Multiple_Complex	133106817	133130473	10	12q24.33	RefSeq	Homo sapiens zinc finger protein 891 (ZNF891), mRNA.	0	NM_001277291	A8MT65				NM_001277291	GO:0006351	transcription, DNA-templated	inferred from electronic annotation	NM_001277291	GO:0005634	nucleus	inferred from electronic annotation	NM_001277291	GO:0003677	DNA binding	inferred from electronic annotation				ENST00000537226	Pfam	IPR001909	Krueppel-associated box	main	Multiple_Complex
TC1000008904.hg.1	PDCD4	27250	NM_001199492	2.29175	12.9167	12.3323	13.5287	programmed cell death 4 (neoplastic transformation inhibitor)	chr10	+	Multiple_Complex	110871795	110900006	10	10q24	RefSeq	Homo sapiens programmed cell death 4 (neoplastic transformation inhibitor) (PDCD4), transcript variant 3, mRNA.	0	NM_001199492	Q53EL6	NM_001199492	Hs.711490	adipose tissue| adrenal gland| ascites| bladder| blood| bone| bone marrow| brain| cervix| connective tissue| embryonic tissue| esophagus| eye| heart| intestine| kidney| larynx| liver| lung| lymph| lymph node| mammary gland| mouth| muscle| ovary| pancreas| parathyroid| pharynx| pituitary gland| placenta| prostate| skin| spleen| stomach| testis| thymus| thyroid| tonsil| trachea| umbilical cord| ute…					NM_001199492	GO:0005634	nucleus	inferred from mutant phenotype	NM_001199492	GO:0003723	RNA binding	inferred from electronic annotation				ENST00000280154	Pfam	IPR003891	Initiation factor eIF-4 gamma, MA3	main	Multiple_Complex
TC1700011910.hg.1	CYTH1	9267	NM_001292018	2.29124	11.0906	10.5087	11.7048	cytohesin 1	chr17	-	Multiple_Complex	78674047	78782342	10	17q25	RefSeq	Homo sapiens cytohesin 1 (CYTH1), transcript variant 3, mRNA.	0	NM_001292018	Q15438																			ENST00000361101	Pfam	IPR000904	Sec7 domain	main	Multiple_Complex
TC1600010680.hg.1	SLC7A6OS	84138	NM_032178	2.29118	10.8368	10.2552	11.4513	solute carrier family 7, member 6 opposite strand	chr16	-	Multiple_Complex	68284503	68310965	10	16q22.1	RefSeq	Homo sapiens solute carrier family 7, member 6 opposite strand (SLC7A6OS), mRNA.	0	NM_032178	Q96CW6	NM_032178	Hs.729520	adrenal gland| ascites| blood| bone| brain| connective tissue| embryonic tissue| esophagus| eye| heart| intestine| kidney| larynx| liver| lung| mammary gland| mouth| muscle| ovary| pancreas| placenta| prostate| skin| spleen| stomach| testis| thymus| tonsil| trachea| umbilical cord| uterus|adrenal tumor| breast (mammary gland) tumor| chondrosarcoma| colorectal tumor| esophageal tumor| gastrointest…	NM_032178	GO:0002244	hematopoietic progenitor cell differentiation	inferred from electronic annotation	NM_032178	GO:0005634	nucleus	inferred from electronic annotation								ENST00000561590	Pfam	IPR013883	Transcription factor Iwr1	main	Multiple_Complex
TC1400008940.hg.1	NFKBIA	4792	NM_020529	2.28774	12.0345	11.4524	12.6463	nuclear factor of kappa light polypeptide gene enhancer in B-cells inhibitor, alpha	chr14	-	Multiple_Complex	35401510	35404754	10	14q13	RefSeq	Homo sapiens nuclear factor of kappa light polypeptide gene enhancer in B-cells inhibitor, alpha (NFKBIA), mRNA.	0	NM_020529	P25963	NM_020529	Hs.81328	adipose tissue| adrenal gland| ascites| bladder| blood| bone| brain| cervix| connective tissue| embryonic tissue| esophagus| eye| heart| intestine| kidney| larynx| liver| lung| lymph| lymph node| mammary gland| mouth| muscle| nerve| ovary| pancreas| parathyroid| pharynx| pituitary gland| placenta| prostate| skin| spleen| stomach| testis| thymus| thyroid| tonsil| uterus| vascular|adrenal tumor| bl…					NM_020529	GO:0005634	nucleus	inferred from direct assay	NM_020529	GO:0005515	protein binding	inferred from physical interaction	NM_020529	GenMAPP	Apoptosis	ENST00000216797	Pfam	IPR020683	Ankyrin repeat-containing domain	main	Multiple_Complex
TC0500012870.hg.1	STC2	8614	NM_003714	2.28726	9.41032	8.83242	10.026	stanniocalcin 2	chr5	-	Multiple_Complex	173314713	173329503	10	5q35.1	RefSeq	Homo sapiens stanniocalcin 2 (STC2), mRNA.	0	NM_003714	O76061	NM_003714	Hs.233160	adipose tissue| ascites| bladder| blood| bone| bone marrow| brain| cervix| connective tissue| embryonic tissue| esophagus| eye| intestine| kidney| liver| lung| mammary gland| muscle| nerve| ovary| pancreas| placenta| prostate| skin| spleen| stomach| testis| thyroid| trachea| uterus| vascular| breast (mammary gland) tumor| cervical tumor| chondrosarcoma| colorectal tumor| esophageal tumor| gastroi…	NM_003714	GO:0006874	cellular calcium ion homeostasis	inferred from electronic annotation	NM_003714	GO:0005615	extracellular space	inferred from direct assay	NM_003714	GO:0005179	hormone activity	inferred from electronic annotation				ENST00000265087	Pfam	IPR004978	Stanniocalcin	main	Multiple_Complex
TC0500007138.hg.1	IL7R	3575	NM_002185	2.28056	7.1226	6.55269	7.74208	interleukin 7 receptor	chr5	+	Multiple_Complex	35852695	35879603	10	5p13	RefSeq	Homo sapiens interleukin 7 receptor (IL7R), transcript variant 1, mRNA.	0	NM_002185	P16871	NM_002185	Hs.591742	bladder| blood| bone| brain| connective tissue| embryonic tissue| heart| intestine| kidney| larynx| liver| lung| lymph node| muscle| pancreas| pharynx| prostate| skin| spleen| testis| thymus| trachea| vascular| chondrosarcoma| colorectal tumor| germ cell tumor| head and neck tumor| leukemia| liver tumor| lung tumor| lymphoma| non-neoplasia| normal| pancreatic tumor| skin tumor| soft tissue/muscle…					NM_002185	GO:0005576	extracellular region	inferred from electronic annotation	NM_002185	GO:0003823	antigen binding	traceable author statement				ENST00000303115	Pfam	IPR003961	Fibronectin type III	main	Multiple_Complex
TC0400010898.hg.1	TMPRSS11F	389208	NM_207407	2.27479	4.74766	4.19167	5.3774	transmembrane protease, serine 11F	chr4	-	Coding	68053198	68129880	10	4q13.2	RefSeq	Homo sapiens transmembrane protease, serine 11F (TMPRSS11F), mRNA.	0	NM_207407	Q6ZWK6	NM_207407	Hs.677557	esophagus| eye| mouth| placenta| esophageal tumor| head and neck tumor| normal| adult	NM_207407	GO:0006508	proteolysis	not recorded	NM_207407	GO:0005615	extracellular space	not recorded	NM_207407	GO:0004252	serine-type endopeptidase activity	not recorded				ENST00000356291	Pfam	IPR000082	SEA domain	main	Coding
TC1900008513.hg.1	CGB2	114336	NM_033378	2.26959	10.2003	9.62616	10.8086	chorionic gonadotropin, beta polypeptide 2	chr19	+	Coding	49031873	49033238	10	19q13.32	RefSeq	Homo sapiens chorionic gonadotropin, beta polypeptide 2 (CGB2), mRNA.	0	NM_033378	Q6NT52	NM_033378	Hs.567650	placenta| testis| normal| adult					NM_033378	GO:0005576	extracellular region	inferred from electronic annotation	NM_033378	GO:0005179	hormone activity	inferred from mutant phenotype	NM_033378	GenMAPP	Cell_cycle_KEGG	ENST00000359342	Pfam	IPR006208	Glycoprotein hormone subunit beta, cystine knot	main	Coding
TC1700012191.hg.1	CD68	968	NM_001040059	2.26938	12.259	11.6821	12.8644	CD68 molecule	chr17	+	Coding	7579467	7582113	10	17p13	RefSeq	Homo sapiens CD68 molecule (CD68), transcript variant 2, mRNA.	0	NM_001040059	P34810	NM_001040059	Hs.647419	adipose tissue| adrenal gland| ascites| blood| bone| bone marrow| brain| cervix| connective tissue| embryonic tissue| eye| heart| intestine| kidney| larynx| liver| lung| lymph node| mammary gland| mouth| muscle| ovary| pancreas| pharynx| placenta| prostate| salivary gland| skin| spleen| stomach| testis| thymus| trachea| umbilical cord| uterus| vascular| breast (mammary gland) tumor| cervical tumo…	NM_001040059	GO:0071310	cellular response to organic substance	inferred from electronic annotation	NM_001040059	GO:0005765	lysosomal membrane	inferred from electronic annotation								ENST00000250092	Pfam	IPR002000	Lysosome-associated membrane glycoprotein	main	Coding
TC1500010018.hg.1	SEMA7A	8482	NM_001146029	2.26756	5.34261	4.78458	5.96572	semaphorin 7A, GPI membrane anchor (John Milton Hagen blood group)	chr15	-	Multiple_Complex	74409289	74434467	10	15q22.3-q23	RefSeq	Homo sapiens semaphorin 7A, GPI membrane anchor (John Milton Hagen blood group) (SEMA7A), transcript variant 2, mRNA.	0	NM_001146029	O75326	NM_001146029	Hs.24640	adrenal gland| blood| bone| bone marrow| brain| connective tissue| embryonic tissue| eye| intestine| kidney| lung| lymph node| mammary gland| ovary| pancreas| placenta| prostate| skin| spleen| testis| thymus| trachea| uterus| vascular|adrenal tumor| breast (mammary gland) tumor| germ cell tumor| glioma| lung tumor| non-neoplasia| normal| ovarian tumor| pancreatic tumor|embryoid body| fetus| adult					NM_001146029	GO:0005615	extracellular space	not recorded	NM_001146029	GO:0005178	integrin binding	not recorded				ENST00000261918	Pfam	IPR001627	Sema domain	main	Multiple_Complex
TC1900007127.hg.1	IER2	9592	NM_004907	2.26669	9.3527	8.78101	9.9616	immediate early response 2	chr19	+	Coding	13150415	13154908	10	19p13.2	RefSeq	Homo sapiens immediate early response 2 (IER2), mRNA.	0	NM_004907	Q9BTL4	NM_004907	Hs.501629	adipose tissue| ascites| bladder| blood| bone| brain| cervix| connective tissue| ear| embryonic tissue| eye| heart| intestine| kidney| liver| lung| lymph| lymph node| mammary gland| mouth| muscle| nerve| ovary| pancreas| parathyroid| pharynx| pituitary gland| placenta| prostate| salivary gland| skin| stomach| testis| thymus| thyroid| tonsil| uterus| breast (mammary gland) tumor| cervical tumor| c…	NM_004907	GO:0030182	neuron differentiation	inferred from sequence or structural similarity	NM_004907	GO:0005634	nucleus	inferred from direct assay	NM_004907	GO:0003677	DNA binding	inferred from direct assay				ENST00000292433	Pfam	IPR008653	Immediate early response	main	Coding
TC1200012835.hg.1	NT5DC3	51559	NM_001031701	2.26255	10.1891	9.61715	10.7951	5-nucleotidase domain containing 3	chr12	-	Multiple_Complex	103772303	103841197	10	12q22-q23.1	RefSeq	Homo sapiens 5-nucleotidase domain containing 3 (NT5DC3), mRNA.	0	NM_001031701	Q86UY8	NM_001031701	Hs.48428	ascites| blood| bone| bone marrow| brain| connective tissue| embryonic tissue| eye| intestine| kidney| larynx| liver| lung| mammary gland| muscle| ovary| pancreas| placenta| prostate| skin| stomach| testis| thyroid| uterus| breast (mammary gland) tumor| chondrosarcoma| colorectal tumor| gastrointestinal tumor| germ cell tumor| glioma| head and neck tumor| kidney tumor| leukemia| liver tumor| non-…	NM_001031701	GO:0016311	dephosphorylation	not recorded	NM_001031701	GO:0005739	mitochondrion	inferred from electronic annotation	NM_001031701	GO:0008253	5'-nucleotidase activity	not recorded				ENST00000392876	Pfam	IPR008380	HAD-superfamily hydrolase, subfamily IG, 5'-nucleotidase	main	Multiple_Complex
TC1900007061.hg.1	ZNF844	284391	NM_001136501	2.25956	9.86544	9.29493	10.471	zinc finger protein 844	chr19	+	Coding	12064699	12081565	10	19p13.2	RefSeq	Homo sapiens zinc finger protein 844 (ZNF844), mRNA.	0	NM_001136501	Q08AG5	NM_001136501	Hs.646391	adrenal gland| brain| kidney| ovary| placenta| skin| testis| thymus| thyroid| trachea| uterus| glioma| head and neck tumor| normal| ovarian tumor| skin tumor| soft tissue/muscle tissue tumor| fetus| adult	NM_001136501	GO:0006351	transcription, DNA-templated	inferred from electronic annotation	NM_001136501	GO:0005634	nucleus	inferred from electronic annotation	NM_001136501	GO:0003677	DNA binding	inferred from electronic annotation				ENST00000439326	Pfam	IPR001909	Krueppel-associated box	main	Coding
TC1500010800.hg.1	ALDH1A3	220	NM_000693	2.24921	10.7274	10.1586	11.328	aldehyde dehydrogenase 1 family, member A3	chr15	+	Multiple_Complex	100877714	100916626	10	15q26.3	RefSeq	Homo sapiens aldehyde dehydrogenase 1 family, member A3 (ALDH1A3), transcript variant 1, mRNA.	0	NM_000693	P47895	NM_000693	Hs.459538	adipose tissue| bladder| bone| brain| cervix| connective tissue| embryonic tissue| esophagus| eye| intestine| kidney| liver| lung| lymph node| mammary gland| mouth| muscle| pancreas| parathyroid| placenta| prostate| skin| spleen| stomach| testis| thymus| thyroid| trachea| uterus| vascular| bladder carcinoma| breast (mammary gland) tumor| colorectal tumor| esophageal tumor| gastrointestinal tumor|…					NM_000693	GO:0005737	cytoplasm	inferred from direct assay	NM_000693	GO:0001758	retinal dehydrogenase activity	not recorded				ENST00000329841	Pfam	IPR015590	Aldehyde dehydrogenase domain	main	Multiple_Complex
TC0400007786.hg.1	UTP3	57050	NM_020368	2.24878	9.65629	9.0894	10.2585	UTP3, small subunit (SSU) processome component, homolog (S. cerevisiae)	chr4	+	Coding	70688479	70690551	10	4q13.3	RefSeq	Homo sapiens UTP3, small subunit (SSU) processome component, homolog (S. cerevisiae) (UTP3), mRNA.	0	NM_020368	Q9NQZ2	NM_020368	Hs.322901	adrenal gland| ascites| bladder| blood| bone| bone marrow| brain| cervix| connective tissue| embryonic tissue| esophagus| eye| heart| intestine| kidney| liver| lung| lymph| lymph node| mammary gland| mouth| muscle| ovary| pancreas| placenta| prostate| salivary gland| skin| spleen| stomach| testis| thyroid| uterus|adrenal tumor| breast (mammary gland) tumor| cervical tumor| chondrosarcoma| colorec…	NM_020368	GO:0000462	maturation of SSU-rRNA from tricistronic rRNA transcript (SSU-rRNA, 5.8S rRNA, LSU-rRNA)	not recorded	NM_020368	GO:0005634	nucleus	inferred from sequence or structural similarity	NM_020368	GO:0005515	protein binding	inferred from physical interaction				ENST00000254803	Pfam	IPR007146	Sas10/Utp3/C1D	main	Coding
TC1000007700.hg.1	UBE2D1	7321	NM_001204880	2.23876	14.2688	13.6992	14.8619	ubiquitin conjugating enzyme E2D 1	chr10	+	Multiple_Complex	58334975	58370753	10	10q21.1	RefSeq	Homo sapiens ubiquitin-conjugating enzyme E2D 1 (UBE2D1), transcript variant 2, mRNA.	0	NM_001204880	P51668	NM_001204880	Hs.129683	adipose tissue| adrenal gland| bladder| blood| bone| bone marrow| brain| connective tissue| embryonic tissue| esophagus| eye| heart| intestine| kidney| larynx| liver| lung| lymph node| mammary gland| mouth| muscle| pancreas| placenta| prostate| salivary gland| skin| spleen| stomach| testis| thymus| umbilical cord| uterus|adrenal tumor| bladder carcinoma| breast (mammary gland) tumor| chondrosarco…					NM_001204880	GO:0000151	ubiquitin ligase complex	inferred from direct assay	NM_001204880	GO:0004842	ubiquitin-protein transferase activity	inferred from direct assay	NM_001204880	GenMAPP	Proteasome_Degradation	ENST00000373910	Pfam	IPR000608	Ubiquitin-conjugating enzyme E2	main	Multiple_Complex
TC0800009891.hg.1	STC1	6781	NM_003155	2.23052	7.29528	6.73951	7.89689	stanniocalcin 1	chr8	-	Multiple_Complex	23841913	23854807	10	8p21.2	RefSeq	Homo sapiens stanniocalcin 1 (STC1), mRNA.	0	NM_003155	P52823	NM_003155	Hs.25590	adipose tissue| adrenal gland| bone| brain| cervix| connective tissue| embryonic tissue| esophagus| eye| heart| intestine| kidney| larynx| lung| mammary gland| mouth| muscle| ovary| pancreas| pituitary gland| placenta| prostate| salivary gland| skin| stomach| testis| thymus| thyroid| trachea| uterus| vascular| breast (mammary gland) tumor| cervical tumor| chondrosarcoma| esophageal tumor| gastroi…	NM_003155	GO:0001503	ossification	inferred from electronic annotation	NM_003155	GO:0005615	extracellular space	inferred from electronic annotation	NM_003155	GO:0005179	hormone activity	inferred from electronic annotation				ENST00000290271	Pfam	IPR004978	Stanniocalcin	main	Multiple_Complex
TC1500008231.hg.1	AEN	64782	NM_022767	2.22905	13.1737	12.6081	13.7646	apoptosis enhancing nuclease	chr15	+	Multiple_Complex	88621296	88632282	10	15q26.1	RefSeq	Homo sapiens apoptosis enhancing nuclease (AEN), mRNA.	0	NM_022767	Q8WTP8	NM_022767	Hs.436102	ascites| blood| bone| bone marrow| brain| cervix| connective tissue| embryonic tissue| eye| heart| intestine| kidney| liver| lung| lymph| lymph node| mammary gland| mouth| muscle| ovary| pancreas| placenta| prostate| skin| spleen| stomach| testis| thyroid| tonsil| trachea| uterus| vascular| breast (mammary gland) tumor| cervical tumor| chondrosarcoma| colorectal tumor| gastrointestinal tumor| ger…	NM_022767	GO:0010212	response to ionizing radiation	inferred from direct assay	NM_022767	GO:0005634	nucleus	inferred from direct assay	NM_022767	GO:0003676	nucleic acid binding	inferred from electronic annotation				ENST00000332810	Pfam	IPR013520	Exonuclease, RNase T/DNA polymerase III	main	Multiple_Complex
TC0100014392.hg.1	TM2D1	83941	NM_032027	2.2234	11.1568	10.5953	11.7481	TM2 domain containing 1	chr1	-	Multiple_Complex	61681046	61725423	10	1p31.3	RefSeq	Homo sapiens TM2 domain containing 1 (TM2D1), mRNA.	0	NM_032027	Q9BX74	NM_032027	Hs.656790	adipose tissue| adrenal gland| blood| bone| bone marrow| brain| connective tissue| embryonic tissue| eye| heart| intestine| kidney| liver| lung| lymph node| mammary gland| muscle| nerve| ovary| pancreas| parathyroid| placenta| prostate| skin| testis| thymus| thyroid| trachea| uterus|adrenal tumor| breast (mammary gland) tumor| chondrosarcoma| colorectal tumor| germ cell tumor| glioma| head and ne…	NM_032027	GO:0007186	G-protein coupled receptor signaling pathway	not recorded	NM_032027	GO:0005654	nucleoplasm	inferred from direct assay	NM_032027	GO:0001540	beta-amyloid binding	not recorded				ENST00000294613	Pfam	IPR007829	TM2 domain	main	Multiple_Complex
TC0100018454.hg.1	ARHGAP29	9411	NM_004815	2.20563	11.5117	10.9553	12.0965	Rho GTPase activating protein 29	chr1	-	Multiple_Complex	94168907	94237751	10	1p22.1	RefSeq	Homo sapiens Rho GTPase activating protein 29 (ARHGAP29), mRNA.	0	NM_004815	Q52LW3	NM_004815	Hs.483238	adipose tissue| bladder| bone| brain| connective tissue| embryonic tissue| eye| heart| intestine| kidney| liver| lung| lymph node| mammary gland| muscle| nerve| ovary| pancreas| placenta| prostate| skin| spleen| testis| trachea| uterus| vascular| breast (mammary gland) tumor| chondrosarcoma| gastrointestinal tumor| germ cell tumor| kidney tumor| liver tumor| lung tumor| non-neoplasia| normal| ova…	NM_004815	GO:0007264	small GTPase mediated signal transduction	traceable author statement	NM_004815	GO:0005829	cytosol	traceable author statement	NM_004815	GO:0005096	GTPase activator activity	inferred from electronic annotation				ENST00000260526	Pfam	IPR000198	Rho GTPase-activating protein domain	main	Multiple_Complex
TC1100008626.hg.1	PCF11	51585	NM_015885	2.20483	13.5544	12.996	14.1367	PCF11 cleavage and polyadenylation factor subunit	chr11	+	Multiple_Complex	83156988	83187451	10	11q13	RefSeq	Homo sapiens PCF11 cleavage and polyadenylation factor subunit (PCF11), mRNA.	0	NM_015885	O94913	NM_015885	Hs.128959	adipose tissue| bladder| blood| bone| bone marrow| brain| cervix| connective tissue| embryonic tissue| esophagus| eye| heart| intestine| kidney| larynx| liver| lung| lymph node| mammary gland| mouth| muscle| nerve| ovary| pancreas| pharynx| pituitary gland| placenta| prostate| skin| stomach| testis| thymus| thyroid| trachea| uterus| bladder carcinoma| breast (mammary gland) tumor| cervical tumor|…	NM_015885	GO:0000398	mRNA splicing, via spliceosome	traceable author statement	NM_015885	GO:0005654	nucleoplasm	traceable author statement	NM_015885	GO:0000993	RNA polymerase II core binding	not recorded				ENST00000298281	Pfam	IPR006903	RNA polymerase II-binding domain	main	Multiple_Complex
TC0300009782.hg.1	EIF4A2	1974	NM_001967	2.2008	12.6849	12.1287	13.2667	eukaryotic translation initiation factor 4A2	chr3	+	Multiple_Complex	186783205	186789900	10	3q28	RefSeq	Homo sapiens eukaryotic translation initiation factor 4A2 (EIF4A2), mRNA.	0	NM_001967	Q14240								NM_001967	GO:0005829	cytosol	traceable author statement					NM_001967	GenMAPP	Translation_Factors	ENST00000323963	Pfam	IPR001650	Helicase, C-terminal	main	Multiple_Complex
TC0200008870.hg.1	BCL2L11	10018	NM_001204106	2.19946	13.6076	13.0509	14.1881	BCL2-like 11 (apoptosis facilitator)	chr2	+	Multiple_Complex	111119378	111168447	10	2q13	RefSeq	Homo sapiens BCL2-like 11 (apoptosis facilitator) (BCL2L11), transcript variant 11, mRNA.	0	NM_001204106	O43521												NM_001204106	GO:0005515	protein binding	inferred from physical interaction	NM_001204106	GenMAPP	Apoptosis	ENST00000308659	Pfam	IPR014771	Apoptosis, Bim N-terminal	main	Multiple_Complex
TC0100017974.hg.1	CEP170	9859	NM_001042404	2.19942	10.2099	9.65717	10.7943	centrosomal protein 170kDa	chr1	-	Multiple_Complex	243124428	243255406	10	1q44	RefSeq	Homo sapiens centrosomal protein 170kDa (CEP170), transcript variant beta, mRNA.	0	NM_001042404	Q5SW79												NM_001042404	GO:0005515	protein binding	inferred from physical interaction				ENST00000336415	Pfam	IPR029300	CEP170, C-terminal	main	Multiple_Complex
TC1600008799.hg.1	BANP	54971	NM_001173539	2.19319	12.2953	11.7419	12.8749	BTG3 associated nuclear protein	chr16	+	Multiple_Complex	87949244	88118422	10	16q24	RefSeq	Homo sapiens BTG3 associated nuclear protein (BANP), transcript variant 3, mRNA.	0	NM_001173539	Q8N9N5								NM_001173539	GO:0005654	nucleoplasm	inferred from direct assay	NM_001173539	GO:0002039	p53 binding	inferred from electronic annotation				ENST00000286122	Pfam	IPR018379	BEN domain	main	Multiple_Complex
TC0200015314.hg.1	STK17B	9262	NM_004226	2.19295	11.7656	11.2128	12.3457	serine/threonine kinase 17b	chr2	-	Multiple_Complex	196133566	196176503	10	2q32.3	RefSeq	Homo sapiens serine/threonine kinase 17b (STK17B), mRNA.	0	NM_004226	O94768	NM_004226	Hs.88297	ascites| blood| bone| bone marrow| brain| connective tissue| embryonic tissue| esophagus| eye| intestine| kidney| liver| lung| lymph| lymph node| mammary gland| mouth| muscle| ovary| pancreas| pharynx| pituitary gland| placenta| prostate| skin| spleen| stomach| testis| thymus| tonsil| trachea| uterus| vascular| breast (mammary gland) tumor| chondrosarcoma| colorectal tumor| esophageal tumor| gast…	NM_004226	GO:0006468	protein phosphorylation	inferred from direct assay	NM_004226	GO:0005634	nucleus	inferred from direct assay	NM_004226	GO:0004672	protein kinase activity	inferred from sequence or structural similarity				ENST00000263955	Pfam	IPR000719	Protein kinase domain	main	Multiple_Complex
TC0800010663.hg.1	ARMC1	55156	NM_001286702	2.18615	10.5429	9.9938	11.1222	armadillo repeat containing 1	chr8	-	Multiple_Complex	65602456	65634217	10	8q13.1	RefSeq	Homo sapiens armadillo repeat containing 1 (ARMC1), transcript variant 2, mRNA.	0	NM_001286702	Q9NVT9	NM_001286702	Hs.269542	adrenal gland| ascites| blood| bone| bone marrow| brain| cervix| connective tissue| ear| embryonic tissue| esophagus| eye| heart| intestine| kidney| liver| lung| lymph| lymph node| mammary gland| mouth| muscle| ovary| pancreas| pharynx| pituitary gland| placenta| prostate| skin| stomach| testis| thymus| thyroid| trachea| uterus| vascular|adrenal tumor| breast (mammary gland) tumor| cervical tumor…	NM_001286702	GO:0030001	metal ion transport	inferred from electronic annotation	NM_001286702	GO:0005739	mitochondrion	inferred from electronic annotation	NM_001286702	GO:0005515	protein binding	inferred from physical interaction				ENST00000276569	Pfam	IPR000225	Armadillo	main	Multiple_Complex
TC0600012293.hg.1	MB21D1	115004	NM_138441	2.18474	12.1582	11.6075	12.7349	Mab-21 domain containing 1	chr6	-	Multiple_Complex	73413515	73452320	10	6q13	RefSeq	Homo sapiens Mab-21 domain containing 1 (MB21D1), mRNA.	0	NM_138441	Q8N884	NM_138441	Hs.658405	blood| brain| cervix| connective tissue| esophagus| kidney| liver| lung| mammary gland| ovary| prostate| spleen| thymus| uterus| breast (mammary gland) tumor| cervical tumor| esophageal tumor| germ cell tumor| leukemia| liver tumor| lung tumor| non-neoplasia| normal| ovarian tumor| prostate cancer| fetus| adult	NM_138441	GO:0002218	activation of innate immune response	inferred from mutant phenotype	NM_138441	GO:0005829	cytosol	inferred from direct assay	NM_138441	GO:0003677	DNA binding	inferred from direct assay				ENST00000370315	Pfam	IPR024810	Mab-21 domain	main	Multiple_Complex
TC0200014597.hg.1	RND3	390	NM_001254738	2.18189	9.57653	9.03026	10.1558	Rho family GTPase 3	chr2	-	Multiple_Complex	150468193	150539011	10	2q23.3	RefSeq	Homo sapiens Rho family GTPase 3 (RND3), transcript variant 1, mRNA.	0	NM_001254738	P61587	NM_001254738	Hs.6838	adipose tissue| bladder| blood| bone| bone marrow| brain| cervix| connective tissue| embryonic tissue| esophagus| eye| heart| intestine| kidney| liver| lung| mammary gland| mouth| muscle| nerve| ovary| pancreas| pharynx| placenta| prostate| skin| spleen| stomach| testis| thymus| thyroid| trachea| uterus| vascular| bladder carcinoma| breast (mammary gland) tumor| chondrosarcoma| colorectal tumor| …	NM_001254738	GO:0007155	cell adhesion	traceable author statement	NM_001254738	GO:0000139	Golgi membrane	inferred from electronic annotation	NM_001254738	GO:0003924	GTPase activity	traceable author statement				ENST00000263895	Pfam	IPR001806	Small GTPase superfamily	main	Multiple_Complex
TC0500007231.hg.1	PTGER4	5734	NM_000958	2.17975	4.75064	4.2217	5.34586	prostaglandin E receptor 4 (subtype EP4)	chr5	+	Multiple_Complex	40679498	40693736	10	5p13.1	RefSeq	Homo sapiens prostaglandin E receptor 4 (subtype EP4) (PTGER4), mRNA.	0	NM_000958	P35408	NM_000958	Hs.199248	adipose tissue| adrenal gland| bladder| blood| brain| connective tissue| embryonic tissue| eye| intestine| kidney| liver| lung| lymph| lymph node| mouth| pancreas| parathyroid| pharynx| placenta| prostate| skin| stomach| testis| thymus| thyroid| trachea| vascular| chondrosarcoma| gastrointestinal tumor| germ cell tumor| glioma| head and neck tumor| leukemia| lymphoma| non-neoplasia| normal| soft …					NM_000958	GO:0005622	intracellular	inferred from sequence or structural similarity	NM_000958	GO:0004957	prostaglandin E receptor activity	inferred from direct assay	NM_000958	GenMAPP	Prostaglandin_synthesis_regulation	ENST00000302472	Pfam	IPR000276	G protein-coupled receptor, rhodopsin-like	main	Multiple_Complex
TC1100013088.hg.1	BIRC2	329	NM_001166	2.17537	10.7766	10.2306	11.3518	baculoviral IAP repeat containing 2	chr11	+	Multiple_Complex	102347182	102378670	10	11q22	RefSeq	Homo sapiens baculoviral IAP repeat containing 2 (BIRC2), transcript variant 1, mRNA.	0	NM_001166	Q13490	NM_001166	Hs.696238	adrenal gland| ascites| bladder| blood| bone| bone marrow| brain| cervix| connective tissue| ear| embryonic tissue| eye| intestine| kidney| liver| lung| lymph node| mammary gland| mouth| muscle| nerve| ovary| pancreas| parathyroid| placenta| prostate| skin| stomach| testis| thymus| thyroid| uterus| vascular| bladder carcinoma| breast (mammary gland) tumor| cervical tumor| chondrosarcoma| colorect…													NM_001166	GenMAPP	Apoptosis	ENST00000227758	Pfam	IPR001315	CARD domain	main	Multiple_Complex
TC2000009458.hg.1	NFATC2	4773	NM_001136021	2.17293	7.18196	6.64393	7.76357	nuclear factor of activated T-cells, cytoplasmic, calcineurin-dependent 2	chr20	-	Multiple_Complex	51386957	51562831	10	20q13.2	RefSeq	Homo sapiens nuclear factor of activated T-cells, cytoplasmic, calcineurin-dependent 2 (NFATC2), transcript variant 3, mRNA.	0	NM_001136021	Q13469	NM_001136021	Hs.744148	blood| brain| connective tissue| embryonic tissue| eye| heart| intestine| kidney| lung| lymph| lymph node| mammary gland| mouth| pancreas| parathyroid| pharynx| placenta| prostate| skin| spleen| stomach| testis| thymus| thyroid| trachea| uterus| breast (mammary gland) tumor| chondrosarcoma| germ cell tumor| glioma| head and neck tumor| leukemia| lymphoma| normal| pancreatic tumor| skin tumor| ute…					NM_001136021	GO:0005634	nucleus	inferred from direct assay								ENST00000371564	Pfam	IPR002909	IPT domain	main	Multiple_Complex
TC1100013202.hg.1	ORAOV1	220064	NM_153451	2.17266	10.1111	9.56686	10.6863	oral cancer overexpressed 1	chr11	-	Multiple_Complex	69665563	69675416	10	11q13.3	RefSeq	Homo sapiens oral cancer overexpressed 1 (ORAOV1), mRNA.	0	NM_153451	Q8WV07	NM_153451	Hs.667996	ascites| bladder| blood| brain| connective tissue| ear| embryonic tissue| esophagus| eye| intestine| kidney| larynx| liver| lung| lymph node| mammary gland| mouth| muscle| ovary| pancreas| pituitary gland| placenta| prostate| skin| spleen| stomach| testis| thymus| thyroid| uterus| bladder carcinoma| breast (mammary gland) tumor| colorectal tumor| esophageal tumor| gastrointestinal tumor| germ cel…	NM_153451	GO:0042273	ribosomal large subunit biogenesis	not recorded	NM_153451	GO:0005575	cellular_component	no biological data available	NM_153451	GO:0003674	molecular_function	no biological data available				ENST00000279147	Pfam	IPR019191	Essential protein Yae1, N-terminal	main	Multiple_Complex
TC0700011645.hg.1	CACNA2D1	781	NM_000722	2.16832	8.50113	7.96115	9.07773	calcium channel, voltage-dependent, alpha 2/delta subunit 1	chr7	-	Multiple_Complex	81946444	82443806	10	7q21-q22	RefSeq	Homo sapiens calcium channel, voltage-dependent, alpha 2/delta subunit 1 (CACNA2D1), transcript variant 1, mRNA.	0	NM_000722	P54289	NM_000722	Hs.282151	adrenal gland| brain| connective tissue| embryonic tissue| eye| heart| intestine| kidney| liver| lung| muscle| pancreas| pituitary gland| testis| trachea| vascular|adrenal tumor| colorectal tumor| germ cell tumor| liver tumor| normal| primitive neuroectodermal tumor of the CNS| soft tissue/muscle tissue tumor|embryoid body| fetus| juvenile| adult	NM_000722	GO:0006816	calcium ion transport	inferred from direct assay	NM_000722	GO:0005891	voltage-gated calcium channel complex	inferred from direct assay	NM_000722	GO:0005245	voltage-gated calcium channel activity	inferred from direct assay				ENST00000356253	Pfam	IPR002035	von Willebrand factor, type A	main	Multiple_Complex
TC0700006737.hg.1	ARL4A	10124	NM_001037164	2.16666	10.1854	9.64295	10.7584	ADP-ribosylation factor like GTPase 4A	chr7	+	Coding	12686827	12690934	10	7p21.3	RefSeq	Homo sapiens ADP-ribosylation factor-like 4A (ARL4A), transcript variant 3, mRNA.	0	NM_001037164	P40617	NM_001037164	Hs.245540	adipose tissue| ascites| bladder| blood| bone| bone marrow| brain| cervix| connective tissue| ear| embryonic tissue| esophagus| eye| heart| intestine| kidney| liver| lung| lymph node| mammary gland| muscle| nerve| ovary| pancreas| parathyroid| pharynx| placenta| prostate| skin| spleen| stomach| testis| thyroid| tonsil| umbilical cord| uterus| vascular| bladder carcinoma| breast (mammary gland) tu…	NM_001037164	GO:0007264	small GTPase mediated signal transduction	inferred from electronic annotation	NM_001037164	GO:0005634	nucleus	inferred from direct assay	NM_001037164	GO:0005515	protein binding	inferred from physical interaction				ENST00000356797	Pfam	IPR006689	Small GTPase superfamily, ARF/SAR type	main	Coding
TC1400006913.hg.1	BRMS1L	84312	NM_032352	2.1654	7.26375	6.72778	7.84241	breast cancer metastasis-suppressor 1-like	chr14	+	Multiple_Complex	35826318	35932325	10	14q13.2	RefSeq	Homo sapiens breast cancer metastasis-suppressor 1-like (BRMS1L), mRNA.	0	NM_032352	Q5PSV4	NM_032352	Hs.525299	bladder| brain| cervix| connective tissue| embryonic tissue| eye| heart| kidney| liver| lung| lymph node| mammary gland| muscle| nerve| ovary| parathyroid| placenta| prostate| skin| testis| uterus| vascular| bladder carcinoma| breast (mammary gland) tumor| cervical tumor| germ cell tumor| glioma| kidney tumor| leukemia| lung tumor| non-neoplasia| normal| ovarian tumor| primitive neuroectodermal t…	NM_032352	GO:0000122	negative regulation of transcription from RNA polymerase II promoter	not recorded	NM_032352	GO:0070822	Sin3-type complex	not recorded	NM_032352	GO:0004407	histone deacetylase activity	not recorded				ENST00000216807	Pfam	IPR013907	Sds3-like	main	Multiple_Complex
TC1100008330.hg.1	IL18BP	10068	NM_001039659	2.16451	6.02783	5.49649	6.61053	interleukin 18 binding protein	chr11	+	Multiple_Complex	71998541	72005715	10	11q13	RefSeq	Homo sapiens interleukin 18 binding protein (IL18BP), transcript variant E, mRNA.	0	NM_001039659	O95998	NM_001039659	Hs.591967	blood| bone marrow| brain| cervix| embryonic tissue| eye| heart| intestine| kidney| liver| lung| lymph node| mammary gland| mouth| muscle| ovary| pancreas| placenta| prostate| skin| spleen| stomach| testis| thymus| tonsil| uterus| breast (mammary gland) tumor| colorectal tumor| gastrointestinal tumor| germ cell tumor| glioma| head and neck tumor| kidney tumor| leukemia| liver tumor| normal| ovari…	NM_001039659	GO:0032496	response to lipopolysaccharide	inferred from electronic annotation	NM_001039659	GO:0005576	extracellular region	traceable author statement	NM_001039659	GO:0042007	interleukin-18 binding	inferred from direct assay								main	Multiple_Complex
TC1100013087.hg.1	BIRC3	330	NM_001165	2.16269	12.1918	11.6481	12.7609	baculoviral IAP repeat containing 3	chr11	+	Multiple_Complex	102317450	102339403	10	11q22	RefSeq	Homo sapiens baculoviral IAP repeat containing 3 (BIRC3), transcript variant 1, mRNA.	0	NM_001165	Q13489	NM_001165	Hs.127799	bladder| blood| bone| brain| connective tissue| esophagus| eye| intestine| kidney| liver| lung| lymph| lymph node| mammary gland| mouth| muscle| nerve| ovary| pancreas| prostate| skin| thymus| thyroid| trachea| uterus| vascular| breast (mammary gland) tumor| chondrosarcoma| colorectal tumor| esophageal tumor| germ cell tumor| glioma| head and neck tumor| kidney tumor| leukemia| liver tumor| lymph…					NM_001165	GO:0005634	nucleus	inferred from direct assay	NM_001165	GO:0004842	ubiquitin-protein transferase activity	inferred from direct assay	NM_001165	GenMAPP	Apoptosis	ENST00000263464	Pfam	IPR001315	CARD domain	main	Multiple_Complex
TC0700011932.hg.1	KPNA7	402569	NM_001145715	2.15868	7.56118	7.02645	8.1366	karyopherin alpha 7 (importin alpha 8)	chr7	-	Coding	99173574	99207506	10	7q22.1	RefSeq	Homo sapiens karyopherin alpha 7 (importin alpha 8) (KPNA7), mRNA.	0	NM_001145715	A9QM74	NM_001145715	Hs.253050	larynx| pancreas| head and neck tumor| normal| pancreatic tumor| adult	NM_001145715	GO:0006607	NLS-bearing protein import into nucleus	not recorded	NM_001145715	GO:0005643	nuclear pore	not recorded	NM_001145715	GO:0008139	nuclear localization sequence binding	not recorded				ENST00000327442	Pfam	IPR000225	Armadillo	main	Coding
TC1100009744.hg.1	DUSP8	1850	NM_004420	2.1559	4.17172	3.65422	4.76251	dual specificity phosphatase 8	chr11	-	Multiple_Complex	1554044	1571920	10	11p15.5	RefSeq	Homo sapiens dual specificity phosphatase 8 (DUSP8), mRNA.	0	NM_004420	Q13202	NM_004420	Hs.41688	blood| brain| connective tissue| eye| intestine| kidney| liver| lung| mammary gland| pancreas| prostate| skin| stomach| testis| uterus| breast (mammary gland) tumor| colorectal tumor| gastrointestinal tumor| glioma| leukemia| liver tumor| lung tumor| normal| pancreatic tumor| primitive neuroectodermal tumor of the CNS| prostate cancer| retinoblastoma| skin tumor| uterine tumor| fetus| infant| adu…	NM_004420	GO:0000188	inactivation of MAPK activity	traceable author statement	NM_004420	GO:0005634	nucleus	not recorded	NM_004420	GO:0004725	protein tyrosine phosphatase activity	inferred from electronic annotation				ENST00000331588	Pfam	IPR000340	Dual specificity phosphatase, catalytic domain	main	Multiple_Complex
TC0200015514.hg.1	GPR1	2825	NM_001098199	2.15342	6.00273	5.47486	6.58149	G protein-coupled receptor 1	chr2	-	Coding	206175316	206218047	10	2q33.3	RefSeq	Homo sapiens G protein-coupled receptor 1 (GPR1), transcript variant 2, mRNA.	0	NM_001098199	P46091	NM_001098199	Hs.184907	adipose tissue| bone marrow| brain| cervix| connective tissue| kidney| placenta| skin| testis| umbilical cord| uterus| vascular| cervical tumor| germ cell tumor| glioma| non-neoplasia| normal| fetus| neonate| adult	NM_001098199	GO:0007186	G-protein coupled receptor signaling pathway	traceable author statement	NM_001098199	GO:0005887	integral component of plasma membrane	traceable author statement	NM_001098199	GO:0004930	G-protein coupled receptor activity	inferred from electronic annotation	NM_001098199	GenMAPP	GPCRDB_Class_A_Rhodopsin-like	ENST00000407325	Pfam	IPR000276	G protein-coupled receptor, rhodopsin-like	main	Coding
TC0700012427.hg.1	FAM3C	10447	NM_001040020	2.15024	14.2597	13.7182	14.8227	family with sequence similarity 3, member C	chr7	-	Multiple_Complex	121348851	121396368	10	7q31	RefSeq	Homo sapiens family with sequence similarity 3, member C (FAM3C), transcript variant 2, mRNA.	0	NM_001040020	Q92520	NM_001040020	Hs.434053	adipose tissue| adrenal gland| ascites| bone| bone marrow| brain| cervix| connective tissue| ear| embryonic tissue| esophagus| eye| heart| intestine| kidney| liver| lung| lymph node| mammary gland| mouth| muscle| nerve| ovary| pancreas| parathyroid| pharynx| pituitary gland| placenta| prostate| salivary gland| skin| spleen| stomach| testis| thymus| thyroid| uterus| vascular|adrenal tumor| breast …	NM_001040020	GO:0007275	multicellular organismal development	inferred from electronic annotation	NM_001040020	GO:0005576	extracellular region	non-traceable author statement	NM_001040020	GO:0005125	cytokine activity	non-traceable author statement								main	Multiple_Complex
TC0400006787.hg.1	USP17L12	100287205	NM_001256853	2.1488	4.18424	3.6687	4.77223	ubiquitin specific peptidase 17-like family member 12	chr4	+	Coding	9220152	9221744	10	4p16.1	RefSeq	Homo sapiens ubiquitin specific peptidase 17-like family member 12 (USP17L12), mRNA.	0	NM_001256853	C9JPN9	NM_001256853	Hs.741128		NM_001256853	GO:0016579	protein deubiquitination	not recorded	NM_001256853	GO:0005634	nucleus	not recorded	NM_001256853	GO:0004197	cysteine-type endopeptidase activity	not recorded				ENST00000415041	Pfam	IPR001394	Peptidase C19, ubiquitin carboxyl-terminal hydrolase	main	Coding
TC2200006636.hg.1	DGCR8	54487	NM_001190326	2.1478	10.1364	9.59995	10.7028	DGCR8 microprocessor complex subunit	chr22	+	Multiple_Complex	20080232	20111877	10	22q11.2	RefSeq	Homo sapiens DGCR8 microprocessor complex subunit (DGCR8), transcript variant 2, mRNA.	0	NM_001190326	Q8WYQ5	NM_001190326	Hs.643452	adipose tissue| blood| bone| bone marrow| brain| cervix| connective tissue| embryonic tissue| esophagus| eye| intestine| kidney| liver| lung| lymph node| mammary gland| mouth| muscle| ovary| pancreas| placenta| prostate| skin| spleen| stomach| testis| thymus| thyroid| uterus| breast (mammary gland) tumor| cervical tumor| chondrosarcoma| colorectal tumor| esophageal tumor| gastrointestinal tumor| …	NM_001190326	GO:0010467	gene expression	traceable author statement	NM_001190326	GO:0005634	nucleus	inferred from direct assay	NM_001190326	GO:0003725	double-stranded RNA binding	inferred from direct assay				ENST00000351989	Pfam	IPR014720	Double-stranded RNA-binding domain	main	Multiple_Complex
TC0300013977.hg.1	C3orf62	375341	NM_198562	2.14656	4.44366	3.92668	5.02871	chromosome 3 open reading frame 62	chr3	-	Multiple_Complex	49268597	49277075	10	3p21.31	RefSeq	Homo sapiens chromosome 3 open reading frame 62 (C3orf62), mRNA.	0	NM_198562	Q6ZUJ4	NM_198562	Hs.403828	brain| connective tissue| ear| eye| intestine| lung| nerve| pancreas| placenta| prostate| skin| spleen| testis| colorectal tumor| gastrointestinal tumor| germ cell tumor| non-neoplasia| normal| pancreatic tumor| fetus| adult									NM_198562	GO:0005515	protein binding	inferred from physical interaction								main	Multiple_Complex
TC0300012393.hg.1	MBD4	8930	NM_001276270	2.14413	12.1183	11.5806	12.681	methyl-CpG binding domain 4 DNA glycosylase	chr3	-	Multiple_Complex	129430944	129440179	10	3q21.3	RefSeq	Homo sapiens methyl-CpG binding domain 4 DNA glycosylase (MBD4), transcript variant 2, mRNA.	0	NM_001276270	O95243	NM_001276270	Hs.35947	ascites| blood| bone| bone marrow| brain| cervix| connective tissue| embryonic tissue| esophagus| eye| heart| intestine| kidney| liver| lung| lymph| lymph node| mammary gland| mouth| nerve| ovary| pancreas| pharynx| pituitary gland| placenta| prostate| skin| spleen| stomach| testis| thymus| thyroid| tonsil| trachea| uterus| vascular| breast (mammary gland) tumor| cervical tumor| chondrosarcoma| c…	NM_001276270	GO:0006281	DNA repair	traceable author statement	NM_001276270	GO:0000785	chromatin	not recorded	NM_001276270	GO:0003696	satellite DNA binding	traceable author statement				ENST00000249910	Pfam	IPR001739	Methyl-CpG DNA binding	main	Multiple_Complex
TC1300009348.hg.1	SPRY2	10253	NM_005842	2.13998	7.63488	7.10578	8.20338	sprouty RTK signaling antagonist 2	chr13	-	Coding	80335976	80340951	10	13q31.1	RefSeq	Homo sapiens sprouty RTK signaling antagonist 2 (SPRY2), mRNA.	0	NM_005842	O43597	NM_005842	Hs.18676	ascites| bladder| bone| brain| connective tissue| embryonic tissue| eye| heart| intestine| kidney| larynx| liver| lung| lymph| mammary gland| muscle| nerve| pancreas| placenta| prostate| skin| stomach| testis| uterus| breast (mammary gland) tumor| chondrosarcoma| colorectal tumor| gastrointestinal tumor| germ cell tumor| glioma| head and neck tumor| kidney tumor| liver tumor| lymphoma| non-neopla…	NM_005842	GO:0000132	establishment of mitotic spindle orientation	inferred from electronic annotation	NM_005842	GO:0005634	nucleus	inferred from sequence or structural similarity	NM_005842	GO:0005515	protein binding	inferred from physical interaction				ENST00000377102	Pfam	IPR007875	Sprouty	main	Coding
TC2200009252.hg.1	SEC14L2	23541	NM_001204204	2.13923	7.58456	7.05583	8.15292	SEC14-like lipid binding 2	chr22	+	Multiple_Complex	30396857	30425317	10	22q12.2	RefSeq	Homo sapiens SEC14-like lipid binding 2 (SEC14L2), transcript variant 3, mRNA.	0	NM_001204204	O76054	NM_001204204	Hs.335614	ascites| bladder| blood| bone| bone marrow| brain| cervix| connective tissue| embryonic tissue| eye| intestine| kidney| larynx| liver| lung| lymph node| mammary gland| mouth| nerve| ovary| pancreas| placenta| prostate| salivary gland| skin| spleen| stomach| testis| thymus| thyroid| trachea| umbilical cord| uterus| vascular| bladder carcinoma| breast (mammary gland) tumor| cervical tumor| chondros…					NM_001204204	GO:0005634	nucleus	non-traceable author statement	NM_001204204	GO:0005215	transporter activity	inferred from electronic annotation				ENST00000402592	Pfam	IPR001251	CRAL-TRIO lipid binding domain	main	Multiple_Complex
TC1400009922.hg.1	PTPN21	11099	NM_007039	2.1377	6.68503	6.15943	7.25549	protein tyrosine phosphatase, non-receptor type 21	chr14	-	Multiple_Complex	88465778	88554779	10	14q31.3	RefSeq	Homo sapiens protein tyrosine phosphatase, non-receptor type 21 (PTPN21), mRNA.	0	NM_007039	Q16825	NM_007039	Hs.437040	bone| brain| connective tissue| ear| embryonic tissue| esophagus| eye| heart| intestine| kidney| liver| lung| mammary gland| mouth| muscle| ovary| pancreas| parathyroid| pituitary gland| placenta| prostate| skin| stomach| testis| thymus| thyroid| uterus| vascular| breast (mammary gland) tumor| chondrosarcoma| colorectal tumor| esophageal tumor| gastrointestinal tumor| glioma| head and neck tumor|…	NM_007039	GO:0006470	protein dephosphorylation	traceable author statement	NM_007039	GO:0005737	cytoplasm	inferred from electronic annotation	NM_007039	GO:0004725	protein tyrosine phosphatase activity	inferred from electronic annotation				ENST00000328736	Pfam	IPR000242	PTP type protein phosphatase	main	Multiple_Complex
TC0300006714.hg.1	EAF1	85403	NM_033083	2.12389	8.53609	8.01001	9.09672	ELL associated factor 1	chr3	+	Multiple_Complex	15427038	15450635	10	3p25.1	RefSeq	Homo sapiens ELL associated factor 1 (EAF1), mRNA.	0	NM_033083	Q96JC9	NM_033083	Hs.716733	ascites| blood| bone| brain| connective tissue| embryonic tissue| eye| intestine| kidney| liver| lung| lymph| lymph node| mammary gland| mouth| muscle| ovary| pancreas| pituitary gland| placenta| prostate| skin| testis| thymus| thyroid| trachea| uterus| bladder carcinoma| breast (mammary gland) tumor| chondrosarcoma| colorectal tumor| gastrointestinal tumor| germ cell tumor| glioma| head and neck…	NM_033083	GO:0006351	transcription, DNA-templated	inferred from electronic annotation	NM_033083	GO:0005634	nucleus	inferred from direct assay	NM_033083	GO:0005515	protein binding	inferred from physical interaction				ENST00000396842	Pfam	IPR019194	Transcription elognation factor Eaf, N-terminal	main	Multiple_Complex
TC1600009722.hg.1	USP31	57478	NM_020718	2.12232	7.73957	7.21576	8.3014	ubiquitin specific peptidase 31	chr16	-	Multiple_Complex	23061406	23149270	10	16p12.2	RefSeq	Homo sapiens ubiquitin specific peptidase 31 (USP31), mRNA.	0	NM_020718	Q70CQ4	NM_020718	Hs.183817	bladder| bone| brain| cervix| embryonic tissue| eye| heart| intestine| kidney| larynx| liver| lung| lymph node| mammary gland| mouth| muscle| pancreas| pharynx| placenta| prostate| skin| stomach| testis| thymus| trachea| umbilical cord| uterus| vascular| bladder carcinoma| cervical tumor| chondrosarcoma| colorectal tumor| gastrointestinal tumor| germ cell tumor| glioma| head and neck tumor| kidne…	NM_020718	GO:0016579	protein deubiquitination	inferred from direct assay	NM_020718	GO:0005634	nucleus	inferred from direct assay	NM_020718	GO:0004197	cysteine-type endopeptidase activity	not recorded				ENST00000219689	Pfam	IPR001394	Peptidase C19, ubiquitin carboxyl-terminal hydrolase	main	Multiple_Complex
TC0200010328.hg.1	SLC39A10	57181	NM_001127257	2.12135	11.7539	11.224	12.3089	solute carrier family 39 (zinc transporter), member 10	chr2	+	Multiple_Complex	195575977	195737702	10	2q32.3	RefSeq	Homo sapiens solute carrier family 39 (zinc transporter), member 10 (SLC39A10), transcript variant 1, mRNA.	0	NM_001127257	Q9ULF5	NM_001127257	Hs.650158	adrenal gland| ascites| bladder| blood| bone| bone marrow| brain| cervix| connective tissue| embryonic tissue| esophagus| intestine| kidney| liver| lung| lymph| lymph node| mammary gland| mouth| muscle| ovary| pancreas| pituitary gland| placenta| prostate| skin| spleen| stomach| testis| thymus| thyroid| trachea| uterus| vascular| bladder carcinoma| cervical tumor| chondrosarcoma| esophageal tumor…	NM_001127257	GO:0002903	negative regulation of B cell apoptotic process	inferred from electronic annotation	NM_001127257	GO:0005886	plasma membrane	inferred from electronic annotation	NM_001127257	GO:0005385	zinc ion transmembrane transporter activity	inferred from electronic annotation				ENST00000359634	Pfam	IPR003689	Zinc/iron permease	main	Multiple_Complex
TC0400010500.hg.1	RBM47	54502	NM_001098634	2.11866	11.7091	11.1801	12.2632	RNA binding motif protein 47	chr4	-	Multiple_Complex	40423255	40630875	10	4p14	RefSeq	Homo sapiens RNA binding motif protein 47 (RBM47), transcript variant 1, mRNA.	0	NM_001098634	A0AV96	NM_001098634	Hs.518727	adrenal gland| ascites| bladder| blood| brain| cervix| connective tissue| embryonic tissue| eye| intestine| kidney| larynx| liver| lung| mammary gland| mouth| muscle| nerve| ovary| pancreas| parathyroid| pharynx| placenta| prostate| skin| spleen| stomach| testis| thymus| thyroid| trachea| uterus| vascular|adrenal tumor| bladder carcinoma| breast (mammary gland) tumor| chondrosarcoma| colorectal t…	OTTHUMT00000250456	GO:0002244	hematopoietic progenitor cell differentiation	inferred from electronic annotation	NM_001098634	GO:0005634	nucleus	inferred from electronic annotation	NM_001098634	GO:0000166	nucleotide binding	inferred from electronic annotation				ENST00000295971	Pfam	IPR000504	RNA recognition motif domain	main	Multiple_Complex
TC1500006816.hg.1	PGBD4	161779	NM_152595	2.11343	7.56941	7.04884	8.12843	piggyBac transposable element derived 4	chr15	+	Coding	34102073	34108684	10	15q14	RefSeq	Homo sapiens piggyBac transposable element derived 4 (PGBD4), mRNA.	0	NM_152595	Q96DM1	NM_152595	Hs.156317	brain| connective tissue| testis| uterus| germ cell tumor| non-neoplasia| normal| uterine tumor																ENST00000397766	Pfam	IPR029526	PiggyBac transposable element-derived protein	main	Coding
TC0800011312.hg.1	RRM2B	50484	NM_001172477	2.10903	10.4907	9.96618	11.0428	ribonucleotide reductase M2 B (TP53 inducible)	chr8	-	Multiple_Complex	102204501	102239118	10	8q23.1	RefSeq	Homo sapiens ribonucleotide reductase M2 B (TP53 inducible) (RRM2B), transcript variant 2, mRNA.	0	NM_001172477	Q7LG56	NM_001172477	Hs.512592	adipose tissue| ascites| bladder| blood| bone| brain| connective tissue| ear| embryonic tissue| eye| intestine| kidney| liver| lung| lymph node| mammary gland| mouth| muscle| nerve| pancreas| parathyroid| placenta| prostate| salivary gland| skin| stomach| testis| thyroid| trachea| uterus| vascular| breast (mammary gland) tumor| chondrosarcoma| gastrointestinal tumor| germ cell tumor| head and nec…					NM_001172477	GO:0005654	nucleoplasm	inferred from direct assay	NM_001172477	GO:0004748	ribonucleoside-diphosphate reductase activity, thioredoxin disulfide as acceptor	not recorded				ENST00000251810	Pfam	IPR000358	Ribonucleotide reductase small subunit	main	Multiple_Complex
TC1200011255.hg.1	ZFC3H1	196441	NM_144982	2.10763	12.2737	11.7477	12.8233	zinc finger, C3H1-type containing	chr12	-	Multiple_Complex	71609472	71667725	10	12q21.1	RefSeq	Homo sapiens zinc finger, C3H1-type containing (ZFC3H1), mRNA.	0	NM_144982	O60293	NM_144982	Hs.527874	adipose tissue| adrenal gland| ascites| bladder| blood| bone| brain| cervix| connective tissue| ear| embryonic tissue| eye| heart| intestine| kidney| larynx| liver| lung| lymph| lymph node| mammary gland| mouth| muscle| nerve| ovary| pancreas| pharynx| pituitary gland| placenta| prostate| skin| stomach| testis| thymus| uterus| vascular| breast (mammary gland) tumor| cervical tumor| chondrosarcoma…	NM_144982	GO:0006396	RNA processing	inferred from electronic annotation	NM_144982	GO:0005615	extracellular space	inferred from direct assay	NM_144982	GO:0005515	protein binding	inferred from physical interaction				ENST00000378743	Pfam	IPR019607	Putative zinc-finger domain	main	Multiple_Complex
TC0200008682.hg.1	TMEM182	130827	NM_144632	2.10296	8.47392	7.95466	9.02708	transmembrane protein 182	chr2	+	Multiple_Complex	102736908	102843893	10	2q12.1	RefSeq	Homo sapiens transmembrane protein 182 (TMEM182), mRNA.	0	NM_144632	Q6ZP80	NM_144632	Hs.436203	bone| bone marrow| brain| embryonic tissue| eye| heart| kidney| liver| lung| lymph node| mammary gland| mouth| muscle| pancreas| pituitary gland| placenta| prostate| skin| stomach| testis| breast (mammary gland) tumor| gastrointestinal tumor| germ cell tumor| head and neck tumor| leukemia| lung tumor| lymphoma| normal| primitive neuroectodermal tumor of the CNS| prostate cancer| skin tumor|embryo…					NM_144632	GO:0016021	integral component of membrane	inferred from electronic annotation	NM_144632	GO:0005515	protein binding	inferred from physical interaction				ENST00000409173	Pfam	IPR004031	PMP-22/EMP/MP20/Claudin superfamily	main	Multiple_Complex
TC0300007485.hg.1	SMIM4	440957	NM_001124767	2.09779	8.17038	7.65341	8.72228	small integral membrane protein 4	chr3	+	Multiple_Complex	52534013	52579237	10	3p21.1	RefSeq	Homo sapiens small integral membrane protein 4 (SMIM4), mRNA.	0	NM_001124767	Q8WVI0	NM_001124767	Hs.660577	adrenal gland| bladder| brain| embryonic tissue| eye| heart| intestine| kidney| liver| mammary gland| muscle| pancreas| prostate| skin| testis| uterus|adrenal tumor| bladder carcinoma| breast (mammary gland) tumor| colorectal tumor| germ cell tumor| glioma| leukemia| liver tumor| normal| pancreatic tumor| prostate cancer| skin tumor| uterine tumor| blastocyst| fetus| adult					NM_001124767	GO:0016021	integral component of membrane	inferred from electronic annotation								ENST00000476842	Pfam	IPR028183	Uncharacterised protein family UPF0640	main	Multiple_Complex
TC2000007329.hg.1	ACTR5	79913	NM_024855	2.0967	7.9291	7.41301	8.48113	ARP5 actin-related protein 5 homolog (yeast)	chr20	+	Multiple_Complex	38748442	38772520	10	20q11.23	RefSeq	Homo sapiens ARP5 actin-related protein 5 homolog (yeast) (ACTR5), mRNA.	0	NM_024855	Q9H9F9	NM_024855	Hs.371585	adrenal gland| ascites| brain| cervix| connective tissue| embryonic tissue| eye| intestine| kidney| liver| lung| mammary gland| muscle| ovary| pancreas| placenta| skin| spleen| testis| uterus|adrenal tumor| breast (mammary gland) tumor| cervical tumor| chondrosarcoma| colorectal tumor| gastrointestinal tumor| germ cell tumor| glioma| kidney tumor| liver tumor| lymphoma| non-neoplasia| normal| ova…	NM_024855	GO:0006302	double-strand break repair	inferred from mutant phenotype	NM_024855	GO:0005634	nucleus	inferred from direct assay	NM_024855	GO:0005515	protein binding	inferred from physical interaction				ENST00000243903	Pfam	IPR004000	Actin family	main	Multiple_Complex
TC1800006841.hg.1	MIB1	57534	NM_020774	2.0925	8.49601	7.98007	9.0453	mindbomb E3 ubiquitin protein ligase 1	chr18	+	Multiple_Complex	21704957	21870957	10	18q11.2	RefSeq	Homo sapiens mindbomb E3 ubiquitin protein ligase 1 (MIB1), mRNA.	0	NM_020774	Q86YT6	NM_020774	Hs.140903	adrenal gland| ascites| bladder| bone| bone marrow| brain| cervix| connective tissue| ear| embryonic tissue| eye| heart| intestine| kidney| larynx| liver| lung| lymph| lymph node| mammary gland| mouth| muscle| ovary| pancreas| parathyroid| pharynx| pituitary gland| placenta| prostate| salivary gland| skin| spleen| stomach| testis| thymus| thyroid| trachea| uterus| vascular|adrenal tumor| bladder …	NM_020774	GO:0001568	blood vessel development	inferred from electronic annotation	NM_020774	GO:0005737	cytoplasm	not recorded	NM_020774	GO:0004842	ubiquitin-protein transferase activity	not recorded				ENST00000261537	Pfam	IPR000433	Zinc finger, ZZ-type	main	Multiple_Complex
TC1600009187.hg.1	TIGD7	91151	NM_033208	2.09011	9.80039	9.28302	10.3466	tigger transposable element derived 7	chr16	-	Multiple_Complex	3298808	3305729	10	16p13.3	RefSeq	Homo sapiens tigger transposable element derived 7 (TIGD7), mRNA.	0	NM_033208	Q6NT04	NM_033208	Hs.161287	bladder| brain| eye| heart| intestine| kidney| liver| lung| lymph node| mammary gland| mouth| placenta| thymus| uterus| breast (mammary gland) tumor| head and neck tumor| leukemia| liver tumor| normal| uterine tumor| fetus| adult					NM_033208	GO:0005634	nucleus	inferred from electronic annotation	NM_033208	GO:0003677	DNA binding	inferred from electronic annotation				ENST00000396862	Pfam	IPR004875	DDE superfamily endonuclease, CENP-B-like	main	Multiple_Complex
TC1700007949.hg.1	ARL4D	379	NM_001661	2.08927	8.46284	7.94801	9.01101	ADP-ribosylation factor like GTPase 4D	chr17	+	Coding	43398959	43401137	10	17q21.31	RefSeq	Homo sapiens ADP-ribosylation factor-like 4D (ARL4D), mRNA.	0	NM_001661	P49703	NM_001661	Hs.183153	blood| bone| brain| cervix| connective tissue| embryonic tissue| eye| heart| intestine| kidney| larynx| liver| lung| mammary gland| muscle| nerve| ovary| pancreas| placenta| prostate| salivary gland| skin| spleen| stomach| testis| thyroid| uterus| breast (mammary gland) tumor| cervical tumor| chondrosarcoma| germ cell tumor| glioma| head and neck tumor| kidney tumor| leukemia| liver tumor| lung t…	NM_001661	GO:0007264	small GTPase mediated signal transduction	inferred from electronic annotation	NM_001661	GO:0005730	nucleolus	inferred from electronic annotation	NM_001661	GO:0003924	GTPase activity	traceable author statement				ENST00000320033	Pfam	IPR006689	Small GTPase superfamily, ARF/SAR type	main	Coding
TC1100010483.hg.1	CSTF3	1479	NM_001033505	2.08814	15.078	14.5563	15.6185	cleavage stimulation factor, 3 pre-RNA, subunit 3	chr11	-	Multiple_Complex	33077188	33162371	10	11p13	RefSeq	Homo sapiens cleavage stimulation factor, 3 pre-RNA, subunit 3, 77kDa (CSTF3), transcript variant 2, mRNA.	0	NM_001033505	Q12996	NM_001033505	Hs.44402	ascites| bladder| blood| bone| brain| cervix| connective tissue| embryonic tissue| esophagus| eye| heart| intestine| kidney| larynx| liver| lung| lymph| lymph node| mammary gland| mouth| muscle| nerve| ovary| pancreas| parathyroid| pharynx| placenta| prostate| salivary gland| skin| spleen| stomach| testis| thymus| thyroid| tonsil| trachea| uterus| vascular| bladder carcinoma| breast (mammary glan…	NM_001033505	GO:0000398	mRNA splicing, via spliceosome	traceable author statement	NM_001033505	GO:0005634	nucleus	traceable author statement	NM_001033505	GO:0003723	RNA binding	traceable author statement	NM_001033505	GenMAPP	mRNA_processing_Reactome	ENST00000323959	Pfam	IPR008847	Suppressor of forked	main	Multiple_Complex
TC1900011756.hg.1	PVR	5817	NM_001135768	2.08736	12.2202	11.7009	12.7626	poliovirus receptor	chr19	+	Multiple_Complex	44643798	44666160	10	19q13.2	RefSeq	Homo sapiens poliovirus receptor (PVR), transcript variant 2, mRNA.	0	NM_001135768	P15151	NM_001135768	Hs.171844	adrenal gland| ascites| bladder| blood| bone| bone marrow| brain| cervix| connective tissue| embryonic tissue| eye| heart| intestine| kidney| larynx| liver| lung| mammary gland| mouth| muscle| nerve| ovary| pancreas| pharynx| pituitary gland| placenta| prostate| salivary gland| skin| spleen| stomach| testis| thymus| thyroid| trachea| umbilical cord| uterus| vascular|adrenal tumor| bladder carcino…	NM_001135768	GO:0002860	positive regulation of natural killer cell mediated cytotoxicity directed against tumor cell target	inferred from mutant phenotype	NM_001135768	GO:0005615	extracellular space	traceable author statement	NM_001135768	GO:0001618	virus receptor activity	inferred from electronic annotation				ENST00000344956	Pfam	IPR013106	Immunoglobulin V-set domain	main	Multiple_Complex
TC0900007844.hg.1	SPIN1	10927	NM_006717	2.08727	14.1762	13.6553	14.7169	spindlin 1	chr9	+	Multiple_Complex	88387925	88478707	10	9q22.1	RefSeq	Homo sapiens spindlin 1 (SPIN1), mRNA.	0	NM_006717	Q9Y657	NM_006717	Hs.146804	adipose tissue| adrenal gland| ascites| bladder| blood| bone| bone marrow| brain| cervix| connective tissue| ear| embryonic tissue| eye| heart| intestine| kidney| liver| lung| lymph| lymph node| mammary gland| mouth| muscle| nerve| ovary| pancreas| parathyroid| pharynx| pituitary gland| placenta| prostate| skin| spleen| stomach| testis| thymus| thyroid| trachea| umbilical cord| uterus| vascular|a…	NM_006717	GO:0007275	multicellular organismal development	inferred from electronic annotation	NM_006717	GO:0005634	nucleus	inferred from direct assay	NM_006717	GO:0005515	protein binding	inferred from physical interaction				ENST00000375859	Pfam	IPR003671	Spindlin/spermiogenesis-specific protein	main	Multiple_Complex
TC0500011194.hg.1	F2RL2	2151	NM_001256566	2.08424	5.40366	4.89981	5.95933	coagulation factor II (thrombin) receptor-like 2	chr5	-	Coding	76615482	76623434	10	5q13	RefSeq	Homo sapiens coagulation factor II (thrombin) receptor-like 2 (F2RL2), transcript variant 2, mRNA.	0	NM_001256566	O00254	NM_001256566	Hs.42502	bone| brain| connective tissue| embryonic tissue| heart| kidney| lung| mammary gland| mouth| muscle| nerve| pancreas| skin| stomach| testis| thymus| thyroid| trachea| vascular| breast (mammary gland) tumor| chondrosarcoma| gastrointestinal tumor| germ cell tumor| glioma| head and neck tumor| non-neoplasia| normal| pancreatic tumor| primitive neuroectodermal tumor of the CNS|embryoid body| blastoc…	NM_001256566	GO:0007596	blood coagulation	traceable author statement	NM_001256566	GO:0005576	extracellular region	traceable author statement	NM_001256566	GO:0004435	phosphatidylinositol phospholipase C activity	traceable author statement	NM_001256566	GenMAPP	GPCRDB_Class_A_Rhodopsin-like	ENST00000296641	Pfam	IPR000276	G protein-coupled receptor, rhodopsin-like	main	Coding
TC0100015234.hg.1	SLC16A4	9122	NM_001201546	2.08366	13.0213	12.5025	13.5617	solute carrier family 16, member 4	chr1	-	Multiple_Complex	110362848	110391082	10	1p13.3	RefSeq	Homo sapiens solute carrier family 16, member 4 (SLC16A4), transcript variant 2, mRNA.	0	NM_001201546	O15374	NM_001201546	Hs.351306	adrenal gland| brain| connective tissue| ear| eye| intestine| kidney| liver| lung| mammary gland| muscle| ovary| placenta| skin| stomach| testis| thyroid| trachea| uterus| vascular|adrenal tumor| breast (mammary gland) tumor| colorectal tumor| gastrointestinal tumor| germ cell tumor| glioma| head and neck tumor| liver tumor| lung tumor| normal| skin tumor| soft tissue/muscle tissue tumor| uterine…	NM_001201546	GO:0015718	monocarboxylic acid transport	traceable author statement	NM_001201546	GO:0005887	integral component of plasma membrane	traceable author statement	NM_001201546	GO:0008028	monocarboxylic acid transmembrane transporter activity	traceable author statement				ENST00000369779	Pfam	IPR011701	Major facilitator superfamily	main	Multiple_Complex
TC0700011944.hg.1	ZNF394	84124	NM_032164	2.08132	8.3511	7.83907	8.89657	zinc finger protein 394	chr7	-	Multiple_Complex	99486519	99500324	10	7q22.1	RefSeq	Homo sapiens zinc finger protein 394 (ZNF394), mRNA.	0	NM_032164	Q53GI3	NM_032164	Hs.386324	ascites| bladder| blood| bone| brain| connective tissue| embryonic tissue| esophagus| eye| heart| intestine| kidney| larynx| liver| lung| lymph| lymph node| mammary gland| mouth| muscle| ovary| pancreas| parathyroid| pharynx| placenta| prostate| skin| spleen| stomach| testis| thymus| thyroid| tonsil| trachea| uterus| vascular| breast (mammary gland) tumor| chondrosarcoma| colorectal tumor| esopha…	NM_032164	GO:0006351	transcription, DNA-templated	inferred from electronic annotation	NM_032164	GO:0005634	nucleus	inferred from direct assay	NM_032164	GO:0003700	transcription factor activity, sequence-specific DNA binding	not recorded				ENST00000337673	Pfam	IPR001909	Krueppel-associated box	main	Multiple_Complex
TC1200011310.hg.1	PHLDA1	22822	NM_007350	2.07567	13.4743	12.9578	14.0114	pleckstrin homology-like domain, family A, member 1	chr12	-	Multiple_Complex	76025447	76033932	10	12q15	RefSeq	Homo sapiens pleckstrin homology-like domain, family A, member 1 (PHLDA1), mRNA.	0	NM_007350	Q8WV24	NM_007350	Hs.602085	adrenal gland| ascites| bladder| blood| bone| bone marrow| brain| cervix| connective tissue| embryonic tissue| eye| heart| intestine| kidney| larynx| liver| lung| lymph node| mammary gland| mouth| muscle| ovary| pancreas| pharynx| placenta| prostate| skin| stomach| testis| thymus| thyroid| trachea| uterus| vascular| bladder carcinoma| breast (mammary gland) tumor| cervical tumor| chondrosarcoma| …	NM_007350	GO:0006915	apoptotic process	inferred from electronic annotation	NM_007350	GO:0005730	nucleolus	inferred from electronic annotation	NM_007350	GO:0005515	protein binding	inferred from physical interaction								main	Multiple_Complex
TC0100012473.hg.1	CCNL2	81669	NM_001039577	2.07467	12.222	11.7069	12.7598	cyclin L2	chr1	-	Multiple_Complex	1385711	1399338	10	1p36.33	RefSeq	Homo sapiens cyclin L2 (CCNL2), transcript variant 2, mRNA.	0	NM_001039577	Q96S94								NM_001039577	GO:0000307	cyclin-dependent protein kinase holoenzyme complex	not recorded	NM_001039577	GO:0005515	protein binding	inferred from physical interaction				ENST00000400809	Pfam	IPR004367	Cyclin, C-terminal domain	main	Multiple_Complex
TC1900011813.hg.1	ZNF548	147694	NM_001172773	2.0705	8.46449	7.95577	9.00575	zinc finger protein 548	chr19	+	Multiple_Complex	57389850	57402992	10	19q13.43	RefSeq	Homo sapiens zinc finger protein 548 (ZNF548), transcript variant 1, mRNA.	0	NM_001172773	Q8NEK5	NM_001172773	Hs.126905	adrenal gland| blood| brain| connective tissue| embryonic tissue| esophagus| eye| heart| intestine| kidney| liver| lung| lymph node| mammary gland| muscle| placenta| prostate| spleen| testis| thymus| thyroid| uterus| vascular| breast (mammary gland) tumor| colorectal tumor| esophageal tumor| germ cell tumor| head and neck tumor| leukemia| liver tumor| lymphoma| normal| retinoblastoma| soft tissue…	NM_001172773	GO:0006351	transcription, DNA-templated	inferred from electronic annotation	NM_001172773	GO:0005654	nucleoplasm	not recorded	NM_001172773	GO:0000977	RNA polymerase II regulatory region sequence-specific DNA binding	not recorded				ENST00000336128	Pfam	IPR001909	Krueppel-associated box	main	Multiple_Complex
TC1800006710.hg.1	CHMP1B	57132	NM_020412	2.06755	11.8909	11.3785	12.4264	charged multivesicular body protein 1B	chr18	+	Multiple_Complex	11851390	11854449	10	18p11.21	RefSeq	Homo sapiens charged multivesicular body protein 1B (CHMP1B), mRNA.	0	NM_020412	Q7LBR1	NM_020412	Hs.656244	adipose tissue| bladder| blood| bone| bone marrow| brain| cervix| connective tissue| ear| embryonic tissue| eye| heart| intestine| kidney| larynx| liver| lung| lymph| lymph node| mammary gland| mouth| muscle| nerve| ovary| pancreas| parathyroid| pituitary gland| placenta| prostate| skin| stomach| testis| thymus| thyroid| umbilical cord| uterus| vascular| breast (mammary gland) tumor| cervical tum…	NM_020412	GO:0000920	cell separation after cytokinesis	inferred from mutant phenotype	NM_020412	GO:0000815	ESCRT III complex	inferred from direct assay	NM_020412	GO:0005515	protein binding	inferred from physical interaction				ENST00000526991	Pfam	IPR005024	Snf7 family	main	Multiple_Complex
TC0400009234.hg.1	TLL1	7092	NM_001204760	2.06523	8.58871	8.08148	9.12778	tolloid like 1	chr4	+	Multiple_Complex	165873258	166104457	10	4q32.3	RefSeq	Homo sapiens tolloid-like 1 (TLL1), transcript variant 2, mRNA.	0	NM_001204760	O43897	NM_001204760	Hs.106513	bone| brain| embryonic tissue| kidney| liver| lung| ovary| placenta| prostate| skin| stomach| normal| ovarian tumor| prostate cancer| skin tumor|embryoid body| fetus| adult	NM_001204760	GO:0001501	skeletal system development	traceable author statement	NM_001204760	GO:0005576	extracellular region	traceable author statement	NM_001204760	GO:0004222	metalloendopeptidase activity	inferred from electronic annotation				ENST00000061240	Pfam	IPR000859	CUB domain	main	Multiple_Complex
TC0100016597.hg.1	STX6	10228	NM_001286210	2.06109	10.1449	9.63662	10.68	syntaxin 6	chr1	-	Multiple_Complex	180944042	181023121	10	1q25.3	RefSeq	Homo sapiens syntaxin 6 (STX6), transcript variant 2, mRNA.	0	NM_001286210	O43752	NM_001286210	Hs.518417	bladder| blood| bone| bone marrow| brain| cervix| connective tissue| ear| embryonic tissue| esophagus| eye| heart| intestine| kidney| larynx| liver| lung| lymph node| mammary gland| mouth| muscle| nerve| ovary| pancreas| pharynx| placenta| prostate| salivary gland| skin| spleen| testis| thymus| thyroid| trachea| uterus| breast (mammary gland) tumor| chondrosarcoma| colorectal tumor| esophageal tu…	NM_001286210	GO:0006886	intracellular protein transport	inferred from electronic annotation	NM_001286210	GO:0005769	early endosome	inferred from direct assay	NM_001286210	GO:0005484	SNAP receptor activity	inferred from electronic annotation				ENST00000258301	Pfam	IPR000727	Target SNARE coiled-coil homology domain	main	Multiple_Complex
TC1700011369.hg.1	MED13	9969	NM_005121	2.06055	13.174	12.6629	13.7059	mediator complex subunit 13	chr17	-	Multiple_Complex	61942605	62065282	10	17q22-q23	RefSeq	Homo sapiens mediator complex subunit 13 (MED13), mRNA.	0	NM_005121	Q9UHV7	NM_005121	Hs.282678	adipose tissue| ascites| bladder| blood| bone| bone marrow| brain| cervix| connective tissue| ear| embryonic tissue| esophagus| eye| heart| intestine| kidney| liver| lung| lymph node| mammary gland| mouth| muscle| ovary| pancreas| pharynx| pituitary gland| placenta| prostate| salivary gland| skin| spleen| stomach| testis| thymus| thyroid| trachea| uterus| vascular| breast (mammary gland) tumor| c…	NM_005121	GO:0006367	transcription initiation from RNA polymerase II promoter	inferred from direct assay	NM_005121	GO:0005634	nucleus	inferred from direct assay	NM_005121	GO:0001104	RNA polymerase II transcription cofactor activity	inferred from direct assay				ENST00000397786	Pfam	IPR009401	Mediator complex, subunit Med13	main	Multiple_Complex
TC1300008386.hg.1	MTMR6	9107	NM_004685	2.05898	10.942	10.4334	11.4753	myotubularin related protein 6	chr13	-	Multiple_Complex	25246201	25288009	10	13q12	RefSeq	Homo sapiens myotubularin related protein 6 (MTMR6), mRNA.	0	NM_004685	Q9Y217	NM_004685	Hs.643702	bladder| blood| bone| bone marrow| brain| connective tissue| embryonic tissue| eye| intestine| kidney| liver| lung| lymph| lymph node| mammary gland| mouth| muscle| ovary| pancreas| parathyroid| pharynx| placenta| prostate| salivary gland| skin| spleen| testis| thymus| trachea| uterus| vascular| bladder carcinoma| chondrosarcoma| colorectal tumor| germ cell tumor| glioma| head and neck tumor| kid…	NM_004685	GO:0006470	protein dephosphorylation	non-traceable author statement	NM_004685	GO:0005635	nuclear envelope	inferred from electronic annotation	NM_004685	GO:0004722	protein serine/threonine phosphatase activity	non-traceable author statement				ENST00000381801	Pfam	IPR010569	Myotubularin-like phosphatase domain	main	Multiple_Complex
TC1600009952.hg.1	YPEL3	83719	NM_001145524	2.047	7.65055	7.15123	8.18474	yippee like 3	chr16	-	Multiple_Complex	30092314	30096915	10	16p11.2	RefSeq	Homo sapiens yippee-like 3 (YPEL3), transcript variant 2, mRNA.	0	NM_001145524	P61236	NM_001145524	Hs.513491	blood| bone| bone marrow| brain| cervix| embryonic tissue| eye| heart| intestine| kidney| liver| lung| lymph node| mammary gland| mouth| muscle| ovary| pancreas| pituitary gland| placenta| prostate| spleen| stomach| testis| thymus| thyroid| uterus| vascular| bladder carcinoma| breast (mammary gland) tumor| colorectal tumor| gastrointestinal tumor| germ cell tumor| glioma| head and neck tumor| kid…	NM_001145524	GO:2000774	positive regulation of cellular senescence	inferred from direct assay	NM_001145524	GO:0005730	nucleolus	inferred from electronic annotation								ENST00000398838	Pfam	IPR004910	Yippee/Mis18	main	Multiple_Complex
TC1600007431.hg.1	ASPHD1	253982	NM_181718	2.04669	10.2325	9.72889	10.7622	aspartate beta-hydroxylase domain containing 1	chr16	+	Multiple_Complex	29900375	29919864	10	16p11.2	RefSeq	Homo sapiens aspartate beta-hydroxylase domain containing 1 (ASPHD1), mRNA.	0	NM_181718	Q5U4P2	NM_181718	Hs.655761	bone| brain| embryonic tissue| eye| kidney| liver| lung| mammary gland| nerve| pancreas| prostate| skin| testis| uterus| breast (mammary gland) tumor| chondrosarcoma| germ cell tumor| glioma| kidney tumor| lung tumor| normal| pancreatic tumor| primitive neuroectodermal tumor of the CNS| prostate cancer| retinoblastoma| skin tumor| soft tissue/muscle tissue tumor|embryoid body| adult	NM_181718	GO:0018193	peptidyl-amino acid modification	inferred from electronic annotation	NM_181718	GO:0016021	integral component of membrane	inferred from electronic annotation	NM_181718	GO:0051213	dioxygenase activity	inferred from electronic annotation				ENST00000308748	Pfam	IPR007803	Aspartyl/asparaginy/proline hydroxylase	main	Multiple_Complex
TC1900009592.hg.1	ZNF562	54811	NM_001130031	2.04361	11.9685	11.4641	12.4952	zinc finger protein 562	chr19	-	Multiple_Complex	9641808	9675100	10	19p13.2	RefSeq	Homo sapiens zinc finger protein 562 (ZNF562), transcript variant 1, mRNA.	0	NM_001130031	Q6V9R5	NM_001130031	Hs.371107	adrenal gland| bone| bone marrow| brain| embryonic tissue| esophagus| eye| intestine| kidney| liver| lung| lymph| mammary gland| muscle| ovary| pancreas| pharynx| placenta| prostate| skin| spleen| stomach| testis| thymus| thyroid| trachea| uterus| vascular|adrenal tumor| breast (mammary gland) tumor| chondrosarcoma| colorectal tumor| esophageal tumor| gastrointestinal tumor| germ cell tumor| glio…	NM_001130031	GO:0006351	transcription, DNA-templated	inferred from electronic annotation	NM_001130031	GO:0005634	nucleus	not recorded	NM_001130031	GO:0000978	RNA polymerase II core promoter proximal region sequence-specific DNA binding	not recorded				ENST00000293648	Pfam	IPR007087	Zinc finger, C2H2	main	Multiple_Complex
TC0900007029.hg.1	UBAP1	51271	NM_001171201	2.04347	10.9696	10.4662	11.4972	ubiquitin associated protein 1	chr9	+	Multiple_Complex	34179005	34252523	10	9p13.3	RefSeq	Homo sapiens ubiquitin associated protein 1 (UBAP1), transcript variant 4, mRNA.	0	NM_001171201	Q9NZ09	NM_001171201	Hs.268963	adipose tissue| adrenal gland| ascites| blood| bone| bone marrow| brain| cervix| connective tissue| embryonic tissue| esophagus| eye| heart| intestine| kidney| liver| lung| lymph| lymph node| mammary gland| mouth| muscle| nerve| ovary| pancreas| parathyroid| pharynx| pituitary gland| placenta| prostate| salivary gland| skin| spleen| stomach| testis| thymus| thyroid| tonsil| trachea| uterus| vascu…	NM_001171201	GO:0015031	protein transport	inferred from electronic annotation	NM_001171201	GO:0000813	ESCRT I complex	inferred from direct assay	NM_001171201	GO:0005515	protein binding	inferred from physical interaction								main	Multiple_Complex
TC0300008989.hg.1	SLC25A36	55186	NM_001104647	2.03908	10.1496	9.64864	10.6766	solute carrier family 25 (pyrimidine nucleotide carrier), member 36	chr3	+	Multiple_Complex	140941820	140979943	10	3q23	RefSeq	Homo sapiens solute carrier family 25 (pyrimidine nucleotide carrier), member 36 (SLC25A36), transcript variant 1, mRNA.	0	NM_001104647	Q96CQ1	NM_001104647	Hs.144130	adrenal gland| ascites| bladder| blood| bone| bone marrow| brain| cervix| connective tissue| ear| embryonic tissue| esophagus| eye| heart| intestine| kidney| liver| lung| lymph| lymph node| mammary gland| mouth| muscle| nerve| ovary| pancreas| parathyroid| pituitary gland| placenta| prostate| salivary gland| skin| stomach| testis| thymus| thyroid| trachea| uterus| bladder carcinoma| breast (mamma…	NM_001104647	GO:0000002	mitochondrial genome maintenance	inferred from direct assay	NM_001104647	GO:0005739	mitochondrion	inferred from direct assay	NM_001104647	GO:0015218	pyrimidine nucleotide transmembrane transporter activity	inferred from direct assay				ENST00000324194	Pfam	IPR018108	Mitochondrial substrate/solute carrier	main	Multiple_Complex
TC2000010022.hg.1	ZNFX1	57169	NM_021035	2.03784	8.52326	8.0252	9.05224	zinc finger, NFX1-type containing 1	chr20	-	Multiple_Complex	49245897	49278219	10	20q13.13	RefSeq	Homo sapiens zinc finger, NFX1-type containing 1 (ZNFX1), mRNA.	0	NM_021035	Q9P2E3	NM_021035	Hs.371794	blood| bone| brain| connective tissue| embryonic tissue| esophagus| eye| heart| intestine| kidney| larynx| liver| lung| lymph node| mammary gland| mouth| muscle| nerve| ovary| pancreas| pharynx| pituitary gland| placenta| prostate| skin| spleen| stomach| testis| thymus| thyroid| trachea| umbilical cord| uterus| bladder carcinoma| breast (mammary gland) tumor| chondrosarcoma| colorectal tumor| eso…	ENST00000371752	GO:0006355	regulation of transcription, DNA-templated	inferred from electronic annotation	ENST00000371752	GO:0005634	nucleus	inferred from electronic annotation	NM_021035	GO:0044822	poly(A) RNA binding	inferred from direct assay				OTTHUMT00000079649	Pfam	IPR006935	Helicase/UvrB, N-terminal	main	Multiple_Complex
TC0800010490.hg.1	TMEM68	137695	NM_001286657	2.03781	10.7244	10.2231	11.2502	transmembrane protein 68	chr8	-	Multiple_Complex	55696424	55773407	10	8q12.1	RefSeq	Homo sapiens transmembrane protein 68 (TMEM68), transcript variant 1, mRNA.	0	NM_001286657	Q96MH6				NM_001286657	GO:0008152	metabolic process	inferred from electronic annotation	NM_001286657	GO:0016021	integral component of membrane	inferred from electronic annotation	NM_001286657	GO:0016746	transferase activity, transferring acyl groups	inferred from electronic annotation				ENST00000334667	Pfam	IPR002123	Phospholipid/glycerol acyltransferase	main	Multiple_Complex
TC0600011386.hg.1	IER3	8870	NM_003897	2.03665	16.0411	15.5362	16.5624	immediate early response 3	chr6	-	Coding	30743199	30744554	10	6p21.3	RefSeq	Homo sapiens immediate early response 3 (IER3), mRNA.	0	NM_003897	P46695	NM_003897	Hs.76095	adipose tissue| ascites| bladder| blood| bone| bone marrow| brain| cervix| connective tissue| ear| embryonic tissue| eye| heart| intestine| kidney| larynx| liver| lung| mammary gland| mouth| muscle| nerve| ovary| pancreas| pharynx| placenta| prostate| skin| stomach| thyroid| uterus| vascular| bladder carcinoma| breast (mammary gland) tumor| cervical tumor| chondrosarcoma| colorectal tumor| gastro…	NM_003897	GO:0001562	response to protozoan	inferred from electronic annotation	NM_003897	GO:0005634	nucleus	inferred from direct assay	NM_003897	GO:0005515	protein binding	inferred from physical interaction								main	Coding
TC1900008057.hg.1	ZFP36	7538	NM_003407	2.03644	12.3443	11.8419	12.868	ZFP36 ring finger protein	chr19	+	Coding	39406813	39409412	10	19q13.1	RefSeq	Homo sapiens ZFP36 ring finger protein (ZFP36), mRNA.	0	NM_003407	P26651	NM_003407	Hs.534052	adipose tissue| adrenal gland| ascites| bladder| blood| bone| bone marrow| brain| cervix| connective tissue| embryonic tissue| eye| heart| intestine| kidney| liver| lung| lymph| lymph node| mammary gland| muscle| nerve| ovary| pancreas| pharynx| pituitary gland| placenta| prostate| skin| spleen| stomach| testis| thymus| thyroid| uterus| vascular| bladder carcinoma| breast (mammary gland) tumor| c…	NM_003407	GO:0000122	negative regulation of transcription from RNA polymerase II promoter	inferred from mutant phenotype	NM_003407	GO:0005634	nucleus	inferred from direct assay	NM_003407	GO:0003677	DNA binding	inferred from electronic annotation				ENST00000594442	Pfam	IPR000571	Zinc finger, CCCH-type	main	Coding
TC1300009810.hg.1	ANKRD10	55608	NM_001286721	2.0317	11.0844	10.5849	11.6076	ankyrin repeat domain 10	chr13	-	Multiple_Complex	110878540	110915107	10	13q34	RefSeq	Homo sapiens ankyrin repeat domain 10 (ANKRD10), transcript variant 2, mRNA.	0	NM_001286721	Q9NXR5	NM_001286721	Hs.525163	adipose tissue| adrenal gland| ascites| bladder| blood| bone| bone marrow| brain| cervix| connective tissue| ear| embryonic tissue| esophagus| eye| heart| intestine| kidney| larynx| liver| lung| lymph| lymph node| mammary gland| mouth| muscle| nerve| ovary| pancreas| parathyroid| pharynx| pituitary gland| placenta| prostate| salivary gland| skin| spleen| stomach| testis| thymus| thyroid| trachea|…	NM_001286721	GO:0060828	regulation of canonical Wnt signaling pathway	not recorded					NM_001286721	GO:0005515	protein binding	inferred from physical interaction				ENST00000267339	Pfam	IPR020683	Ankyrin repeat-containing domain	main	Multiple_Complex
TC0400012811.hg.1	DCK	1633	NM_000788	2.02723	10.8042	10.3064	11.326	deoxycytidine kinase	chr4	+	Multiple_Complex	70992538	71030914	10	4q13.3-q21.1	RefSeq	Homo sapiens deoxycytidine kinase (DCK), mRNA.	0	NM_000788	P27707	NM_000788	Hs.709	adipose tissue| adrenal gland| ascites| bladder| blood| bone marrow| brain| embryonic tissue| eye| heart| intestine| kidney| liver| lung| lymph| lymph node| mammary gland| ovary| pancreas| placenta| prostate| skin| spleen| stomach| testis| thymus| uterus| vascular| bladder carcinoma| breast (mammary gland) tumor| colorectal tumor| gastrointestinal tumor| germ cell tumor| glioma| kidney tumor| leu…	NM_000788	GO:0006144	purine nucleobase metabolic process	traceable author statement	NM_000788	GO:0005634	nucleus	inferred from direct assay	NM_000788	GO:0004137	deoxycytidine kinase activity	inferred from direct assay				ENST00000286648	Pfam	IPR031314	Deoxynucleoside kinase domain	main	Multiple_Complex
TC1800009245.hg.1	SERPINB8	5271	NM_001031848	2.02531	8.79711	8.30276	9.3209	serpin peptidase inhibitor, clade B (ovalbumin), member 8	chr18	+	Multiple_Complex	63969925	63989374	10	18q22.1	RefSeq	Homo sapiens serpin peptidase inhibitor, clade B (ovalbumin), member 8 (SERPINB8), transcript variant 3, mRNA.	0	NM_001031848	P50452	NM_001031848	Hs.368077	bladder| bone| brain| cervix| connective tissue| embryonic tissue| eye| heart| intestine| kidney| liver| lung| mouth| muscle| ovary| pancreas| pharynx| placenta| prostate| salivary gland| skin| stomach| testis| thymus| trachea| uterus| vascular| bladder carcinoma| cervical tumor| chondrosarcoma| colorectal tumor| gastrointestinal tumor| germ cell tumor| head and neck tumor| kidney tumor| liver tu…	NM_001031848	GO:0010951	negative regulation of endopeptidase activity	inferred from direct assay	NM_001031848	GO:0005615	extracellular space	not recorded	NM_001031848	GO:0004867	serine-type endopeptidase inhibitor activity	inferred from direct assay				ENST00000295211	Pfam	IPR023796	Serpin domain	main	Multiple_Complex
TC1900006727.hg.1	UHRF1	29128	NM_001048201	2.02174	10.9499	10.4538	11.4694	ubiquitin-like with PHD and ring finger domains 1	chr19	+	Multiple_Complex	4903080	4962154	10	19p13.3	RefSeq	Homo sapiens ubiquitin-like with PHD and ring finger domains 1 (UHRF1), transcript variant 1, mRNA.	0	NM_001048201	Q96T88	NM_001048201	Hs.108106	ascites| bladder| blood| bone| bone marrow| brain| cervix| connective tissue| embryonic tissue| eye| heart| intestine| kidney| liver| lung| lymph| lymph node| mammary gland| mouth| muscle| ovary| pancreas| placenta| prostate| skin| stomach| testis| thymus| uterus| breast (mammary gland) tumor| cervical tumor| chondrosarcoma| colorectal tumor| gastrointestinal tumor| germ cell tumor| glioma| head …					NM_001048201	GO:0000790	nuclear chromatin	inferred from direct assay								ENST00000612630	Pfam	IPR000626	Ubiquitin domain	main	Multiple_Complex
TC1900011817.hg.1	ZNF773	374928	NM_001304334	2.02057	8.56843	8.07606	9.09082	zinc finger protein 773	chr19	+	Multiple_Complex	57499854	57518876	10	19q13.43	RefSeq	Homo sapiens zinc finger protein 773 (ZNF773), transcript variant 2, mRNA.	0	NM_001304334	Q6PK81	NM_001304334	Hs.579576	adrenal gland| brain| connective tissue| embryonic tissue| eye| intestine| kidney| liver| lung| mammary gland| mouth| muscle| ovary| placenta| prostate| skin| testis| thymus|adrenal tumor| breast (mammary gland) tumor| germ cell tumor| head and neck tumor| liver tumor| lung tumor| non-neoplasia| normal| primitive neuroectodermal tumor of the CNS| retinoblastoma| skin tumor| blastocyst| fetus| inf…	NM_001304334	GO:0006351	transcription, DNA-templated	inferred from electronic annotation	NM_001304334	GO:0005654	nucleoplasm	not recorded	NM_001304334	GO:0000977	RNA polymerase II regulatory region sequence-specific DNA binding	not recorded				ENST00000282292	Pfam	IPR001909	Krueppel-associated box	main	Multiple_Complex
TC1800007543.hg.1	SERPINB5	5268	NM_002639	2.01954	15.6036	15.1048	16.1189	serpin peptidase inhibitor, clade B (ovalbumin), member 5	chr18	+	Multiple_Complex	63476761	63505085	10	18q21.33	RefSeq	Homo sapiens serpin peptidase inhibitor, clade B (ovalbumin), member 5 (SERPINB5), mRNA.	0	NM_002639	P36952	NM_002639	Hs.55279	ascites| bladder| bone| cervix| connective tissue| esophagus| eye| heart| intestine| larynx| liver| lung| mouth| muscle| pancreas| pharynx| prostate| salivary gland| skin| stomach| testis| thymus| thyroid| trachea| uterus| bladder carcinoma| cervical tumor| chondrosarcoma| colorectal tumor| esophageal tumor| gastrointestinal tumor| germ cell tumor| head and neck tumor| liver tumor| lung tumor| no…	NM_002639	GO:0002009	morphogenesis of an epithelium	inferred from electronic annotation	NM_002639	GO:0005615	extracellular space	not recorded	NM_002639	GO:0004867	serine-type endopeptidase inhibitor activity	not recorded				ENST00000382771	Pfam	IPR023796	Serpin domain	main	Multiple_Complex
TC1400009668.hg.1	PNMA1	9240	NM_006029	2.01826	14.1581	13.6606	14.6737	paraneoplastic Ma antigen 1	chr14	-	Coding	73711783	73714425	10	14q24.3	RefSeq	Homo sapiens paraneoplastic Ma antigen 1 (PNMA1), mRNA.	0	NM_006029	Q8ND90	NM_006029	Hs.194709	bladder| blood| bone| bone marrow| brain| cervix| connective tissue| embryonic tissue| eye| heart| intestine| kidney| larynx| liver| lung| mammary gland| mouth| ovary| pancreas| pharynx| pituitary gland| placenta| prostate| skin| stomach| testis| thyroid| trachea| uterus| vascular| bladder carcinoma| breast (mammary gland) tumor| cervical tumor| chondrosarcoma| colorectal tumor| gastrointestinal …	NM_006029	GO:0002437	inflammatory response to antigenic stimulus	inferred from sequence or structural similarity	NM_006029	GO:0005730	nucleolus	inferred from direct assay	NM_006029	GO:0005515	protein binding	inferred from physical interaction				ENST00000316836	Pfam	IPR026523	Paraneoplastic antigen Ma	main	Coding
TC1600011368.hg.1	LAT	27040	NM_001014987	2.01795	9.12021	8.62782	9.64071	linker for activation of T-cells	chr16	+	Multiple_Complex	28984826	28990783	10	16p11.2	RefSeq	Homo sapiens linker for activation of T cells (LAT), transcript variant 2, mRNA.	0	NM_001014987	O43561	NM_001014987	Hs.632179	blood| bone| brain| eye| heart| intestine| kidney| larynx| liver| lung| mammary gland| mouth| muscle| nerve| ovary| pancreas| prostate| skin| spleen| testis| thymus| thyroid| tonsil| uterus| breast (mammary gland) tumor| colorectal tumor| germ cell tumor| head and neck tumor| leukemia| normal| ovarian tumor| pancreatic tumor| prostate cancer| skin tumor| uterine tumor| fetus| juvenile| adult					NM_001014987	GO:0001772	immunological synapse	inferred from direct assay	NM_001014987	GO:0005070	SH3/SH2 adaptor activity	inferred from direct assay				ENST00000360872	Pfam	IPR008359	Linker-for-activation of T cells (LAT) protein	main	Multiple_Complex
TC1600011561.hg.1	ZNF23	7571	NM_001304492	2.01747	6.64538	6.15836	7.17091	zinc finger protein 23	chr16	-	Multiple_Complex	71447597	71463095	10	16q22.2	RefSeq	Homo sapiens zinc finger protein 23 (ZNF23), transcript variant 2, mRNA.	0	NM_001304492	P17027	NM_001304492	Hs.656643	adrenal gland| bladder| brain| connective tissue| embryonic tissue| eye| heart| intestine| kidney| liver| lung| mammary gland| muscle| pancreas| prostate| skin| testis| thymus| trachea| uterus|adrenal tumor| breast (mammary gland) tumor| colorectal tumor| glioma| kidney tumor| non-neoplasia| normal| ovarian tumor| retinoblastoma| soft tissue/muscle tissue tumor|embryoid body| blastocyst| fetus| n…	NM_001304492	GO:0006351	transcription, DNA-templated	inferred from electronic annotation	NM_001304492	GO:0005634	nucleus	inferred from electronic annotation	NM_001304492	GO:0003677	DNA binding	inferred from electronic annotation				ENST00000357254	Pfam	IPR007087	Zinc finger, C2H2	main	Multiple_Complex
TC1200010566.hg.1	SENP1	29843	NM_001267594	2.01649	13.6615	13.165	14.1768	SUMO1/sentrin specific peptidase 1	chr12	-	Multiple_Complex	48042898	48106308	10	12q13.1	RefSeq	Homo sapiens SUMO1/sentrin specific peptidase 1 (SENP1), transcript variant 1, mRNA.	0	NM_001267594	Q9P0U3	NM_001267594	Hs.371957	adrenal gland| ascites| bladder| blood| bone| brain| connective tissue| embryonic tissue| eye| intestine| kidney| liver| lung| lymph node| mammary gland| muscle| ovary| pancreas| pharynx| pituitary gland| placenta| prostate| skin| spleen| stomach| testis| thymus| trachea| uterus| vascular| breast (mammary gland) tumor| chondrosarcoma| gastrointestinal tumor| germ cell tumor| kidney tumor| leukemi…	NM_001267594	GO:0006508	proteolysis	traceable author statement	NM_001267594	GO:0005634	nucleus	inferred from direct assay	NM_001267594	GO:0004175	endopeptidase activity	traceable author statement				ENST00000448372	Pfam	IPR003653	Ulp1 protease family, C-terminal catalytic domain	main	Multiple_Complex
TC1700011917.hg.1	USP36	57602	NM_025090	2.01418	11.577	11.0829	12.0931	ubiquitin specific peptidase 36	chr17	-	Multiple_Complex	78787381	78841441	10	17q25.3	RefSeq	Homo sapiens ubiquitin specific peptidase 36 (USP36), mRNA.	0	NM_025090	Q9P275								NM_025090	GO:0005634	nucleus	inferred from direct assay								ENST00000312010	Pfam	IPR001394	Peptidase C19, ubiquitin carboxyl-terminal hydrolase	main	Multiple_Complex
TC0X00011317.hg.1	TCEAL1	9338	NM_001006639	2.0127	9.03994	8.54945	9.55858	transcription elongation factor A (SII)-like 1	chrX	+	Multiple_Complex	103628704	103630953	10	Xq22.1	RefSeq	Homo sapiens transcription elongation factor A (SII)-like 1 (TCEAL1), transcript variant 2, mRNA.	0	NM_001006639	Q15170	NM_001006639	Hs.95243	adipose tissue| blood| bone| brain| cervix| connective tissue| ear| embryonic tissue| eye| intestine| kidney| liver| lung| lymph node| mammary gland| mouth| muscle| nerve| pancreas| pharynx| pituitary gland| placenta| prostate| spleen| stomach| testis| umbilical cord| uterus| vascular| chondrosarcoma| colorectal tumor| gastrointestinal tumor| germ cell tumor| glioma| head and neck tumor| kidney t…	NM_001006639	GO:0000122	negative regulation of transcription from RNA polymerase II promoter	traceable author statement	NM_001006639	GO:0005634	nucleus	traceable author statement	NM_001006639	GO:0003700	transcription factor activity, sequence-specific DNA binding	non-traceable author statement				ENST00000372624	Pfam	IPR021156	Transcription elongation factor A-like/Brain expressed X-linked-like	main	Multiple_Complex
TC0200007048.hg.1	MAPRE3	22924	NM_001303050	2.0124	11.5775	11.084	12.0929	microtubule-associated protein, RP/EB family, member 3	chr2	+	Multiple_Complex	26970371	27027219	10	2p23.3-p23.1	RefSeq	Homo sapiens microtubule-associated protein, RP/EB family, member 3 (MAPRE3), transcript variant 2, mRNA.	0	NM_001303050	Q9UPY8	NM_001303050	Hs.515860	adrenal gland| ascites| bone| brain| connective tissue| embryonic tissue| eye| heart| intestine| kidney| larynx| liver| lung| mammary gland| muscle| ovary| pancreas| parathyroid| placenta| prostate| skin| stomach| testis| thymus| trachea| uterus| breast (mammary gland) tumor| chondrosarcoma| colorectal tumor| gastrointestinal tumor| germ cell tumor| glioma| head and neck tumor| kidney tumor| live…	NM_001303050	GO:0007067	mitotic nuclear division	inferred from electronic annotation	NM_001303050	GO:0005737	cytoplasm	inferred from direct assay	NM_001303050	GO:0005515	protein binding	inferred from physical interaction				ENST00000233121	Pfam	IPR001715	Calponin homology domain	main	Multiple_Complex
TC1300008983.hg.1	INTS6	26512	NM_001039937	2.01052	9.90419	9.41321	10.4208	integrator complex subunit 6	chr13	-	Multiple_Complex	51354077	51454264	10	13q14.3	RefSeq	Homo sapiens integrator complex subunit 6 (INTS6), transcript variant 2, mRNA.	0	NM_001039937	Q9UL03				NM_001039937	GO:0007165	signal transduction	traceable author statement	NM_001039937	GO:0005654	nucleoplasm	inferred from direct assay	NM_001039937	GO:0004888	transmembrane signaling receptor activity	traceable author statement				ENST00000311234	Pfam	IPR029307	INTS6/SAGE1/DDX26B/CT45, C-terminal	main	Multiple_Complex
TC1800006487.hg.1	SMCHD1	23347	NM_015295	2.01023	10.7941	10.3022	11.3095	structural maintenance of chromosomes flexible hinge domain containing 1	chr18	+	Multiple_Complex	2655738	2805017	10	18p11.32	RefSeq	Homo sapiens structural maintenance of chromosomes flexible hinge domain containing 1 (SMCHD1), mRNA.	0	NM_015295	A6NHR9	NM_015295	Hs.8118	adipose tissue| adrenal gland| blood| bone| brain| cervix| connective tissue| ear| embryonic tissue| eye| heart| intestine| kidney| liver| lung| lymph node| mammary gland| mouth| muscle| nerve| ovary| pancreas| pharynx| placenta| prostate| skin| stomach| testis| thymus| thyroid| trachea| uterus| vascular| breast (mammary gland) tumor| cervical tumor| chondrosarcoma| colorectal tumor| gastrointest…	NM_015295	GO:0051276	chromosome organization	inferred from electronic annotation	NM_015295	GO:0000781	chromosome, telomeric region	inferred from direct assay	NM_015295	GO:0005524	ATP binding	inferred from electronic annotation				ENST00000320876	Pfam	IPR010935	SMCs flexible hinge	main	Multiple_Complex
TC0400011130.hg.1	PAQR3	152559	NM_001040202	2.00871	10.733	10.2417	11.248	progestin and adipoQ receptor family member III	chr4	-	Multiple_Complex	78887127	78939438	10	4q21.21	RefSeq	Homo sapiens progestin and adipoQ receptor family member III (PAQR3), mRNA.	0	NM_001040202	Q6TCH7	NM_001040202	Hs.657312	adipose tissue| bladder| blood| bone marrow| brain| embryonic tissue| eye| intestine| kidney| larynx| liver| lung| lymph node| mammary gland| muscle| ovary| pituitary gland| placenta| prostate| salivary gland| skin| testis| thymus| trachea| umbilical cord| uterus| bladder carcinoma| colorectal tumor| germ cell tumor| glioma| head and neck tumor| kidney tumor| leukemia| lung tumor| non-neoplasia| …					NM_001040202	GO:0000139	Golgi membrane	traceable author statement	NM_001040202	GO:0004872	receptor activity	not recorded				ENST00000512733	Pfam	IPR004254	AdipoR/Haemolysin-III-related	main	Multiple_Complex
TC0900010769.hg.1	NFIL3	4783	NM_001289999	2.00815	13.0755	12.5823	13.5882	nuclear factor, interleukin 3 regulated	chr9	-	Coding	91409045	91424626	10	9q22	RefSeq	Homo sapiens nuclear factor, interleukin 3 regulated (NFIL3), transcript variant 1, mRNA.	0	NM_001289999	Q16649	NM_001289999	Hs.79334	adipose tissue| ascites| blood| bone| brain| cervix| connective tissue| esophagus| eye| heart| intestine| kidney| larynx| liver| lung| lymph node| mammary gland| muscle| nerve| ovary| pancreas| parathyroid| pituitary gland| placenta| prostate| skin| stomach| testis| uterus| vascular| bladder carcinoma| breast (mammary gland) tumor| cervical tumor| chondrosarcoma| esophageal tumor| gastrointestina…	NM_001289999	GO:0000122	negative regulation of transcription from RNA polymerase II promoter	inferred from mutant phenotype	NM_001289999	GO:0005634	nucleus	inferred from electronic annotation	NM_001289999	GO:0000977	RNA polymerase II regulatory region sequence-specific DNA binding	inferred from direct assay				ENST00000297689	Pfam	IPR004827	Basic-leucine zipper domain	main	Coding
TC0100008094.hg.1	RNF220	55182	NM_018150	2.00774	15.1449	14.6505	15.656	ring finger protein 220	chr1	+	Multiple_Complex	44405194	44651724	10	1p34.1	RefSeq	Homo sapiens ring finger protein 220 (RNF220), mRNA.	0	NM_018150	Q5VTB9				NM_018150	GO:0016567	protein ubiquitination	inferred from sequence or structural similarity	NM_018150	GO:0005737	cytoplasm	inferred from sequence or structural similarity	NM_018150	GO:0004842	ubiquitin-protein transferase activity	inferred from sequence or structural similarity								main	Multiple_Complex
TC0400012969.hg.1	SETD7	80854	NM_001306199	2.00669	9.46021	8.97113	9.97595	SET domain containing (lysine methyltransferase) 7	chr4	-	Multiple_Complex	139495935	139556774	10	4q28	RefSeq	Homo sapiens SET domain containing (lysine methyltransferase) 7 (SETD7), transcript variant 2, mRNA.	0	NM_001306199	Q8WTS6	NM_001306199	Hs.480792	adipose tissue| adrenal gland| blood| bone| brain| cervix| connective tissue| ear| embryonic tissue| eye| heart| intestine| kidney| larynx| liver| lung| lymph| lymph node| mammary gland| mouth| muscle| nerve| ovary| pancreas| parathyroid| placenta| prostate| skin| spleen| stomach| testis| thymus| thyroid| tonsil| trachea| uterus| vascular|adrenal tumor| breast (mammary gland) tumor| cervical tumo…	NM_001306199	GO:0006325	chromatin organization	traceable author statement	NM_001306199	GO:0005654	nucleoplasm	traceable author statement	NM_001306199	GO:0002039	p53 binding	inferred from physical interaction				ENST00000274031	Pfam	IPR001214	SET domain	main	Multiple_Complex
TC0700013548.hg.1	URGCP	55665	NM_001077663	2.005	12.344	11.8524	12.856	upregulator of cell proliferation	chr7	-	Multiple_Complex	43875894	43907069	10	7p13	RefSeq	Homo sapiens upregulator of cell proliferation (URGCP), transcript variant 3, mRNA.	0	NM_001077663	Q8TCY9	NM_001077663	Hs.663312	adrenal gland| ascites| blood| bone| brain| cervix| connective tissue| embryonic tissue| eye| heart| intestine| kidney| larynx| liver| lung| lymph| mammary gland| mouth| muscle| nerve| ovary| pancreas| pituitary gland| placenta| prostate| salivary gland| skin| spleen| stomach| testis| thymus| thyroid| trachea| umbilical cord| uterus| vascular| breast (mammary gland) tumor| cervical tumor| chondro…	NM_001077663	GO:0007049	cell cycle	inferred from electronic annotation	NM_001077663	GO:0005634	nucleus	inferred from electronic annotation	NM_001077663	GO:0005525	GTP binding	inferred from electronic annotation								main	Multiple_Complex
TC1000008750.hg.1	WBP1L	54838	NM_001083913	2.0045	8.966	8.4784	9.48164	WW domain binding protein 1-like	chr10	+	Multiple_Complex	102743970	102816267	10	10q24.32	RefSeq	Homo sapiens WW domain binding protein 1-like (WBP1L), transcript variant 1, mRNA.	0	NM_001083913	Q9NX94	NM_001083913	Hs.500897	adipose tissue| adrenal gland| ascites| blood| bone| brain| cervix| connective tissue| ear| embryonic tissue| esophagus| eye| heart| intestine| kidney| larynx| liver| lung| lymph node| mammary gland| nerve| ovary| pancreas| pituitary gland| placenta| prostate| salivary gland| skin| spleen| stomach| testis| thymus| thyroid| tonsil| trachea| umbilical cord| uterus| vascular|adrenal tumor| bladder c…					NM_001083913	GO:0016021	integral component of membrane	inferred from electronic annotation	NM_001083913	GO:0005515	protein binding	inferred from physical interaction				ENST00000369889	Pfam	IPR021684	Uncharacterised protein family WW domain-binding protein 1	main	Multiple_Complex
TC0700013368.hg.1	ZNF736	728927	NM_001170905	2.00129	10.1459	9.65781	10.6587	zinc finger protein 736	chr7	+	Multiple_Complex	64307443	64356634	10	7q11.21	RefSeq	Homo sapiens zinc finger protein 736 (ZNF736), transcript variant 1, mRNA.	0	NM_001170905	B4DX44	NM_001170905	Hs.734771	blood| brain| eye| muscle| ovary| testis| thymus| germ cell tumor| normal| retinoblastoma| fetus| neonate| adult	NM_001170905	GO:0006351	transcription, DNA-templated	inferred from electronic annotation	NM_001170905	GO:0005634	nucleus	not recorded	NM_001170905	GO:0000978	RNA polymerase II core promoter proximal region sequence-specific DNA binding	not recorded				ENST00000355095	Pfam	IPR001909	Krueppel-associated box	main	Multiple_Complex
TC1800007471.hg.1	PMAIP1	5366	NM_021127	2.00018	9.47025	8.98338	9.98351	phorbol-12-myristate-13-acetate-induced protein 1	chr18	+	Multiple_Complex	59899948	59904306	10	18q21.32	RefSeq	Homo sapiens phorbol-12-myristate-13-acetate-induced protein 1 (PMAIP1), mRNA.	0	NM_021127	Q13794	NM_021127	Hs.96	bladder| blood| bone| bone marrow| brain| cervix| connective tissue| embryonic tissue| esophagus| eye| intestine| kidney| liver| lung| lymph| lymph node| mammary gland| muscle| ovary| pancreas| placenta| prostate| salivary gland| skin| spleen| stomach| testis| thymus| trachea| uterus| bladder carcinoma| breast (mammary gland) tumor| cervical tumor| chondrosarcoma| colorectal tumor| esophageal tum…					NM_021127	GO:0005634	nucleus	inferred from direct assay	NM_021127	GO:0005515	protein binding	inferred from physical interaction				ENST00000316660	Pfam	IPR024140	Phorbol-12-myristate-13-acetate-induced protein 1	main	Multiple_Complex
TC0200015082.hg.1	FKBP7	51661	NM_001135212	-2.00043	7.39926	7.9163	6.91599	FK506 binding protein 7	chr2	-	Multiple_Complex	178463664	178478628	10	2q31.2	RefSeq	Homo sapiens FK506 binding protein 7 (FKBP7), transcript variant 2, mRNA.	0	NM_001135212	Q9Y680	NM_001135212	Hs.410378	bladder| blood| bone| bone marrow| brain| connective tissue| ear| embryonic tissue| eye| heart| intestine| liver| lung| mammary gland| muscle| pancreas| pituitary gland| placenta| prostate| testis| thymus| trachea| uterus| vascular| breast (mammary gland) tumor| chondrosarcoma| germ cell tumor| head and neck tumor| leukemia| liver tumor| lung tumor| non-neoplasia| normal| primitive neuroectoderma…	NM_001135212	GO:0000413	protein peptidyl-prolyl isomerization	not recorded	NM_001135212	GO:0005788	endoplasmic reticulum lumen	inferred from electronic annotation	NM_001135212	GO:0003755	peptidyl-prolyl cis-trans isomerase activity	not recorded				ENST00000424785	Pfam	IPR001179	FKBP-type peptidyl-prolyl cis-trans isomerase domain	main	Multiple_Complex
TC0900012178.hg.1	GLE1	2733	NM_001003722	-2.00055	10.2943	10.8067	9.80627	GLE1 RNA export mediator	chr9	+	Multiple_Complex	128504692	128544902	10	9q34.11	RefSeq	Homo sapiens GLE1 RNA export mediator (GLE1), transcript variant 1, mRNA.	0	NM_001003722	Q53GS7	NM_001003722	Hs.522418	adrenal gland| ascites| bladder| blood| bone| bone marrow| brain| cervix| connective tissue| ear| embryonic tissue| eye| heart| intestine| kidney| larynx| liver| lung| lymph| lymph node| mammary gland| mouth| muscle| ovary| pancreas| pharynx| placenta| prostate| salivary gland| skin| spleen| stomach| testis| thymus| thyroid| tonsil| trachea| uterus| vascular| breast (mammary gland) tumor| cervica…	NM_001003722	GO:0006406	mRNA export from nucleus	traceable author statement	NM_001003722	GO:0005615	extracellular space	inferred from direct assay	NM_001003722	GO:0005515	protein binding	inferred from physical interaction				ENST00000309971	Pfam	IPR012476	GLE1-like	main	Multiple_Complex
TC0400010612.hg.1	NFXL1	152518	NM_001278623	-2.00137	7.99439	8.51054	7.50955	nuclear transcription factor, X-box binding-like 1	chr4	-	Multiple_Complex	47847233	47914667	10	4p12	RefSeq	Homo sapiens nuclear transcription factor, X-box binding-like 1 (NFXL1), transcript variant 2, mRNA.	0	NM_001278623	Q6ZNB6	NM_001278623	Hs.646325	adrenal gland| blood| bone| bone marrow| brain| connective tissue| ear| embryonic tissue| eye| heart| intestine| kidney| liver| lung| mammary gland| ovary| pancreas| placenta| prostate| skin| testis| thymus| trachea| uterus| vascular|adrenal tumor| bladder carcinoma| breast (mammary gland) tumor| germ cell tumor| kidney tumor| leukemia| liver tumor| normal| prostate cancer| retinoblastoma| skin t…	NM_001278623	GO:0000122	negative regulation of transcription from RNA polymerase II promoter	not recorded	NM_001278623	GO:0005634	nucleus	inferred from electronic annotation	NM_001278623	GO:0000977	RNA polymerase II regulatory region sequence-specific DNA binding	not recorded				ENST00000329043	Pfam	IPR000967	Zinc finger, NF-X1-type	main	Multiple_Complex
TC1500008772.hg.1	GABRB3	2562	NM_000814	-2.00144	12.1005	12.6114	11.6104	gamma-aminobutyric acid (GABA) A receptor, beta 3	chr15	-	Multiple_Complex	26543546	26939539	10	15q12	RefSeq	Homo sapiens gamma-aminobutyric acid (GABA) A receptor, beta 3 (GABRB3), transcript variant 1, mRNA.	0	NM_000814	P28472	NM_000814	Hs.302352	blood| bone| brain| cervix| connective tissue| embryonic tissue| eye| kidney| larynx| liver| lung| muscle| nerve| pancreas| pituitary gland| placenta| testis| uterus| chondrosarcoma| germ cell tumor| head and neck tumor| kidney tumor| leukemia| non-neoplasia| normal| primitive neuroectodermal tumor of the CNS| retinoblastoma| soft tissue/muscle tissue tumor| blastocyst| fetus| infant| juvenile| a…																ENST00000299267	Pfam	IPR006029	Neurotransmitter-gated ion-channel transmembrane domain	main	Multiple_Complex
TC0500011924.hg.1	ALDH7A1	501	NM_001182	-2.00208	8.11632	8.6325	7.631	aldehyde dehydrogenase 7 family, member A1	chr5	-	Multiple_Complex	126541841	126595418	10	5q31	RefSeq	Homo sapiens aldehyde dehydrogenase 7 family, member A1 (ALDH7A1), transcript variant 1, mRNA.	0	NM_001182	P49419				NM_001182	GO:0006081	cellular aldehyde metabolic process	inferred from sequence or structural similarity	NM_001182	GO:0005634	nucleus	inferred from electronic annotation					NM_001182	HumanCyc	NPGLUCAT-PWY	ENST00000409134	Pfam	IPR015590	Aldehyde dehydrogenase domain	main	Multiple_Complex
TC0300007359.hg.1	NDUFAF3	25915	NM_199069	-2.00283	14.4659	14.9756	13.9736	NADH dehydrogenase (ubiquinone) complex I, assembly factor 3	chr3	+	Multiple_Complex	49020459	49023495	10	3p21.31	RefSeq	Homo sapiens NADH dehydrogenase (ubiquinone) complex I, assembly factor 3 (NDUFAF3), transcript variant 1, mRNA.	0	NM_199069	Q9BU61	NM_199069	Hs.31387	adipose tissue| adrenal gland| bladder| blood| bone| brain| cervix| connective tissue| embryonic tissue| esophagus| eye| heart| intestine| kidney| liver| lung| lymph| lymph node| mammary gland| mouth| muscle| nerve| ovary| pancreas| pharynx| pituitary gland| placenta| prostate| salivary gland| skin| spleen| stomach| testis| thymus| thyroid| tonsil| uterus|adrenal tumor| bladder carcinoma| breast …	NM_199069	GO:0022904	respiratory electron transport chain	traceable author statement	NM_199069	GO:0005634	nucleus	inferred from direct assay	NM_199069	GO:0005515	protein binding	inferred from physical interaction				ENST00000326912	Pfam	IPR007523	NDUFAF3/Mth938 domain-containing protein	main	Multiple_Complex
TC0500013342.hg.1	ERAP1	51752	NM_001040458	-2.00293	11.7023	12.2141	11.212	endoplasmic reticulum aminopeptidase 1	chr5	-	Multiple_Complex	96760810	96814145	10	5q15	RefSeq	Homo sapiens endoplasmic reticulum aminopeptidase 1 (ERAP1), transcript variant 2, mRNA.	0	NM_001040458	Q9NZ08	NM_001040458	Hs.666524	adipose tissue| blood| bone| bone marrow| brain| connective tissue| embryonic tissue| esophagus| eye| heart| intestine| kidney| liver| lung| lymph node| mammary gland| mouth| muscle| nerve| ovary| pancreas| parathyroid| pharynx| placenta| skin| spleen| stomach| testis| thymus| thyroid| trachea| umbilical cord| uterus| vascular| bladder carcinoma| breast (mammary gland) tumor| chondrosarcoma| colo…					NM_001040458	GO:0005576	extracellular region	inferred from direct assay								ENST00000296754	Pfam	IPR014782	Peptidase M1, membrane alanine aminopeptidase, N-terminal	main	Multiple_Complex
TC0400011580.hg.1	CFI	3426	NM_000204	-2.0034	8.2156	8.7321	7.72965	complement factor I	chr4	-	Multiple_Complex	109740692	109802179	10	4q25	RefSeq	Homo sapiens complement factor I (CFI), mRNA.	0	NM_000204	P05156	NM_000204	Hs.312485	adipose tissue| adrenal gland| bladder| blood| brain| cervix| connective tissue| eye| heart| intestine| kidney| liver| lung| lymph node| mammary gland| mouth| muscle| ovary| pancreas| pharynx| placenta| prostate| skin| spleen| stomach| testis| thymus| thyroid| trachea| uterus| vascular| bladder carcinoma| breast (mammary gland) tumor| colorectal tumor| gastrointestinal tumor| germ cell tumor| gli…	NM_000204	GO:0006508	proteolysis	not recorded	NM_000204	GO:0005576	extracellular region	traceable author statement	NM_000204	GO:0004252	serine-type endopeptidase activity	inferred from electronic annotation				ENST00000394634	Pfam	IPR001190	SRCR domain	main	Multiple_Complex
TC1700007997.hg.1	GRN	2896	NM_002087	-2.00341	10.6677	11.1807	10.1782	granulin	chr17	+	Multiple_Complex	44345086	44353106	10	17q21.32	RefSeq	Homo sapiens granulin (GRN), mRNA.	0	NM_002087	P28799								NM_002087	GO:0005615	extracellular space	inferred from electronic annotation	NM_002087	GO:0005125	cytokine activity	inferred from electronic annotation				ENST00000053867	Pfam	IPR000118	Granulin	main	Multiple_Complex
TC0100010775.hg.1	SOAT1	6646	NM_001252511	-2.00455	12.8885	13.3999	12.3966	sterol O-acyltransferase 1	chr1	+	Multiple_Complex	179293714	179358680	10	1q25	RefSeq	Homo sapiens sterol O-acyltransferase 1 (SOAT1), transcript variant 2, mRNA.	0	NM_001252511	P35610	NM_001252511	Hs.445588	adrenal gland| ascites| bladder| blood| bone| bone marrow| brain| cervix| connective tissue| embryonic tissue| eye| heart| intestine| kidney| liver| lung| lymph node| mammary gland| mouth| muscle| ovary| pancreas| pharynx| placenta| prostate| skin| spleen| stomach| testis| thymus| trachea| uterus| vascular|adrenal tumor| breast (mammary gland) tumor| cervical tumor| chondrosarcoma| colorectal tum…	NM_001252511	GO:0008203	cholesterol metabolic process	inferred from direct assay	NM_001252511	GO:0005783	endoplasmic reticulum	inferred from direct assay	NM_001252511	GO:0000062	fatty-acyl-CoA binding	inferred from direct assay	NM_001252511	GenMAPP	Statin_Pathway_PharmGKB	ENST00000367619	Pfam	IPR004299	Membrane bound O-acyl transferase, MBOAT	main	Multiple_Complex
TC0700006783.hg.1	TSPAN13	27075	NM_014399	-2.00557	12.8494	13.3612	12.3572	tetraspanin 13	chr7	+	Multiple_Complex	16753535	16784536	10	7p21.1	RefSeq	Homo sapiens tetraspanin 13 (TSPAN13), mRNA.	0	NM_014399	O95857	NM_014399	Hs.364544	adipose tissue| adrenal gland| ascites| bladder| blood| bone| bone marrow| brain| cervix| connective tissue| embryonic tissue| esophagus| eye| heart| intestine| kidney| larynx| liver| lung| mammary gland| mouth| muscle| nerve| ovary| pancreas| pharynx| pituitary gland| placenta| prostate| salivary gland| skin| spleen| stomach| testis| thymus| tonsil| trachea| uterus| vascular|adrenal tumor| bladd…	NM_014399	GO:0007166	cell surface receptor signaling pathway	not recorded	NM_014399	GO:0005887	integral component of plasma membrane	traceable author statement	NM_014399	GO:0005246	calcium channel regulator activity	not recorded				ENST00000262067	Pfam	IPR018499	Tetraspanin/Peripherin	main	Multiple_Complex
TC0400007270.hg.1	FAM114A1	92689	NM_138389	-2.00664	6.48884	7.01065	6.00587	family with sequence similarity 114, member A1	chr4	+	Multiple_Complex	38867677	38945744	10	4p14	RefSeq	Homo sapiens family with sequence similarity 114, member A1 (FAM114A1), transcript variant 1, mRNA.	0	NM_138389	Q8IWE2	NM_138389	Hs.476517	adrenal gland| ascites| bladder| bone| bone marrow| brain| cervix| connective tissue| ear| embryonic tissue| esophagus| eye| heart| intestine| kidney| liver| lung| mammary gland| mouth| muscle| pancreas| placenta| prostate| skin| spleen| stomach| testis| thymus| thyroid| trachea| uterus| vascular|adrenal tumor| bladder carcinoma| breast (mammary gland) tumor| chondrosarcoma| colorectal tumor| eso…					NM_138389	GO:0005737	cytoplasm	inferred from electronic annotation	NM_138389	GO:0005515	protein binding	inferred from physical interaction				ENST00000358869	Pfam	IPR007998	Protein of unknown function DUF719	main	Multiple_Complex
TC1600011517.hg.1	DOC2A	8448	NM_001282062	-2.00873	6.7151	7.23706	6.23078	double C2-like domains, alpha	chr16	-	Multiple_Complex	30005509	30013596	10	16p11.2	RefSeq	Homo sapiens double C2-like domains, alpha (DOC2A), transcript variant 1, mRNA.	0	NM_001282062	Q14183	NM_001282062	Hs.355281	blood| bone| brain| embryonic tissue| kidney| lung| mammary gland| muscle| testis| thyroid| uterus| breast (mammary gland) tumor| chondrosarcoma| germ cell tumor| glioma| head and neck tumor| kidney tumor| leukemia| normal| primitive neuroectodermal tumor of the CNS| uterine tumor| blastocyst| fetus| juvenile| adult					NM_001282062	GO:0005764	lysosome	inferred from electronic annotation	NM_001282062	GO:0005509	calcium ion binding	not recorded				ENST00000350119	Pfam	IPR000008	C2 domain	main	Multiple_Complex
TC0100011920.hg.1	GALNT2	2590	NM_001291866	-2.0102	10.8682	11.3835	10.3762	polypeptide N-acetylgalactosaminyltransferase 2	chr1	+	Multiple_Complex	230057789	230282130	10	1q41-q42	RefSeq	Homo sapiens polypeptide N-acetylgalactosaminyltransferase 2 (GALNT2), transcript variant 2, mRNA.	0	NM_001291866	Q10471	NM_001291866	Hs.743964	adrenal gland| ascites| bladder| blood| bone| bone marrow| brain| cervix| connective tissue| ear| embryonic tissue| esophagus| eye| heart| intestine| kidney| liver| lung| lymph| lymph node| mammary gland| mouth| muscle| ovary| pancreas| parathyroid| pharynx| placenta| prostate| skin| spleen| stomach| testis| thymus| thyroid| trachea| uterus| vascular|adrenal tumor| bladder carcinoma| breast (mamm…	NM_001291866	GO:0002378	immunoglobulin biosynthetic process	inferred from direct assay	NM_001291866	GO:0000139	Golgi membrane	traceable author statement	NM_001291866	GO:0004653	polypeptide N-acetylgalactosaminyltransferase activity	inferred from direct assay				ENST00000366672	Pfam	IPR000772	Ricin B, lectin domain	main	Multiple_Complex
TC0200015019.hg.1	KIAA1715	80856	NM_001305008	-2.01058	8.76725	9.28552	8.27791	KIAA1715	chr2	-	Multiple_Complex	175923892	176002839	10	2q31	RefSeq	Homo sapiens KIAA1715 (KIAA1715), transcript variant 1, mRNA.	0	NM_001305008	Q9C0E8	NM_001305008	Hs.209561	adrenal gland| bladder| blood| bone| bone marrow| brain| cervix| connective tissue| embryonic tissue| esophagus| eye| heart| intestine| kidney| liver| lung| lymph node| mammary gland| mouth| muscle| ovary| pancreas| parathyroid| pharynx| placenta| prostate| skin| stomach| testis| thymus| trachea| uterus|adrenal tumor| bladder carcinoma| breast (mammary gland) tumor| cervical tumor| chondrosarcoma…	NM_001305008	GO:0007596	blood coagulation	inferred from electronic annotation	NM_001305008	GO:0005789	endoplasmic reticulum membrane	inferred from direct assay	NM_001305008	GO:0046872	metal ion binding	inferred from electronic annotation				ENST00000272748	Pfam	IPR019273	Lunapark domain	main	Multiple_Complex
TC1100008673.hg.1	TMEM135	65084	NM_001168724	-2.01169	6.21885	6.74346	5.73505	transmembrane protein 135	chr11	+	Multiple_Complex	87037844	87328834	10	11q14.2	RefSeq	Homo sapiens transmembrane protein 135 (TMEM135), transcript variant 2, mRNA.	0	NM_001168724	Q86UB9	NM_001168724	Hs.188591	adrenal gland| blood| bone| bone marrow| brain| cervix| connective tissue| embryonic tissue| eye| heart| intestine| kidney| liver| lung| lymph| lymph node| mammary gland| mouth| muscle| ovary| pancreas| parathyroid| pituitary gland| placenta| prostate| salivary gland| skin| stomach| testis| thymus| trachea| uterus| vascular|adrenal tumor| breast (mammary gland) tumor| chondrosarcoma| germ cell tu…	NM_001168724	GO:0007031	peroxisome organization	inferred from sequence or structural similarity	NM_001168724	GO:0005777	peroxisome	inferred from sequence or structural similarity												main	Multiple_Complex
TC1300008253.hg.1	CRYL1	51084	NM_015974	-2.01286	6.34002	6.8647	5.85545	crystallin lambda 1	chr13	-	Multiple_Complex	20403667	20525873	10	13q12.11	RefSeq	Homo sapiens crystallin, lambda 1 (CRYL1), mRNA.	0	NM_015974	Q9Y2S2	NM_015974	Hs.370703	adipose tissue| adrenal gland| ascites| blood| brain| cervix| connective tissue| embryonic tissue| eye| heart| intestine| kidney| liver| lung| mammary gland| ovary| pancreas| pharynx| pituitary gland| placenta| prostate| skin| spleen| stomach| testis| thymus| thyroid| uterus|adrenal tumor| breast (mammary gland) tumor| cervical tumor| chondrosarcoma| colorectal tumor| gastrointestinal tumor| germ…	NM_015974	GO:0005975	carbohydrate metabolic process	traceable author statement	NM_015974	GO:0005634	nucleus	inferred from direct assay	NM_015974	GO:0003857	3-hydroxyacyl-CoA dehydrogenase activity	inferred from electronic annotation				ENST00000298248	Pfam	IPR006108	3-hydroxyacyl-CoA dehydrogenase, C-terminal	main	Multiple_Complex
TC0900007077.hg.1	UNC13B	10497	NM_006377	-2.01344	8.4864	9.00623	7.99657	unc-13 homolog B (C. elegans)	chr9	+	Multiple_Complex	35161992	35405338	10	9p13.3	RefSeq	Homo sapiens unc-13 homolog B (C. elegans) (UNC13B), mRNA.	0	NM_006377	O14795	NM_006377	Hs.493791	adipose tissue| adrenal gland| bladder| bone| bone marrow| brain| cervix| connective tissue| ear| embryonic tissue| eye| heart| intestine| kidney| liver| lung| lymph node| mammary gland| mouth| muscle| nerve| pancreas| pharynx| pituitary gland| placenta| prostate| skin| stomach| testis| thyroid| trachea| umbilical cord| uterus| vascular|adrenal tumor| bladder carcinoma| breast (mammary gland) tum…	NM_006377	GO:0006915	apoptotic process	traceable author statement	NM_006377	GO:0005737	cytoplasm	traceable author statement	NM_006377	GO:0004871	signal transducer activity	traceable author statement				ENST00000378495	Pfam	IPR000008	C2 domain	main	Multiple_Complex
TC1900007026.hg.1	SWSAP1	126074	NM_175871	-2.01384	4.70931	5.24128	4.23133	SWIM-type zinc finger 7 associated protein 1	chr19	+	Coding	11374685	11376951	10	19p13.2	RefSeq	Homo sapiens SWIM-type zinc finger 7 associated protein 1 (SWSAP1), mRNA.	0	NM_175871	Q6NVH7	NM_175871	Hs.631619	ascites| bone| brain| connective tissue| eye| intestine| kidney| lung| lymph node| mammary gland| ovary| placenta| prostate| spleen| testis| uterus| breast (mammary gland) tumor| chondrosarcoma| gastrointestinal tumor| germ cell tumor| normal| ovarian tumor| soft tissue/muscle tissue tumor| fetus| adult	NM_175871	GO:0000724	double-strand break repair via homologous recombination	inferred from mutant phenotype	NM_175871	GO:0005634	nucleus	inferred from electronic annotation	NM_175871	GO:0003697	single-stranded DNA binding	inferred from direct assay								main	Coding
TC1200009076.hg.1	SUDS3	64426	NM_022491	-2.01531	8.93947	9.45925	8.44825	SDS3 homolog, SIN3A corepressor complex component	chr12	+	Multiple_Complex	118376380	118418035	10	12q24.23	RefSeq	Homo sapiens SDS3 homolog, SIN3A corepressor complex component (SUDS3), mRNA.	0	NM_022491	Q9H7L9	NM_022491	Hs.416630	ascites| bladder| blood| bone| bone marrow| brain| embryonic tissue| eye| intestine| kidney| larynx| liver| lung| lymph| lymph node| mammary gland| muscle| ovary| pancreas| pharynx| placenta| prostate| skin| spleen| stomach| testis| thymus| thyroid| trachea| uterus| vascular| chondrosarcoma| colorectal tumor| gastrointestinal tumor| germ cell tumor| glioma| head and neck tumor| kidney tumor| live…	NM_022491	GO:0000122	negative regulation of transcription from RNA polymerase II promoter	inferred from mutant phenotype	NM_022491	GO:0005634	nucleus	inferred from direct assay	NM_022491	GO:0004407	histone deacetylase activity	inferred from direct assay				ENST00000543473	Pfam	IPR013907	Sds3-like	main	Multiple_Complex
TC1900007181.hg.1	TECR	9524	NM_138501	-2.0164	13.1245	13.6401	12.6283	trans-2,3-enoyl-CoA reductase	chr19	+	Multiple_Complex	14517085	14565980	10	19p13.12	RefSeq	Homo sapiens trans-2,3-enoyl-CoA reductase (TECR), transcript variant 1, mRNA.	0	NM_138501	Q9NZ01												NM_138501	GO:0005515	protein binding	inferred from physical interaction				ENST00000215567	Pfam	IPR001104	3-oxo-5-alpha-steroid 4-dehydrogenase, C-terminal	main	Multiple_Complex
TC0200010615.hg.1	CCNYL1	151195	NM_001142300	-2.01665	12.2822	12.7986	11.7866	cyclin Y like 1	chr2	+	Multiple_Complex	207711540	207761839	10	2q33.3	RefSeq	Homo sapiens cyclin Y-like 1 (CCNYL1), transcript variant 1, mRNA.	0	NM_001142300	Q8N7R7	NM_001142300	Hs.471234	bladder| bone| bone marrow| brain| connective tissue| embryonic tissue| esophagus| eye| heart| intestine| kidney| liver| lung| lymph node| mammary gland| muscle| nerve| ovary| parathyroid| placenta| prostate| skin| stomach| testis| thymus| uterus| vascular| bladder carcinoma| breast (mammary gland) tumor| chondrosarcoma| colorectal tumor| esophageal tumor| gastrointestinal tumor| germ cell tumor|…	NM_001142300	GO:0000079	regulation of cyclin-dependent protein serine/threonine kinase activity	inferred from electronic annotation					NM_001142300	GO:0019901	protein kinase binding	inferred from electronic annotation				ENST00000295414	Pfam	IPR006671	Cyclin, N-terminal	main	Multiple_Complex
TC0900009829.hg.1	NDUFB6	4712	NM_001199987	-2.01803	10.3257	10.8445	9.83159	NADH dehydrogenase (ubiquinone) 1 beta subcomplex, 6, 17kDa	chr9	-	Coding	32552999	32573184	10	9p21.1	RefSeq	Homo sapiens NADH dehydrogenase (ubiquinone) 1 beta subcomplex, 6, 17kDa (NDUFB6), transcript variant 3, mRNA.	0	NM_001199987	O95139	NM_001199987	Hs.493668	adrenal gland| blood| bone| bone marrow| brain| cervix| connective tissue| ear| embryonic tissue| eye| heart| intestine| kidney| liver| lung| lymph| lymph node| mammary gland| muscle| pancreas| parathyroid| pharynx| pituitary gland| placenta| prostate| skin| stomach| testis| uterus| vascular|adrenal tumor| cervical tumor| colorectal tumor| gastrointestinal tumor| germ cell tumor| glioma| kidney t…	NM_001199987	GO:0006120	mitochondrial electron transport, NADH to ubiquinone	non-traceable author statement	NM_001199987	GO:0005654	nucleoplasm	inferred from direct assay	NM_001199987	GO:0008137	NADH dehydrogenase (ubiquinone) activity	non-traceable author statement	NM_001199987	GenMAPP	Electron_Transport_Chain	ENST00000350021	Pfam	IPR019174	NADH dehydrogenase 1, beta subcomplex, subunit 6	main	Coding
TC0800011601.hg.1	SAMD12	401474	NM_001101676	-2.0184	7.84418	8.36713	7.35392	sterile alpha motif domain containing 12	chr8	-	Multiple_Complex	118189455	118621995	10	8q24.12	RefSeq	Homo sapiens sterile alpha motif domain containing 12 (SAMD12), transcript variant 1, mRNA.	0	NM_001101676	Q8N8I0	NM_001101676	Hs.359393	bladder| brain| eye| intestine| kidney| liver| lung| mammary gland| mouth| ovary| parathyroid| pharynx| prostate| testis| thyroid| trachea| uterus| bladder carcinoma| colorectal tumor| head and neck tumor| kidney tumor| liver tumor| non-neoplasia| normal| ovarian tumor| prostate cancer| uterine tumor| fetus| adult									ENST00000314727	GO:0005515	protein binding	inferred from electronic annotation				ENST00000314727	Pfam	IPR001660	Sterile alpha motif domain	main	Multiple_Complex
TC0400009132.hg.1	ETFDH	2110	NM_001281737	-2.02149	9.38724	9.90867	8.89325	electron-transferring-flavoprotein dehydrogenase	chr4	+	Multiple_Complex	158672101	158709623	10	4q32-q35	RefSeq	Homo sapiens electron-transferring-flavoprotein dehydrogenase (ETFDH), transcript variant 2, mRNA.	0	NM_001281737	Q16134	NM_001281737	Hs.155729	adrenal gland| bladder| blood| bone| bone marrow| brain| connective tissue| embryonic tissue| esophagus| eye| heart| intestine| kidney| liver| lung| lymph| mammary gland| mouth| muscle| pancreas| pharynx| pituitary gland| placenta| prostate| skin| spleen| stomach| testis| thymus| thyroid| tonsil| trachea| uterus| vascular| breast (mammary gland) tumor| chondrosarcoma| colorectal tumor| germ cell …	NM_001281737	GO:0006979	response to oxidative stress	inferred from sequence or structural similarity	NM_001281737	GO:0005759	mitochondrial matrix	traceable author statement	NM_001281737	GO:0004174	electron-transferring-flavoprotein dehydrogenase activity	inferred from direct assay				ENST00000307738	Pfam	IPR007859	Electron transfer flavoprotein-ubiquinone oxidoreductase	main	Multiple_Complex
TC1100008983.hg.1	ACAT1	38	NM_000019	-2.02153	11.8802	12.3987	11.3833	acetyl-CoA acetyltransferase 1	chr11	+	Multiple_Complex	108121516	108148164	10	11q22.3	RefSeq	Homo sapiens acetyl-CoA acetyltransferase 1 (ACAT1), mRNA.	0	NM_000019	P24752	NM_000019	Hs.232375	adipose tissue| adrenal gland| ascites| bladder| blood| bone| brain| connective tissue| embryonic tissue| esophagus| eye| heart| intestine| kidney| larynx| liver| lung| mammary gland| mouth| muscle| ovary| pancreas| placenta| prostate| skin| stomach| testis| umbilical cord| uterus|adrenal tumor| bladder carcinoma| breast (mammary gland) tumor| colorectal tumor| gastrointestinal tumor| germ cell t…					NM_000019	GO:0005739	mitochondrion	inferred from direct assay	NM_000019	GO:0003985	acetyl-CoA C-acetyltransferase activity	not recorded	NM_000019	GenMAPP	Synthesis_and_Degradation_of_Keton_Bodies_KEGG	ENST00000265838	Pfam	IPR020616	Thiolase, N-terminal	main	Multiple_Complex
TC1200011873.hg.1	MMAB	326625	NM_052845	-2.02521	10.5097	11.0311	10.013	methylmalonic aciduria (cobalamin deficiency) cblB type	chr12	-	Multiple_Complex	109553716	109573874	10	12q24	RefSeq	Homo sapiens methylmalonic aciduria (cobalamin deficiency) cblB type (MMAB), transcript variant 1, mRNA.	0	NM_052845	Q96EY8	NM_052845	Hs.12106	adipose tissue| adrenal gland| ascites| bladder| blood| bone| bone marrow| brain| connective tissue| ear| embryonic tissue| eye| heart| intestine| kidney| liver| lung| lymph| mammary gland| mouth| muscle| ovary| pancreas| pituitary gland| placenta| prostate| salivary gland| skin| testis| thyroid| tonsil| uterus| vascular| breast (mammary gland) tumor| chondrosarcoma| colorectal tumor| gastrointes…	NM_052845	GO:0006766	vitamin metabolic process	traceable author statement	NM_052845	GO:0005759	mitochondrial matrix	traceable author statement	NM_052845	GO:0005524	ATP binding	inferred from electronic annotation				ENST00000537236	Pfam	IPR016030	Adenosylcobalamin biosynthesis, ATP:cob(I)alamin adenosyltransferase-like	main	Multiple_Complex
TC0300008715.hg.1	EEFSEC	60678	NM_021937	-2.02612	9.16125	9.68476	8.66604	eukaryotic elongation factor, selenocysteine-tRNA-specific	chr3	+	Multiple_Complex	128153454	128408646	10	3q21.3	RefSeq	Homo sapiens eukaryotic elongation factor, selenocysteine-tRNA-specific (EEFSEC), mRNA.	0	NM_021937	P57772	NM_021937	Hs.477498	adrenal gland| ascites| blood| bone| brain| cervix| connective tissue| embryonic tissue| eye| intestine| kidney| liver| lung| lymph| lymph node| mammary gland| muscle| pancreas| placenta| prostate| salivary gland| skin| stomach| testis| thyroid| tonsil| uterus|adrenal tumor| breast (mammary gland) tumor| cervical tumor| chondrosarcoma| colorectal tumor| gastrointestinal tumor| germ cell tumor| gl…	NM_021937	GO:0001514	selenocysteine incorporation	not recorded	NM_021937	GO:0005622	intracellular	not recorded	NM_021937	GO:0000049	tRNA binding	inferred from electronic annotation				ENST00000254730	Pfam	IPR004161	Translation elongation factor EFTu/EF1A, domain 2	main	Multiple_Complex
TC1400009714.hg.1	TMED10	10972	NM_006827	-2.02708	12.8351	13.3549	12.3355	transmembrane p24 trafficking protein 10	chr14	-	Multiple_Complex	75131468	75176646	10	14q24.3	RefSeq	Homo sapiens transmembrane p24 trafficking protein 10 (TMED10), mRNA.	0	NM_006827	P49755	NM_006827	Hs.74137	adipose tissue| adrenal gland| ascites| bladder| blood| bone| bone marrow| brain| cervix| connective tissue| ear| embryonic tissue| esophagus| eye| heart| intestine| kidney| larynx| liver| lung| lymph| lymph node| mammary gland| mouth| muscle| nerve| ovary| pancreas| parathyroid| pharynx| pituitary gland| placenta| prostate| skin| spleen| stomach| testis| thymus| thyroid| tonsil| trachea| uterus|…									NM_006827	GO:0005515	protein binding	inferred from physical interaction	NM_006827	GenMAPP	mRNA_processing_Reactome	ENST00000303575	Pfam	IPR009038	GOLD domain	main	Multiple_Complex
TC0300013068.hg.1	MECOM	2122	NM_001105077	-2.02709	5.26346	5.79779	4.77838	MDS1 and EVI1 complex locus	chr3	-	Multiple_Complex	169083499	169663775	10	3q26.2	RefSeq	Homo sapiens MDS1 and EVI1 complex locus (MECOM), transcript variant 1, mRNA.	0	NM_001105077	Q03112	NM_001105077	Hs.744090	ascites| bladder| bone marrow| brain| connective tissue| embryonic tissue| eye| intestine| kidney| larynx| liver| lung| mammary gland| mouth| muscle| ovary| pancreas| pharynx| placenta| prostate| skin| stomach| testis| trachea| umbilical cord| uterus| vascular| breast (mammary gland) tumor| chondrosarcoma| colorectal tumor| gastrointestinal tumor| germ cell tumor| head and neck tumor| kidney tumo…																ENST00000264674	Pfam	IPR007087	Zinc finger, C2H2	main	Multiple_Complex
TC1200012706.hg.1	ACAD10	80724	NM_001136538	-2.03108	8.68995	9.21609	8.19384	acyl-CoA dehydrogenase family, member 10	chr12	+	Multiple_Complex	111686053	111757107	10	12q24.12	RefSeq	Homo sapiens acyl-CoA dehydrogenase family, member 10 (ACAD10), transcript variant 1, mRNA.	0	NM_001136538	Q6JQN1								NM_001136538	GO:0005739	mitochondrion	not recorded								ENST00000313698	Pfam	IPR002575	Aminoglycoside phosphotransferase	main	Multiple_Complex
TC1700011171.hg.1	COX11	1353	NM_001162861	-2.03108	12.6483	13.1697	12.1475	COX11 cytochrome c oxidase copper chaperone	chr17	-	Multiple_Complex	54951467	54968785	10	17q22	RefSeq	Homo sapiens COX11 cytochrome c oxidase copper chaperone (COX11), transcript variant 2, mRNA.	0	NM_001162861	Q9Y6N1	NM_001162861	Hs.591171	adrenal gland| ascites| bladder| blood| bone| bone marrow| brain| cervix| connective tissue| ear| embryonic tissue| eye| heart| intestine| kidney| liver| lung| lymph node| mammary gland| mouth| muscle| nerve| pancreas| parathyroid| pharynx| pituitary gland| placenta| prostate| skin| stomach| testis| thymus| thyroid| uterus| vascular|adrenal tumor| bladder carcinoma| breast (mammary gland) tumor| …	NM_001162861	GO:0007585	respiratory gaseous exchange	traceable author statement	NM_001162861	GO:0005739	mitochondrion	traceable author statement	NM_001162861	GO:0004129	cytochrome-c oxidase activity	traceable author statement	NM_001162861	GenMAPP	Electron_Transport_Chain	ENST00000299335	Pfam	IPR007533	Cytochrome c oxidase assembly protein CtaG/Cox11	main	Multiple_Complex
TC1200008666.hg.1	HSP90B1	7184	NM_003299	-2.03352	17.5507	18.0702	17.0462	heat shock protein 90kDa beta (Grp94), member 1	chr12	+	Multiple_Complex	103930107	103953645	10	12q24.2-q24.3	RefSeq	Homo sapiens heat shock protein 90kDa beta (Grp94), member 1 (HSP90B1), mRNA.	0	NM_003299	P14625	NM_003299	Hs.192374	adipose tissue| adrenal gland| ascites| bladder| blood| bone| bone marrow| brain| cervix| connective tissue| ear| embryonic tissue| esophagus| eye| heart| intestine| kidney| larynx| liver| lung| lymph node| mammary gland| mouth| muscle| nerve| ovary| pancreas| parathyroid| pharynx| pituitary gland| placenta| prostate| salivary gland| skin| spleen| stomach| testis| thymus| thyroid| tonsil| trachea…									NM_003299	GO:0003723	RNA binding	inferred from direct assay				ENST00000299767	Pfam	IPR001404	Heat shock protein Hsp90 family	main	Multiple_Complex
TC0300010213.hg.1	RPUSD3	285367	NM_001142547	-2.03414	12.8261	13.3485	12.3241	RNA pseudouridylate synthase domain containing 3	chr3	-	Multiple_Complex	9837849	9844602	10	3p25.3	RefSeq	Homo sapiens RNA pseudouridylate synthase domain containing 3 (RPUSD3), transcript variant 2, mRNA.	0	NM_001142547	Q6P087	NM_001142547	Hs.33719	adrenal gland| ascites| bladder| blood| bone| bone marrow| brain| cervix| connective tissue| embryonic tissue| eye| intestine| kidney| larynx| liver| lung| lymph| lymph node| mammary gland| muscle| nerve| ovary| pancreas| placenta| prostate| salivary gland| skin| spleen| stomach| testis| thymus| thyroid| tonsil| uterus| bladder carcinoma| breast (mammary gland) tumor| cervical tumor| chondrosarco…	NM_001142547	GO:0031119	tRNA pseudouridine synthesis	not recorded	NM_001142547	GO:0005739	mitochondrion	not recorded	NM_001142547	GO:0005515	protein binding	inferred from physical interaction				ENST00000383820	Pfam	IPR006145	Pseudouridine synthase, RsuA/RluB/C/D/E/F	main	Multiple_Complex
TC0500010717.hg.1	MOCS2	4338	NM_004531	-2.03808	11.4123	11.9374	10.9102	molybdenum cofactor synthesis 2	chr5	-	Multiple_Complex	53095679	53110063	10	5q11	RefSeq	Homo sapiens molybdenum cofactor synthesis 2 (MOCS2), transcript variant 3, mRNA.	0	NM_004531	O96033	NM_004531	Hs.163645	adrenal gland| ascites| bladder| blood| bone| bone marrow| brain| connective tissue| embryonic tissue| eye| heart| intestine| kidney| liver| lung| lymph node| mammary gland| muscle| ovary| pancreas| parathyroid| pituitary gland| placenta| prostate| salivary gland| skin| stomach| testis| thymus| thyroid| trachea| uterus| vascular|adrenal tumor| bladder carcinoma| breast (mammary gland) tumor| chon…	NM_004531	GO:0006766	vitamin metabolic process	traceable author statement	NM_004531	GO:0005634	nucleus	inferred from direct assay	NM_004531	GO:0000166	nucleotide binding	inferred from electronic annotation	NM_004531	HumanCyc	PWY-5354	ENST00000361377	Pfam	IPR003749	ThiamineS/Molybdopterin converting factor subunit 1	main	Multiple_Complex
TC0100012101.hg.1	MTR	4548	NM_000254	-2.03862	8.56883	9.09802	8.07043	5-methyltetrahydrofolate-homocysteine methyltransferase	chr1	+	Multiple_Complex	236795281	236903981	10	1q43	RefSeq	Homo sapiens 5-methyltetrahydrofolate-homocysteine methyltransferase (MTR), transcript variant 1, mRNA.	0	NM_000254	Q99707	NM_000254	Hs.498187	adrenal gland| bladder| blood| bone| bone marrow| brain| cervix| connective tissue| ear| embryonic tissue| eye| heart| intestine| kidney| larynx| liver| lung| lymph| lymph node| mammary gland| mouth| muscle| nerve| ovary| pancreas| parathyroid| pituitary gland| placenta| prostate| skin| spleen| stomach| testis| thymus| thyroid| trachea| uterus| vascular|adrenal tumor| bladder carcinoma| breast (m…					NM_000254	GO:0005737	cytoplasm	inferred from direct assay	NM_000254	GO:0005515	protein binding	inferred from physical interaction	NM_000254	HumanCyc	HOMOSER-METSYN-PWY	ENST00000366576	Pfam	IPR000489	Pterin-binding domain	main	Multiple_Complex
TC1800007547.hg.1	SERPINB13	5275	NM_001307923	-2.0388	4.17774	4.72308	3.69536	serpin peptidase inhibitor, clade B (ovalbumin), member 13	chr18	+	Multiple_Complex	63586989	63604639	10	18q21.33	RefSeq	Homo sapiens serpin peptidase inhibitor, clade B (ovalbumin), member 13 (SERPINB13), transcript variant 1, mRNA.	0	NM_001307923	Q9UIV8	NM_001307923	Hs.241407	esophagus| larynx| lung| mouth| muscle| pharynx| prostate| skin| trachea| esophageal tumor| head and neck tumor| normal| adult	NM_001307923	GO:0009411	response to UV	traceable author statement	NM_001307923	GO:0005615	extracellular space	not recorded	NM_001307923	GO:0002020	protease binding	inferred from physical interaction				ENST00000269489	Pfam	IPR023796	Serpin domain	main	Multiple_Complex
TC0400011414.hg.1	TRMT10A	93587	NM_001134665	-2.04238	8.16475	8.69611	7.66586	tRNA methyltransferase 10A	chr4	-	Multiple_Complex	99546707	99564057	10	4q23	RefSeq	Homo sapiens tRNA methyltransferase 10A (TRMT10A), transcript variant 2, mRNA.	0	NM_001134665	Q8TBZ6	NM_001134665	Hs.380412	ascites| blood| brain| cervix| connective tissue| embryonic tissue| intestine| kidney| liver| lung| lymph| lymph node| muscle| nerve| ovary| pancreas| placenta| prostate| stomach| testis| uterus| vascular| colorectal tumor| gastrointestinal tumor| germ cell tumor| kidney tumor| leukemia| lymphoma| normal| ovarian tumor| primitive neuroectodermal tumor of the CNS| prostate cancer| soft tissue/musc…	NM_001134665	GO:0006400	tRNA modification	traceable author statement	NM_001134665	GO:0005634	nucleus	inferred from direct assay	NM_001134665	GO:0000049	tRNA binding	inferred from direct assay				ENST00000273962	Pfam	IPR016009	tRNA methyltransferase TRMD/TRM10-type domain	main	Multiple_Complex
TC0200007739.hg.1	COMMD1	150684	NM_152516	-2.0427	7.74637	8.27873	7.24825	copper metabolism (Murr1) domain containing 1	chr2	+	Multiple_Complex	61888724	62147247	10	2p15	RefSeq	Homo sapiens copper metabolism (Murr1) domain containing 1 (COMMD1), mRNA.	0	NM_152516	Q8N668	NM_152516	Hs.468702	adrenal gland| ascites| blood| bone| bone marrow| brain| connective tissue| embryonic tissue| eye| heart| intestine| kidney| liver| lung| lymph node| mouth| muscle| ovary| pancreas| parathyroid| pharynx| placenta| prostate| salivary gland| skin| stomach| testis| uterus| vascular|adrenal tumor| gastrointestinal tumor| germ cell tumor| glioma| kidney tumor| leukemia| lung tumor| lymphoma| non-neopl…	NM_152516	GO:0006351	transcription, DNA-templated	inferred from electronic annotation	NM_152516	GO:0005634	nucleus	inferred from direct assay	NM_152516	GO:0005507	copper ion binding	inferred from direct assay				ENST00000311832	Pfam	IPR009886	HCaRG	main	Multiple_Complex
TC0600011377.hg.1	NRM	11270	NM_001270707	-2.04396	12.3152	12.8416	11.8103	nurim (nuclear envelope membrane protein)	chr6	-	Multiple_Complex	30688047	30691420	10	6p21.33	RefSeq	Homo sapiens nurim (nuclear envelope membrane protein) (NRM), transcript variant 2, mRNA.	0	NM_001270707	Q8IXM6	NM_001270707	Hs.519993	ascites| blood| brain| cervix| connective tissue| embryonic tissue| eye| intestine| kidney| liver| lung| lymph| lymph node| mammary gland| muscle| ovary| pancreas| placenta| prostate| stomach| testis| tonsil| uterus| breast (mammary gland) tumor| cervical tumor| colorectal tumor| gastrointestinal tumor| germ cell tumor| glioma| kidney tumor| leukemia| liver tumor| lung tumor| lymphoma| non-neopla…	NM_001270707	GO:0008150	biological_process	no biological data available	NM_001270707	GO:0005635	nuclear envelope	inferred from direct assay	NM_001270707	GO:0005515	protein binding	inferred from physical interaction				ENST00000259953	Pfam	IPR009915	NnrU	main	Multiple_Complex
TC0600014188.hg.1	PHACTR2	9749	NM_001100164	-2.04436	8.71746	9.24853	8.21688	phosphatase and actin regulator 2	chr6	+	Multiple_Complex	143536845	143831185	10	6q24.2	RefSeq	Homo sapiens phosphatase and actin regulator 2 (PHACTR2), transcript variant 1, mRNA.	0	NM_001100164	O75167	NM_001100164	Hs.102471	adipose tissue| adrenal gland| ascites| bladder| blood| bone| brain| connective tissue| embryonic tissue| eye| heart| intestine| kidney| liver| lung| lymph node| mammary gland| mouth| muscle| nerve| ovary| pancreas| pharynx| placenta| prostate| skin| stomach| testis| thymus| thyroid| uterus| vascular| bladder carcinoma| breast (mammary gland) tumor| chondrosarcoma| colorectal tumor| gastrointesti…	NM_001100164	GO:0043086	negative regulation of catalytic activity	inferred from electronic annotation					NM_001100164	GO:0003779	actin binding	inferred from electronic annotation				ENST00000305766	Pfam	IPR004018	RPEL repeat	main	Multiple_Complex
TC1900010802.hg.1	LIPE	3991	NM_005357	-2.04506	4.69691	5.24125	4.20911	lipase, hormone-sensitive	chr19	-	Multiple_Complex	42401507	42427426	10	19q13.2	RefSeq	Homo sapiens lipase, hormone-sensitive (LIPE), mRNA.	0	NM_005357	Q05469	NM_005357	Hs.656980	adipose tissue| adrenal gland| blood| bone| brain| cervix| embryonic tissue| eye| intestine| kidney| lung| lymph node| mammary gland| ovary| pancreas| placenta| testis| thymus|adrenal tumor| breast (mammary gland) tumor| cervical tumor| colorectal tumor| gastrointestinal tumor| germ cell tumor| glioma| leukemia| normal| ovarian tumor| primitive neuroectodermal tumor of the CNS| blastocyst| fetus|…	NM_005357	GO:0006468	protein phosphorylation	traceable author statement	NM_005357	GO:0005811	lipid particle	inferred from sequence or structural similarity	NM_005357	GO:0004806	triglyceride lipase activity	inferred from electronic annotation	NM_005357	HumanCyc	LIPAS-PWY	ENST00000244289	Pfam	IPR010468	Hormone-sensitive lipase, N-terminal	main	Multiple_Complex
TC0600010991.hg.1	MBOAT1	154141	NM_001080480	-2.0469	13.9712	14.4975	13.4641	membrane bound O-acyltransferase domain containing 1	chr6	-	Multiple_Complex	20099686	20212464	10	6p22.3	RefSeq	Homo sapiens membrane bound O-acyltransferase domain containing 1 (MBOAT1), transcript variant 1, mRNA.	0	NM_001080480	Q6ZNC8	NM_001080480	Hs.377830	ascites| blood| bone| brain| connective tissue| ear| embryonic tissue| eye| intestine| kidney| larynx| liver| lung| mammary gland| mouth| ovary| pancreas| placenta| prostate| skin| testis| thymus| trachea| uterus| breast (mammary gland) tumor| chondrosarcoma| colorectal tumor| gastrointestinal tumor| germ cell tumor| head and neck tumor| kidney tumor| leukemia| liver tumor| non-neoplasia| normal|…	NM_001080480	GO:0006644	phospholipid metabolic process	traceable author statement	NM_001080480	GO:0005789	endoplasmic reticulum membrane	traceable author statement	NM_001080480	GO:0016747	transferase activity, transferring acyl groups other than amino-acyl groups	inferred from electronic annotation				ENST00000324607	Pfam	IPR004299	Membrane bound O-acyl transferase, MBOAT	main	Multiple_Complex
TC1100012535.hg.1	PVRL1	5818	NM_002855	-2.04916	10.8083	11.3382	10.3032	poliovirus receptor-related 1 (herpesvirus entry mediator C)	chr11	-	Multiple_Complex	119623408	119729084	10	11q23.3	RefSeq	Homo sapiens poliovirus receptor-related 1 (herpesvirus entry mediator C) (PVRL1), transcript variant 1, mRNA.	0	NM_002855	Q15223	NM_002855	Hs.334846	ascites| bladder| blood| bone| brain| cervix| connective tissue| embryonic tissue| esophagus| eye| heart| intestine| kidney| larynx| lung| lymph| mammary gland| mouth| muscle| nerve| ovary| pancreas| pharynx| placenta| prostate| salivary gland| skin| testis| thymus| uterus| bladder carcinoma| breast (mammary gland) tumor| cervical tumor| chondrosarcoma| colorectal tumor| esophageal tumor| gastroi…									NM_002855	GO:0001618	virus receptor activity	inferred from electronic annotation				ENST00000264025	Pfam	IPR013106	Immunoglobulin V-set domain	main	Multiple_Complex
TC0900009912.hg.1	SIGMAR1	10280	NM_001282205	-2.05012	14.0385	14.566	13.5302	sigma non-opioid intracellular receptor 1	chr9	-	Multiple_Complex	34634722	34637826	10	9p13.3	RefSeq	Homo sapiens sigma non-opioid intracellular receptor 1 (SIGMAR1), transcript variant 6, mRNA.	0	NM_001282205	Q99720	NM_001282205	Hs.522087	adrenal gland| ascites| blood| bone| brain| cervix| connective tissue| embryonic tissue| eye| heart| intestine| kidney| larynx| liver| lung| lymph| lymph node| mammary gland| mouth| muscle| ovary| pancreas| parathyroid| pituitary gland| placenta| prostate| salivary gland| skin| spleen| stomach| testis| umbilical cord| uterus| vascular|adrenal tumor| breast (mammary gland) tumor| cervical tumor| c…	NM_001282205	GO:0006869	lipid transport	inferred from electronic annotation					NM_001282205	GO:0004985	opioid receptor activity	inferred from electronic annotation				ENST00000277010	Pfam	IPR006716	ERG2/sigma1 receptor-like	main	Multiple_Complex
TC0X00011334.hg.1	BRCC3	79184	NM_001018055	-2.05127	12.9703	13.4989	12.4624	BRCA1/BRCA2-containing complex subunit 3	chrX	+	Multiple_Complex	155071420	155123074	10	Xq28	RefSeq	Homo sapiens BRCA1/BRCA2-containing complex, subunit 3 (BRCC3), transcript variant 2, mRNA.	0	NM_001018055	P46736	NM_001018055	Hs.558537	adrenal gland| bladder| blood| bone| brain| cervix| embryonic tissue| eye| heart| intestine| kidney| liver| lung| lymph| lymph node| mammary gland| mouth| muscle| parathyroid| pharynx| placenta| prostate| skin| stomach| testis| thymus| thyroid| uterus| breast (mammary gland) tumor| colorectal tumor| germ cell tumor| glioma| head and neck tumor| kidney tumor| leukemia| lung tumor| lymphoma| non-ne…					NM_001018055	GO:0000151	ubiquitin ligase complex	inferred from direct assay	NM_001018055	GO:0004843	ubiquitin-specific protease activity	inferred from mutant phenotype				ENST00000330045	Pfam	IPR000555	JAB1/MPN/MOV34 metalloenzyme domain	main	Multiple_Complex
TC1100013041.hg.1	VPS51	738	NM_013265	-2.05267	7.49434	8.03102	6.99352	vacuolar protein sorting 51 homolog (S. cerevisiae)	chr11	+	Multiple_Complex	65089324	65111860	10	11q13	RefSeq	Homo sapiens vacuolar protein sorting 51 homolog (S. cerevisiae) (VPS51), transcript variant 1, mRNA.	0	NM_013265	Q9UID3				NM_013265	GO:0006869	lipid transport	inferred from electronic annotation	NM_013265	GO:0000938	GARP complex	inferred from direct assay	NM_013265	GO:0005515	protein binding	inferred from physical interaction				ENST00000530773	Pfam	IPR007255	Conserved oligomeric Golgi complex subunit 8	main	Multiple_Complex
TC1500009621.hg.1	GTF2A2	2958	NM_004492	-2.05504	11.7583	12.2894	11.2502	general transcription factor IIA 2	chr15	-	Multiple_Complex	59638062	59657541	10	15q22.2	RefSeq	Homo sapiens general transcription factor IIA, 2, 12kDa (GTF2A2), mRNA.	0	NM_004492	P52657	NM_004492	Hs.512934	adrenal gland| ascites| bladder| blood| bone| bone marrow| brain| cervix| connective tissue| embryonic tissue| eye| heart| intestine| kidney| liver| lung| lymph| lymph node| mammary gland| mouth| muscle| ovary| pancreas| parathyroid| pharynx| pituitary gland| placenta| prostate| skin| spleen| stomach| testis| thymus| tonsil| uterus| vascular|adrenal tumor| bladder carcinoma| breast (mammary gland…					NM_004492	GO:0005654	nucleoplasm	inferred from direct assay	NM_004492	GO:0001103	RNA polymerase II repressing transcription factor binding	inferred from electronic annotation	NM_004492	GenMAPP	RNA_transcription_Reactome	ENST00000396060	Pfam	IPR015871	Transcription initiation factor IIA, gamma subunit, C-terminal	main	Multiple_Complex
TC1600010647.hg.1	ACD	65057	NM_001082486	-2.05687	9.63518	10.1694	9.12899	adrenocortical dysplasia homolog (mouse)	chr16	-	Multiple_Complex	67657512	67660815	10	16q22.1	RefSeq	Homo sapiens adrenocortical dysplasia homolog (mouse) (ACD), transcript variant 1, mRNA.	0	NM_001082486	Q96AP0	NM_001082486	Hs.78019	ascites| blood| bone| brain| cervix| connective tissue| embryonic tissue| esophagus| eye| intestine| kidney| liver| lung| lymph| lymph node| mammary gland| muscle| ovary| pancreas| parathyroid| pharynx| placenta| prostate| salivary gland| skin| spleen| stomach| testis| thymus| thyroid| uterus| bladder carcinoma| breast (mammary gland) tumor| cervical tumor| chondrosarcoma| esophageal tumor| gastr…									NM_001082486	GO:0003677	DNA binding	inferred from electronic annotation								main	Multiple_Complex
TC1100012358.hg.1	USP28	57646	NM_001301029	-2.05757	9.32654	9.86152	8.82058	ubiquitin specific peptidase 28	chr11	-	Multiple_Complex	113797874	113875570	10	11q23	RefSeq	Homo sapiens ubiquitin specific peptidase 28 (USP28), transcript variant 2, mRNA.	0	NM_001301029	Q96RU2	NM_001301029	Hs.503891	bladder| blood| bone marrow| brain| cervix| embryonic tissue| eye| heart| intestine| kidney| liver| lung| lymph| lymph node| mammary gland| mouth| muscle| ovary| pancreas| parathyroid| pharynx| placenta| prostate| salivary gland| skin| stomach| testis| trachea| uterus| vascular| bladder carcinoma| breast (mammary gland) tumor| cervical tumor| chondrosarcoma| colorectal tumor| gastrointestinal tum…					NM_001301029	GO:0005634	nucleus	inferred from direct assay	NM_001301029	GO:0004197	cysteine-type endopeptidase activity	not recorded				ENST00000003302	Pfam	IPR001394	Peptidase C19, ubiquitin carboxyl-terminal hydrolase	main	Multiple_Complex
TC0X00011355.hg.1	PIR	8544	NM_001018109	-2.05787	10.6761	11.2093	10.1682	pirin	chrX	-	Multiple_Complex	15384799	15493588	10	Xp22.2	RefSeq	Homo sapiens pirin (iron-binding nuclear protein) (PIR), transcript variant 2, mRNA.	0	NM_001018109	O00625	NM_001018109	Hs.495728	blood| bone| bone marrow| brain| cervix| connective tissue| embryonic tissue| esophagus| eye| heart| intestine| kidney| liver| lung| mammary gland| muscle| ovary| pancreas| pharynx| pituitary gland| placenta| prostate| salivary gland| skin| stomach| testis| thyroid| uterus| vascular| breast (mammary gland) tumor| cervical tumor| chondrosarcoma| colorectal tumor| esophageal tumor| gastrointestinal…	NM_001018109	GO:0006355	regulation of transcription, DNA-templated	inferred from electronic annotation	NM_001018109	GO:0005634	nucleus	inferred from direct assay	NM_001018109	GO:0003712	transcription cofactor activity	inferred from mutant phenotype				ENST00000380420	Pfam	IPR003829	Pirin, N-terminal domain	main	Multiple_Complex
TC0800012396.hg.1	FBXO16	157574	NM_001258211	-2.05842	7.67452	8.21294	7.1714	F-box protein 16	chr8	-	Multiple_Complex	28428408	28490318	10	8p21.1	RefSeq	Homo sapiens F-box protein 16 (FBXO16), transcript variant 2, mRNA.	0	NM_001258211	Q8IX29	NM_001258211	Hs.741522	bone marrow| brain| connective tissue| eye| kidney| liver| lung| lymph node| mammary gland| ovary| pancreas| parathyroid| pituitary gland| prostate| skin| testis| uterus| breast (mammary gland) tumor| chondrosarcoma| glioma| liver tumor| lymphoma| normal| ovarian tumor| primitive neuroectodermal tumor of the CNS| skin tumor| soft tissue/muscle tissue tumor| uterine tumor| fetus| juvenile| adult									ENST00000346498	GO:0005515	protein binding	inferred from electronic annotation				ENST00000346498	Pfam	IPR001810	F-box domain	main	Multiple_Complex
TC1000008063.hg.1	ADK	132	NM_001123	-2.05847	10.6776	11.2111	10.1695	adenosine kinase	chr10	+	Multiple_Complex	74151185	74709303	10	10q22|10q11-q24	RefSeq	Homo sapiens adenosine kinase (ADK), transcript variant 1, mRNA.	0	NM_001123	P55263	NM_001123	Hs.656586	ascites| bladder| blood| bone| bone marrow| brain| cervix| connective tissue| embryonic tissue| eye| heart| intestine| kidney| liver| lung| lymph node| mammary gland| mouth| muscle| ovary| pancreas| pharynx| placenta| prostate| skin| stomach| testis| tonsil| uterus| breast (mammary gland) tumor| cervical tumor| chondrosarcoma| colorectal tumor| gastrointestinal tumor| germ cell tumor| glioma| kid…	NM_001123	GO:0006144	purine nucleobase metabolic process	traceable author statement	NM_001123	GO:0005654	nucleoplasm	inferred from direct assay	NM_001123	GO:0004001	adenosine kinase activity	not recorded				ENST00000286621	Pfam	IPR011611	Carbohydrate kinase PfkB	main	Multiple_Complex
TC1700006582.hg.1	OR3A3	8392	NM_012373	-2.05945	4.48077	5.0321	3.98984	olfactory receptor, family 3, subfamily A, member 3	chr17	+	Coding	3420568	3421533	10	17p13.3	RefSeq	Homo sapiens olfactory receptor, family 3, subfamily A, member 3 (OR3A3), mRNA.	0	NM_012373	P47888	NM_012373	Hs.532689		NM_012373	GO:0007165	signal transduction	non-traceable author statement	NM_012373	GO:0005886	plasma membrane	traceable author statement	NM_012373	GO:0004930	G-protein coupled receptor activity	inferred from electronic annotation				OTTHUMT00000207309	Pfam	IPR000276	G protein-coupled receptor, rhodopsin-like	main	Coding
TC1600007723.hg.1	GPT2	84706	NM_001142466	-2.06131	7.18472	7.72542	6.68186	glutamic pyruvate transaminase (alanine aminotransferase) 2	chr16	+	Multiple_Complex	46884378	46931297	10	16q12.1	RefSeq	Homo sapiens glutamic pyruvate transaminase (alanine aminotransferase) 2 (GPT2), transcript variant 2, mRNA.	0	NM_001142466	Q8TD30	NM_001142466	Hs.460693	adipose tissue| ascites| blood| bone| brain| cervix| ear| embryonic tissue| eye| heart| intestine| kidney| larynx| liver| lung| lymph| lymph node| mammary gland| mouth| muscle| ovary| pancreas| placenta| prostate| skin| stomach| testis| thyroid| tonsil| trachea| uterus| vascular| breast (mammary gland) tumor| cervical tumor| chondrosarcoma| colorectal tumor| gastrointestinal tumor| germ cell tumo…	NM_001142466	GO:0006103	2-oxoglutarate metabolic process	inferred from direct assay	NM_001142466	GO:0005759	mitochondrial matrix	traceable author statement	NM_001142466	GO:0004021	L-alanine:2-oxoglutarate aminotransferase activity	not recorded	NM_133443	HumanCyc	ALANINE-DEG3-PWY	ENST00000340124	Pfam	IPR004839	Aminotransferase, class I/classII	main	Multiple_Complex
TC0800009745.hg.1	FGL1	2267	NM_004467	-2.06322	7.12794	7.66951	6.62461	fibrinogen like 1	chr8	-	Multiple_Complex	17864380	17910365	10	8p22	RefSeq	Homo sapiens fibrinogen-like 1 (FGL1), transcript variant 1, mRNA.	0	NM_004467	Q08830	NM_004467	Hs.491143	bladder| brain| cervix| liver| lung| muscle| pancreas| prostate| testis| cervical tumor| glioma| liver tumor| lung tumor| normal| primitive neuroectodermal tumor of the CNS| fetus| juvenile| adult	OTTHUMT00000375254	GO:0008203	cholesterol metabolic process	inferred from electronic annotation	NM_004467	GO:0005577	fibrinogen complex	traceable author statement								ENST00000381840	Pfam	IPR002181	Fibrinogen, alpha/beta/gamma chain, C-terminal globular domain	main	Multiple_Complex
TC0600012434.hg.1	ME1	4199	NM_002395	-2.06405	13.1011	13.6343	12.5888	malic enzyme 1, NADP(+)-dependent, cytosolic	chr6	-	Multiple_Complex	83210389	83431219	10	6q12	RefSeq	Homo sapiens malic enzyme 1, NADP(+)-dependent, cytosolic (ME1), mRNA.	0	NM_002395	P48163	NM_002395	Hs.21160	adrenal gland| bladder| blood| bone| bone marrow| brain| cervix| connective tissue| embryonic tissue| esophagus| eye| heart| intestine| kidney| liver| lung| mouth| muscle| ovary| pancreas| parathyroid| pituitary gland| placenta| prostate| skin| spleen| stomach| testis| thymus| trachea| uterus| vascular| bladder carcinoma| cervical tumor| chondrosarcoma| colorectal tumor| esophageal tumor| gastroi…	NM_002395	GO:0005975	carbohydrate metabolic process	non-traceable author statement	NM_002395	GO:0005739	mitochondrion	inferred from electronic annotation	NM_002395	GO:0004470	malic enzyme activity	inferred from direct assay	NM_002395	HumanCyc	GLUCONEO-PWY	ENST00000369705	Pfam	IPR012301	Malic enzyme, N-terminal domain	main	Multiple_Complex
TC0300007610.hg.1	PXK	54899	NM_001289095	-2.06664	10.1507	10.6878	9.64052	PX domain containing serine/threonine kinase	chr3	+	Multiple_Complex	58332880	58426127	10	3p14.3	RefSeq	Homo sapiens PX domain containing serine/threonine kinase (PXK), transcript variant 2, mRNA.	0	NM_001289095	Q7Z7A4	NM_001289095	Hs.190544	adipose tissue| ascites| blood| bone| bone marrow| brain| connective tissue| embryonic tissue| esophagus| eye| heart| intestine| kidney| larynx| liver| lung| lymph| lymph node| mammary gland| muscle| nerve| ovary| pancreas| parathyroid| pharynx| pituitary gland| placenta| prostate| skin| spleen| stomach| testis| thymus| thyroid| tonsil| trachea| umbilical cord| uterus| vascular| breast (mammary g…					NM_001289095	GO:0005634	nucleus	inferred from direct assay								ENST00000302779	Pfam	IPR000719	Protein kinase domain	main	Multiple_Complex
TC0500010894.hg.1	DIMT1	27292	NM_014473	-2.06856	11.8541	12.39	11.3414	DIM1 dimethyladenosine transferase 1 homolog	chr5	-	Multiple_Complex	62387254	62403939	10	5q12.1	RefSeq	Homo sapiens DIM1 dimethyladenosine transferase 1 homolog (DIMT1), mRNA.	0	NM_014473	Q9UNQ2	NM_014473	Hs.731665	ascites| bladder| blood| bone| brain| connective tissue| embryonic tissue| eye| intestine| kidney| liver| lung| lymph| lymph node| mammary gland| pancreas| parathyroid| placenta| prostate| salivary gland| skin| spleen| testis| thyroid| uterus| vascular| bladder carcinoma| breast (mammary gland) tumor| chondrosarcoma| colorectal tumor| gastrointestinal tumor| germ cell tumor| glioma| head and neck…	NM_014473	GO:0031167	rRNA methylation	inferred from electronic annotation	NM_014473	GO:0005634	nucleus	inferred from direct assay	NM_014473	GO:0000179	rRNA (adenine-N6,N6-)-dimethyltransferase activity	inferred from electronic annotation	NM_014473	GenMAPP	mRNA_processing_Reactome	ENST00000199320	Pfam	IPR001737	Ribosomal RNA adenine methyltransferase KsgA/Erm	main	Multiple_Complex
TC0100011953.hg.1	ARV1	64801	NM_022786	-2.0694	12.876	13.4113	12.362	ARV1 homolog, fatty acid homeostasis modulator	chr1	+	Multiple_Complex	230978981	231000733	10	1q42.2	RefSeq	Homo sapiens ARV1 homolog, fatty acid homeostasis modulator (ARV1), mRNA.	0	NM_022786	Q9H2C2	NM_022786	Hs.275736	adipose tissue| adrenal gland| ascites| bladder| blood| bone| bone marrow| brain| connective tissue| embryonic tissue| esophagus| eye| heart| intestine| kidney| liver| lung| lymph node| mammary gland| mouth| muscle| nerve| ovary| pancreas| pituitary gland| placenta| prostate| salivary gland| skin| spleen| stomach| testis| thyroid| uterus| breast (mammary gland) tumor| chondrosarcoma| colorectal t…	NM_022786	GO:0006665	sphingolipid metabolic process	not recorded	NM_022786	GO:0005789	endoplasmic reticulum membrane	traceable author statement								ENST00000310256	Pfam	IPR007290	Arv1 protein	main	Multiple_Complex
TC0700013468.hg.1	NDUFB2	4708	NM_004546	-2.07011	11.0271	11.5645	10.5148	NADH dehydrogenase (ubiquinone) 1 beta subcomplex, 2, 8kDa	chr7	+	Multiple_Complex	140696671	140722790	10	7q34	RefSeq	Homo sapiens NADH dehydrogenase (ubiquinone) 1 beta subcomplex, 2, 8kDa (NDUFB2), mRNA.	0	NM_004546	O95178	NM_004546	Hs.655788	adrenal gland| ascites| bladder| blood| bone| bone marrow| brain| cervix| connective tissue| embryonic tissue| esophagus| eye| heart| intestine| kidney| larynx| liver| lung| mammary gland| mouth| muscle| ovary| pancreas| pharynx| pituitary gland| placenta| prostate| skin| stomach| testis| thyroid| trachea| umbilical cord| uterus| bladder carcinoma| breast (mammary gland) tumor| cervical tumor| ch…	NM_004546	GO:0006120	mitochondrial electron transport, NADH to ubiquinone	non-traceable author statement	NM_004546	GO:0005743	mitochondrial inner membrane	traceable author statement	NM_004546	GO:0008137	NADH dehydrogenase (ubiquinone) activity	non-traceable author statement	NM_004546	GenMAPP	Electron_Transport_Chain					main	Multiple_Complex
TC1900008689.hg.1	PPP2R1A	5518	NM_014225	-2.07128	11.8711	12.408	11.3575	protein phosphatase 2, regulatory subunit A, alpha	chr19	+	Multiple_Complex	52189802	52229533	10	19q13.41	RefSeq	Homo sapiens protein phosphatase 2, regulatory subunit A, alpha (PPP2R1A), transcript variant 1, mRNA.	0	NM_014225	P30153	NM_014225	Hs.467192	adipose tissue| adrenal gland| ascites| bladder| blood| bone| bone marrow| brain| cervix| connective tissue| embryonic tissue| esophagus| eye| heart| intestine| kidney| larynx| liver| lung| lymph| lymph node| mammary gland| mouth| muscle| nerve| ovary| pancreas| parathyroid| pituitary gland| placenta| prostate| salivary gland| skin| spleen| stomach| testis| thymus| thyroid| tonsil| trachea| umbil…					NM_014225	GO:0000159	protein phosphatase type 2A complex	inferred from direct assay	NM_014225	GO:0003823	antigen binding	inferred from physical interaction	NM_014225	GenMAPP	Glycogen_Metabolism	ENST00000322088	Pfam	IPR000357	HEAT repeat	main	Multiple_Complex
TC1900011742.hg.1	CEACAM6	4680	NM_002483	-2.07284	14.223	14.7586	13.707	carcinoembryonic antigen-related cell adhesion molecule 6 (non-specific cross reacting antigen)	chr19	+	Coding	41750977	41772208	10	19q13.2	RefSeq	Homo sapiens carcinoembryonic antigen-related cell adhesion molecule 6 (non-specific cross reacting antigen) (CEACAM6), mRNA.	0	NM_002483	P40199	NM_002483	Hs.466814	ascites| bladder| blood| bone marrow| connective tissue| esophagus| intestine| kidney| larynx| lung| mammary gland| mouth| muscle| pancreas| pharynx| placenta| prostate| salivary gland| skin| stomach| trachea| uterus| bladder carcinoma| breast (mammary gland) tumor| chondrosarcoma| colorectal tumor| esophageal tumor| gastrointestinal tumor| germ cell tumor| head and neck tumor| leukemia| lung tum…	NM_002483	GO:0007165	signal transduction	traceable author statement	NM_002483	GO:0005615	extracellular space	inferred from direct assay	NM_002483	GO:0005515	protein binding	inferred from physical interaction				ENST00000199764	Pfam	IPR013106	Immunoglobulin V-set domain	main	Coding
TC0100014081.hg.1	PDZK1IP1	10158	NM_005764	-2.07467	6.34518	6.89342	5.84054	PDZK1 interacting protein 1	chr1	-	Multiple_Complex	47183589	47191044	10	1p33	RefSeq	Homo sapiens PDZK1 interacting protein 1 (PDZK1IP1), mRNA.	0	NM_005764	Q13113	NM_005764	Hs.431099	blood| brain| connective tissue| eye| intestine| kidney| lung| muscle| pancreas| pharynx| skin| stomach| uterus| chondrosarcoma| colorectal tumor| gastrointestinal tumor| head and neck tumor| kidney tumor| non-neoplasia| normal| pancreatic tumor| soft tissue/muscle tissue tumor| fetus| adult					NM_005764	GO:0016021	integral component of membrane	inferred from electronic annotation												main	Multiple_Complex
TC1700011922.hg.1	LGALS3BP	3959	NM_005567	-2.075	13.2963	13.8332	12.7801	lectin, galactoside-binding, soluble, 3 binding protein	chr17	-	Multiple_Complex	78971238	78980109	10	17q25	RefSeq	Homo sapiens lectin, galactoside-binding, soluble, 3 binding protein (LGALS3BP), mRNA.	0	NM_005567	Q08380				NM_005567	GO:0006898	receptor-mediated endocytosis	inferred from electronic annotation	NM_005567	GO:0005578	proteinaceous extracellular matrix	inferred from electronic annotation	NM_005567	GO:0005044	scavenger receptor activity	inferred from electronic annotation				ENST00000262776	Pfam	IPR001190	SRCR domain	main	Multiple_Complex
TC0700010910.hg.1	POLD2	5425	NM_001127218	-2.0757	13.2179	13.7552	12.7016	polymerase (DNA directed), delta 2, accessory subunit	chr7	-	Multiple_Complex	44114680	44124358	10	7p13	RefSeq	Homo sapiens polymerase (DNA directed), delta 2, accessory subunit (POLD2), transcript variant 1, mRNA.	0	NM_001127218	P49005								NM_001127218	GO:0005634	nucleus	traceable author statement	NM_001127218	GO:0003677	DNA binding	inferred from electronic annotation	NM_001127218	GenMAPP	DNA_replication_Reactome	ENST00000223361	Pfam	IPR007185	DNA polymerase alpha/epsilon, subunit B	main	Multiple_Complex
TC1400009002.hg.1	SEC23A	10484	NM_006364	-2.07612	13.1158	13.6533	12.5994	Sec23 homolog A, COPII coat complex component	chr14	-	Multiple_Complex	39031919	39109646	10	14q21.1	RefSeq	Homo sapiens Sec23 homolog A, COPII coat complex component (SEC23A), mRNA.	0	NM_006364	Q15436	NM_006364	Hs.272927	adipose tissue| adrenal gland| ascites| bladder| blood| bone| bone marrow| brain| cervix| connective tissue| embryonic tissue| eye| heart| intestine| kidney| larynx| liver| lung| lymph node| mammary gland| mouth| muscle| ovary| pancreas| pharynx| placenta| prostate| salivary gland| skin| spleen| stomach| testis| thymus| trachea| umbilical cord| uterus| vascular|adrenal tumor| bladder carcinoma| b…									NM_006364	GO:0005515	protein binding	inferred from physical interaction				ENST00000307712	Pfam	IPR006895	Zinc finger, Sec23/Sec24-type	main	Multiple_Complex
TC2000007760.hg.1	TSHZ2	128553	NM_001193421	-2.07693	4.05946	4.62078	3.56633	teashirt zinc finger homeobox 2	chr20	+	Coding	52972407	53495330	10	20q13.2	RefSeq	Homo sapiens teashirt zinc finger homeobox 2 (TSHZ2), transcript variant 2, mRNA.	0	NM_001193421	Q9NRE2	NM_001193421	Hs.473117	adipose tissue| adrenal gland| bone| brain| connective tissue| embryonic tissue| eye| intestine| kidney| larynx| liver| lung| mammary gland| mouth| muscle| ovary| pancreas| pituitary gland| placenta| prostate| spleen| stomach| testis| trachea| uterus| breast (mammary gland) tumor| chondrosarcoma| colorectal tumor| gastrointestinal tumor| germ cell tumor| glioma| head and neck tumor| liver tumor| …	NM_001193421	GO:0006351	transcription, DNA-templated	inferred from electronic annotation	NM_001193421	GO:0005634	nucleus	inferred from electronic annotation	NM_001193421	GO:0003677	DNA binding	inferred from electronic annotation								main	Coding
TC0600008601.hg.1	IRAK1BP1	134728	NM_001010844	-2.07708	7.30692	7.8532	6.79864	interleukin 1 receptor associated kinase 1 binding protein 1	chr6	+	Multiple_Complex	78867472	78946440	10	6q14-q15	RefSeq	Homo sapiens interleukin-1 receptor-associated kinase 1 binding protein 1 (IRAK1BP1), mRNA.	0	NM_001010844	Q5VVH5	NM_001010844	Hs.656212	bladder| bone| brain| eye| intestine| kidney| liver| lung| mammary gland| muscle| ovary| pancreas| parathyroid| skin| stomach| testis| germ cell tumor| glioma| kidney tumor| lung tumor| normal| ovarian tumor| primitive neuroectodermal tumor of the CNS| retinoblastoma| skin tumor| fetus| adult	NM_001010844	GO:0006351	transcription, DNA-templated	inferred from electronic annotation	NM_001010844	GO:0005622	intracellular	not recorded	NM_001010844	GO:0005515	protein binding	inferred from physical interaction				ENST00000369940	Pfam	IPR007497	Protein of unknown function DUF541	main	Multiple_Complex
[truncated: 402 more rows]

## Sheet: PLEKHA5#2 vs control
ProbeID	Gene_Symbol	Gene_ID	mRNA Accession	58As9_PLE5_2/58As9_control.fc	58As9_PLE5_2/58As9_control.volume	N_58As9_control	N_58As9_PLE5_2	Description	Chromosome	Strand	Group	Start	Stop	total_probes	Cytoband	mRNA Source	mRNA Description	mRNA xhyb	SwissProt mRNA Accession	SwissProt Accession	UniGene Accession	UniGene ID	UniGene Expression Information	GO Biological Process Accession	GO Biological Process ID	GO Biological Process Term	GO Biological Process Evidence	GO Cellular Component Accession	GO Cellular Component ID	GO Cellular Component Term	GO Cellular Component Evidence	GO Molecular Function Accession	GO Molecular Function ID	GO Molecular Function Term	GO Molecular Function Evidence	Pathway Accession	Pathway Source	Pathway Name	Protein Domains mRNA Accession	Protein Domains Source	Protein Domains Accession	Protein Domains Description	category	locus type
[truncated: 959 more rows]
