# Supplementary material for: PLEKHA5 regulates the survival and peritoneal dissemination of diffuse-type gastric carcinoma cells with Met gene amplification
Source: Oncogenesis. 2021 Mar 6;10(3):25. doi: 10.1038/s41389-021-00314-1 (PMC7936979; doi:10.1038/s41389-021-00314-1)
Supplement: Supplementary file 8 — Supplementary Table 4 [file 41389_2021_314_MOESM8_ESM.xlsx]

## Sheet: Annotation
Input ID	Gene ID	Type	Tax ID	Homologene Gene ID	Homologene Gene Tax ID	Gene Symbol	Description	Biological Process (GO)	Kinase Class (UniProt)	Protein Function (Protein Atlas)	Subcellular Location (Protein Atlas)	Drug (DrugBank)	Canonical Pathways_x000D_	Hallmark Gene Sets_x000D_	GO:0010942 positive regulation of cell de	GO:0048514 blood vessel morphogenesis	GO:0001503 ossification	GO:0097190 apoptotic signaling pathway	M145 PID P53 DOWNSTREAM PATHWAY	GO:1902532 negative regulation of intrace	GO:0030198 extracellular matrix organizat	GO:0071363 cellular response to growth fa	GO:0080135 regulation of cellular respons	GO:0030155 regulation of cell adhesion	R-HSA-9614085 FOXO-mediated transcription	GO:0001817 regulation of cytokine product	GO:0048598 embryonic morphogenesis	GO:0018105 peptidyl-serine phosphorylatio	GO:0060317 cardiac epithelial to mesenchy	GO:0001704 formation of primary germ laye	GO:0034754 cellular hormone metabolic pro	M167 PID AP1 PATHWAY	GO:0009611 response to wounding	GO:0071407 cellular response to organic c
HMOX1	3162	symbol	H. sapiens	3162	H. sapiens	HMOX1	heme oxygenase 1	GO:0032764 negative regulation of mast cell cytokine production;GO:0043305 negative regulation of mast cell degranulation;GO:1903589 positive regulation of blood vessel endothelial cell proliferation involved in sprouting angiogenesis		Enzymes/ENZYME proteins/Oxidoreductases	Golgi apparatus;Plasma membrane(Uncertain)	NADH (Signal transducer activity);Formic Acid (Signal transducer activity);Biliverdine Ix Alpha (Signal transducer activity);12-Phenylheme (Signal transducer activity);2-Phenylheme (Signal transducer activity);Verdoheme (Signal transducer activity);Stannsoporfin (Signal transducer activity);1-({2-[2-(4-CHLOROPHENYL)ETHYL]-1,3-DIOXOLAN-2-YL}METHYL)-1H-IMIDAZOLE (Signal transducer activity);1-(adam…	(M65)PID FRA PATHWAY; (M255)PID HIF1 TFPATHWAY	(M5897)HALLMARK IL6 JAK STAT3 SIGNALING; (M5941)HALLMARK UV RESPONSE UP; (M5902)HALLMARK APOPTOSIS	1	1	0	1	0	0	1	0	0	0	1	1	0	0	1	0	0	0	1	0
ADM	133	symbol	H. sapiens	133	H. sapiens	ADM	adrenomedullin	GO:2000184 positive regulation of progesterone biosynthetic process;GO:2000182 regulation of progesterone biosynthetic process;GO:0045906 negative regulation of vasoconstriction					(M255)PID HIF1 TFPATHWAY	(M5932)HALLMARK INFLAMMATORY RESPONSE; (M5891)HALLMARK HYPOXIA	1	1	0	0	0	0	0	1	0	0	0	0	1	0	0	0	1	0	1	1
NEK7	140609	symbol	H. sapiens	140609	H. sapiens	NEK7	NIMA related kinase 7	GO:0032212 positive regulation of telomere maintenance via telomerase;GO:1904355 positive regulation of telomere capping;GO:1904358 positive regulation of telomere maintenance via telomere lengthening	NEK Ser/Thr protein kinase family	Enzymes/{ENZYME proteins/Transferases,Kinases/NEK Ser/Thr protein kinases};Transporters/Transporter channels and pores	Nucleoplasm(Supported)			(M5942)HALLMARK UV RESPONSE DN; (M5945)HALLMARK HEME METABOLISM	0	0	0	0	0	0	0	0	0	0	0	0	0	1	0	0	0	0	0	0
ARL14	80117	symbol	H. sapiens	80117	H. sapiens	ARL14	ADP ribosylation factor like GTPase 14	GO:0006886 intracellular protein transport;GO:0015031 protein transport;GO:0015833 peptide transport							0	0	0	0	0	0	0	0	0	0	0	0	0	0	0	0	0	0	0	0
GREM1	26585	symbol	H. sapiens	26585	H. sapiens	GREM1	gremlin 1, DAN family BMP antagonist	GO:0090190 positive regulation of branching involved in ureteric bud morphogenesis;GO:0060676 ureteric bud formation;GO:0090189 regulation of branching involved in ureteric bud morphogenesis					(M181)PID BMP PATHWAY; (M5880)NABA ECM AFFILIATED; (M5885)NABA MATRISOME ASSOCIATED	(M5930)HALLMARK EPITHELIAL MESENCHYMAL TRANSITION	1	1	1	0	0	0	1	1	1	1	1	1	1	1	1	1	0	0	0	0
SNAI2	6591	symbol	H. sapiens	6591	H. sapiens	SNAI2	snail family transcriptional repressor 2	GO:0070563 negative regulation of vitamin D receptor signaling pathway;GO:0070562 regulation of vitamin D receptor signaling pathway;GO:0010957 negative regulation of vitamin D biosynthetic process		Transcription factors/Zinc-coordinating DNA-binding domains	Nucleus(Approved)		(M231)PID KIT PATHWAY; (M223)PID BETA CATENIN NUC PATHWAY; (M145)PID P53 DOWNSTREAM PATHWAY	(M5942)HALLMARK UV RESPONSE DN; (M5930)HALLMARK EPITHELIAL MESENCHYMAL TRANSITION	1	0	1	1	1	1	1	1	1	1	1	1	1	0	1	0	1	0	0	1
RFPL4A	342931	symbol	H. sapiens	342931	H. sapiens	RFPL4A	ret finger protein like 4A				Centrosome;Cytosol(Approved)				0	0	0	0	0	0	0	0	0	0	0	0	0	0	0	0	0	0	0	0
RFPL4AL1	729974	symbol	H. sapiens	729974	H. sapiens	RFPL4AL1	ret finger protein like 4A like 1				Centrosome;Cytosol(Approved)				0	0	0	0	0	0	0	0	0	0	0	0	0	0	0	0	0	0	0	0
JUN	3725	symbol	H. sapiens	3725	H. sapiens	JUN	Jun proto-oncogene, AP-1 transcription factor subunit	GO:0045657 positive regulation of monocyte differentiation;GO:0043922 negative regulation by host of viral transcription;GO:1990441 negative regulation of transcription from RNA polymerase II promoter in response to endoplasmic reticulum stress		Transcription factors/Basic domains	Nucleoplasm(Enhanced)	Vinblastine (Transcriptional activator activity, rna polymerase ii transcription factor binding);Irbesartan (Transcriptional activator activity, rna polymerase ii transcription factor binding);Arsenic trioxide (Transcriptional activator activity, rna polymerase ii transcription factor binding);LGD-1550 (Transcriptional activator activity, rna polymerase ii transcription factor binding)	(M190)PID TCR JNK PATHWAY; (M206)PID PDGFRA PATHWAY; (M15743)ST GA12 PATHWAY	(M5897)HALLMARK IL6 JAK STAT3 SIGNALING; (M5902)HALLMARK APOPTOSIS; (M5891)HALLMARK HYPOXIA	1	1	0	1	1	0	1	1	1	0	1	0	0	0	0	0	0	1	1	0
NR1D1	9572	symbol	H. sapiens	9572	H. sapiens	NR1D1	nuclear receptor subfamily 1 group D member 1	GO:0034144 negative regulation of toll-like receptor 4 signaling pathway;GO:0061889 negative regulation of astrocyte activation;GO:0070859 positive regulation of bile acid biosynthetic process		Nuclear receptors;Transcription factors/Zinc-coordinating DNA-binding domains	Nuclear bodies(Supported)		(M95)PID CIRCADIAN PATHWAY		0	0	1	0	0	1	0	0	0	0	0	1	0	0	0	0	1	0	0	1
CGB8	94115	symbol	H. sapiens	94115	H. sapiens	CGB8	chorionic gonadotropin subunit beta 8				Cytosol(Approved)				0	0	0	0	0	0	0	0	0	0	0	0	0	0	0	0	0	0	0	0
KLF7	8609	symbol	H. sapiens	8609	H. sapiens	KLF7	Kruppel like factor 7	GO:0061179 negative regulation of insulin secretion involved in cellular response to glucose stimulus;GO:1904178 negative regulation of adipose tissue development;GO:0046676 negative regulation of insulin secretion		Transcription factors/Zinc-coordinating DNA-binding domains	Golgi apparatus(Approved)			(M5946)HALLMARK COAGULATION; (M5891)HALLMARK HYPOXIA	0	0	1	0	0	0	0	0	0	0	0	0	0	0	0	0	1	0	0	0
EGR1	1958	symbol	H. sapiens	1958	H. sapiens	EGR1	early growth response 1	GO:0072303 positive regulation of glomerular metanephric mesangial cell proliferation;GO:0072301 regulation of metanephric glomerular mesangial cell proliferation;GO:0072126 positive regulation of glomerular mesangial cell proliferation		Transcription factors/Zinc-coordinating DNA-binding domains	Nucleoplasm(Enhanced)		(M11)PID PRL SIGNALING EVENTS PATHWAY; (M270)PID MAPK TRK PATHWAY; (M271)PID PI3K PLC TRK PATHWAY	(M5890)HALLMARK TNFA SIGNALING VIA NFKB	1	1	1	0	0	0	0	1	0	0	1	1	0	1	0	0	1	1	0	1
CCNG2	901	symbol	H. sapiens	901	H. sapiens	CCNG2	cyclin G2	GO:0000079 regulation of cyclin-dependent protein serine/threonine kinase activity;GO:1904029 regulation of cyclin-dependent protein kinase activity;GO:0071900 regulation of protein serine/threonine kinase activity			Cytosol;Nucleoplasm(Approved)			(M5905)HALLMARK ADIPOGENESIS; (M5891)HALLMARK HYPOXIA	0	0	0	0	0	0	0	0	1	0	1	0	0	0	0	0	0	0	0	0
UHMK1	127933	symbol	H. sapiens	127933	H. sapiens	UHMK1	U2AF homology motif kinase 1	GO:0046825 regulation of protein export from nucleus;GO:0045948 positive regulation of translational initiation;GO:0006446 regulation of translational initiation	Other	Enzymes/{ENZYME proteins/Transferases,Kinases}	Nucleoplasm(Supported)Golgi apparatus(Approved)				0	0	0	0	0	0	0	0	0	0	0	0	0	1	0	0	0	0	0	0
RHOB	388	symbol	H. sapiens	388	H. sapiens	RHOB	ras homolog family member B	GO:0061154 endothelial tube morphogenesis;GO:0010595 positive regulation of endothelial cell migration;GO:0003159 morphogenesis of an endothelium				Botulinum Toxin Type A (Gtpase activity)	(M153)PID P75 NTR PATHWAY; (M124)PID CXCR4 PATHWAY	(M5941)HALLMARK UV RESPONSE UP; (M5902)HALLMARK APOPTOSIS; (M5947)HALLMARK IL2 STAT5 SIGNALING	1	1	0	1	0	0	1	0	0	0	1	0	1	0	0	0	0	0	0	0
PPP1R15A	23645	symbol	H. sapiens	23645	H. sapiens	PPP1R15A	protein phosphatase 1 regulatory subunit 15A	GO:1903917 positive regulation of endoplasmic reticulum stress-induced eIF2 alpha dephosphorylation;GO:1903916 regulation of endoplasmic reticulum stress-induced eIF2 alpha dephosphorylation;GO:0036497 eIF2alpha dephosphorylation in response to endoplasmic reticulum stress			Vesicles(Uncertain)		(M181)PID BMP PATHWAY; (M286)PID TGFBR PATHWAY	(M5896)HALLMARK TGF BETA SIGNALING; (M5953)HALLMARK KRAS SIGNALING UP; (M5891)HALLMARK HYPOXIA	0	0	0	1	0	0	0	1	1	0	0	0	0	0	1	0	0	0	0	0
RNF11	26994	symbol	H. sapiens	26994	H. sapiens	RNF11	ring finger protein 11	GO:0051865 protein autoubiquitination;GO:0006511 ubiquitin-dependent protein catabolic process;GO:0019941 modification-dependent protein catabolic process						(M5905)HALLMARK ADIPOGENESIS	0	0	0	0	0	0	0	0	0	0	0	0	0	0	0	0	0	0	0	0
DUSP1	1843	symbol	H. sapiens	1843	H. sapiens	DUSP1	dual specificity phosphatase 1	GO:0090266 regulation of mitotic cell cycle spindle assembly checkpoint;GO:1903504 regulation of mitotic spindle checkpoint;GO:0007094 mitotic spindle assembly checkpoint		Enzymes/ENZYME proteins/Hydrolases	Cytosol;Nucleoli(Approved)		(M76)PID P38 ALPHA BETA PATHWAY; (M12705)SIG CD40PATHWAYMAP; (M12012)ST P38 MAPK PATHWAY	(M5942)HALLMARK UV RESPONSE DN; (M5891)HALLMARK HYPOXIA; (M5890)HALLMARK TNFA SIGNALING VIA NFKB	1	1	0	0	1	1	0	0	1	1	1	1	1	0	0	1	0	1	0	1
HEXIM1	10614	symbol	H. sapiens	10614	H. sapiens	HEXIM1	HEXIM P-TEFb complex subunit 1	GO:0045736 negative regulation of cyclin-dependent protein serine/threonine kinase activity;GO:1904030 negative regulation of cyclin-dependent protein kinase activity;GO:1901798 positive regulation of signal transduction by p53 class mediator			Nucleoplasm;Vesicles(Enhanced)			(M5939)HALLMARK P53 PATHWAY	0	0	0	0	0	0	0	1	1	0	1	1	0	0	0	0	0	0	0	0
GADD45A	1647	symbol	H. sapiens	1647	H. sapiens	GADD45A	growth arrest and DNA damage inducible alpha	GO:0006977 DNA damage response, signal transduction by p53 class mediator resulting in cell cycle arrest;GO:0033140 negative regulation of peptidyl-serine phosphorylation of STAT protein;GO:0072431 signal transduction involved in mitotic G1 DNA damage checkpoint			Nuclear speckles(Supported)		(M20)PID P38 MKK3 6PATHWAY; (M242)PID AURORA A PATHWAY; (M12012)ST P38 MAPK PATHWAY	(M5902)HALLMARK APOPTOSIS; (M5930)HALLMARK EPITHELIAL MESENCHYMAL TRANSITION; (M5905)HALLMARK ADIPOGENESIS	1	1	0	0	1	0	0	0	1	0	1	0	0	1	0	0	0	0	0	0
ARRDC3	57561	symbol	H. sapiens	57561	H. sapiens	ARRDC3	arrestin domain containing 3	GO:0031651 negative regulation of heat generation;GO:0071878 negative regulation of adenylate cyclase-activating adrenergic receptor signaling pathway;GO:0090327 negative regulation of locomotion involved in locomotory behavior							0	1	1	0	0	1	0	0	0	0	0	0	0	1	0	0	0	0	0	0
GPR15	2838	symbol	H. sapiens	2838	H. sapiens	GPR15	G protein-coupled receptor 15	GO:0046718 viral entry into host cell;GO:0030260 entry into host cell;GO:0072678 T cell migration		G-protein coupled receptors/GPCRs excl olfactory receptors					0	0	0	0	0	0	0	0	0	0	0	0	0	0	0	0	0	0	0	0
IL2RG	3561	symbol	H. sapiens	3561	H. sapiens	IL2RG	interleukin 2 receptor subunit gamma	GO:0038114 interleukin-21-mediated signaling pathway;GO:0038113 interleukin-9-mediated signaling pathway;GO:0098757 cellular response to interleukin-21		CD markers	Vesicles(Approved)	Denileukin diftitox (Interleukin-2 binding);Aldesleukin (Interleukin-2 binding)	(M9378)ST INTERLEUKIN 4 PATHWAY; (M234)PID IL2 STAT5 PATHWAY; (M143)PID IL2 PI3K PATHWAY	(M5916)HALLMARK APICAL SURFACE; (M5897)HALLMARK IL6 JAK STAT3 SIGNALING; (M5923)HALLMARK PI3K AKT MTOR SIGNALING	0	0	0	0	0	0	0	0	0	0	0	1	0	0	0	0	0	1	0	0
DKK1	22943	symbol	H. sapiens	22943	H. sapiens	DKK1	dickkopf WNT signaling pathway inhibitor 1	GO:0090082 positive regulation of heart induction by negative regulation of canonical Wnt signaling pathway;GO:1901296 negative regulation of canonical Wnt signaling pathway involved in cardiac muscle cell fate commitment;GO:0090081 regulation of heart induction by regulation of canonical Wnt signaling pathway					(M77)PID WNT SIGNALING PATHWAY; (M17761)ST WNT BETA CATENIN PATHWAY; (M70)PID PS1 PATHWAY	(M5895)HALLMARK WNT BETA CATENIN SIGNALING; (M5930)HALLMARK EPITHELIAL MESENCHYMAL TRANSITION	1	0	1	0	1	0	0	1	1	0	0	0	1	1	1	1	0	0	0	0
TXNIP	10628	symbol	H. sapiens	10628	H. sapiens	TXNIP	thioredoxin interacting protein	GO:0071228 cellular response to tumor cell;GO:0051782 negative regulation of cell division;GO:0032570 response to progesterone			Cytosol;Plasma membrane(Approved)			(M5911)HALLMARK INTERFERON ALPHA RESPONSE; (M5902)HALLMARK APOPTOSIS; (M5939)HALLMARK P53 PATHWAY	1	1	0	0	0	0	0	0	0	0	1	0	0	0	0	0	0	0	0	1
TIMP3	7078	symbol	H. sapiens	7078	H. sapiens	TIMP3	TIMP metallopeptidase inhibitor 3	GO:1903984 positive regulation of TRAIL-activated apoptotic signaling pathway;GO:1903121 regulation of TRAIL-activated apoptotic signaling pathway;GO:1904684 negative regulation of metalloendopeptidase activity				pimagedine HCl (Protease binding)	(M3468)NABA ECM REGULATORS; (M5885)NABA MATRISOME ASSOCIATED; (M5889)NABA MATRISOME	(M5946)HALLMARK COAGULATION; (M5902)HALLMARK APOPTOSIS; (M5930)HALLMARK EPITHELIAL MESENCHYMAL TRANSITION	1	0	0	1	0	1	0	0	1	0	0	0	0	0	0	0	0	0	0	0
CGB	1082	gene_synonym	H. sapiens	1082	H. sapiens	CGB3	chorionic gonadotropin subunit beta 3	GO:0016486 peptide hormone processing;GO:0007292 female gamete generation;GO:0042445 hormone metabolic process			Cytosol(Approved)				0	0	0	0	0	0	0	0	0	0	0	0	0	0	0	0	1	0	0	0
RSRP1	57035	symbol	H. sapiens	57035	H. sapiens	RSRP1	arginine and serine rich protein 1				Nucleoplasm(Approved)				0	0	0	0	0	0	0	0	0	0	0	0	0	0	0	0	0	0	0	0
TMEM87B	84910	symbol	H. sapiens	84910	H. sapiens	TMEM87B	transmembrane protein 87B	GO:0042147 retrograde transport, endosome to Golgi;GO:0016482 cytosolic transport;GO:0016197 endosomal transport			Golgi apparatus;Vesicles(Approved)				0	0	0	0	0	0	0	0	0	0	0	0	0	0	0	0	0	0	0	0
MAF	4094	symbol	H. sapiens	4094	H. sapiens	MAF	MAF bZIP transcription factor	GO:0070306 lens fiber cell differentiation;GO:0032330 regulation of chondrocyte differentiation;GO:0002088 lens development in camera-type eye		Transcription factors/Basic domains			(M60)PID NFAT TFPATHWAY; (M167)PID AP1 PATHWAY; (M195)PID CMYB PATHWAY	(M5908)HALLMARK ANDROGEN RESPONSE	0	0	1	0	0	0	0	0	0	0	0	0	0	0	0	0	0	1	0	0
TGFBR1	7046	symbol	H. sapiens	7046	H. sapiens	TGFBR1	transforming growth factor beta receptor 1	GO:1905007 positive regulation of epithelial to mesenchymal transition involved in endocardial cushion formation;GO:1905075 positive regulation of tight junction disassembly;GO:1905005 regulation of epithelial to mesenchymal transition involved in endocardial cushion formation	TKL Ser/Thr protein kinase family	Enzymes/{ENZYME proteins/Transferases,Kinases/TKL Ser/Thr protein kinases}	Plasma membrane(Supported)Vesicles(Approved)	4-(3-Pyridin-2-Yl-1h-Pyrazol-4-Yl)Quinoline (Type ii transforming growth factor beta receptor binding);Naphthyridine Inhibitor (Type ii transforming growth factor beta receptor binding);3-(4-Fluorophenyl)-2-(6-Methylpyridin-2-Yl)-5,6-Dihydro-4h-Pyrrolo[1,2-B]Pyrazole (Type ii transforming growth factor beta receptor binding);N-[4-(5-fluoro-6-methylpyridin-2-yl)-5-quinoxalin-6-yl-1H-imidazol-2-yl]…	(M212)PID INTEGRIN5 PATHWAY; (M185)PID ALK1 PATHWAY; (M33)PID GLYPICAN 1PATHWAY	(M5896)HALLMARK TGF BETA SIGNALING	1	1	1	1	0	0	1	1	1	0	1	0	1	1	1	1	0	1	1	0
CDKN1A	1026	symbol	H. sapiens	1026	H. sapiens	CDKN1A	cyclin dependent kinase inhibitor 1A	GO:0006977 DNA damage response, signal transduction by p53 class mediator resulting in cell cycle arrest;GO:1905179 negative regulation of cardiac muscle tissue regeneration;GO:0060574 intestinal epithelial cell maturation			Nuclear bodies;Nucleoplasm(Supported)		(M10154)SA G2 AND M PHASES; (M1529)SA G1 AND S PHASES; (M18895)SA TRKA RECEPTOR	(M5923)HALLMARK PI3K AKT MTOR SIGNALING; (M5902)HALLMARK APOPTOSIS; (M5932)HALLMARK INFLAMMATORY RESPONSE	1	1	0	1	1	0	0	1	1	0	1	1	0	1	1	0	0	1	1	1
PTHLH	5744	symbol	H. sapiens	5744	H. sapiens	PTHLH	parathyroid hormone like hormone	GO:0061182 negative regulation of chondrocyte development;GO:0061181 regulation of chondrocyte development;GO:0032331 negative regulation of chondrocyte differentiation			Cytosol;Nucleoplasm(Supported)Golgi apparatus(Approved)		(M211)PID HEDGEHOG 2PATHWAY	(M5930)HALLMARK EPITHELIAL MESENCHYMAL TRANSITION	1	0	1	0	0	0	0	0	0	0	0	0	0	0	0	0	0	0	0	0
USP17L15	100288520	symbol	H. sapiens	100288520	H. sapiens	USP17L15	ubiquitin specific peptidase 17 like family member 15	GO:0016579 protein deubiquitination;GO:0070646 protein modification by small protein removal;GO:0006511 ubiquitin-dependent protein catabolic process		Enzymes/{ENZYME proteins/Hydrolases,Peptidases/Cysteine-type peptidases}					0	0	0	0	0	0	0	0	0	0	0	0	0	0	0	0	0	0	0	0
PMEPA1	56937	symbol	H. sapiens	56937	H. sapiens	PMEPA1	prostate transmembrane protein, androgen induced 1	GO:0010991 negative regulation of SMAD protein complex assembly;GO:0010990 regulation of SMAD protein complex assembly;GO:0060394 negative regulation of pathway-restricted SMAD protein phosphorylation			Vesicles(Supported)			(M5896)HALLMARK TGF BETA SIGNALING; (M5908)HALLMARK ANDROGEN RESPONSE; (M5930)HALLMARK EPITHELIAL MESENCHYMAL TRANSITION	0	0	0	0	0	0	0	1	1	0	0	0	0	0	0	0	0	0	0	1
TSC22D1	8848	symbol	H. sapiens	8848	H. sapiens	TSC22D1	TSC22 domain family member 1	GO:0006357 regulation of transcription by RNA polymerase II;GO:0006366 transcription by RNA polymerase II;GO:0006355 regulation of transcription, DNA-templated		Transcription factors/Basic domains	Nuclear bodies;Nucleoplasm(Approved)			(M5908)HALLMARK ANDROGEN RESPONSE; (M5939)HALLMARK P53 PATHWAY; (M5890)HALLMARK TNFA SIGNALING VIA NFKB	0	0	0	0	0	0	0	0	0	0	0	0	0	0	0	0	0	0	0	0
GEM	2669	symbol	H. sapiens	2669	H. sapiens	GEM	GTP binding protein overexpressed in skeletal muscle	GO:1901842 negative regulation of high voltage-gated calcium channel activity;GO:1901841 regulation of high voltage-gated calcium channel activity;GO:1901386 negative regulation of voltage-gated calcium channel activity						(M5930)HALLMARK EPITHELIAL MESENCHYMAL TRANSITION; (M5890)HALLMARK TNFA SIGNALING VIA NFKB	0	0	0	0	0	0	0	0	0	0	0	0	0	0	0	0	0	0	0	0
TIPARP	25976	symbol	H. sapiens	25976	H. sapiens	TIPARP	TCDD inducible poly(ADP-ribose) polymerase	GO:1904612 response to 2,3,7,8-tetrachlorodibenzodioxine;GO:0070213 protein auto-ADP-ribosylation;GO:0008209 androgen metabolic process		Enzymes/ENZYME proteins/Transferases	Microtubules(Approved)			(M5906)HALLMARK ESTROGEN RESPONSE EARLY; (M5891)HALLMARK HYPOXIA; (M5890)HALLMARK TNFA SIGNALING VIA NFKB	0	1	1	0	0	0	0	1	0	0	0	0	0	0	1	0	1	0	0	1
SERPINB9	5272	symbol	H. sapiens	5272	H. sapiens	SERPINB9	serpin family B member 9	GO:0033668 negative regulation by symbiont of host apoptotic process;GO:0042270 protection from natural killer cell mediated cytotoxicity;GO:0052041 negative regulation by symbiont of host programmed cell death			Cytosol(Supported)Nucleoplasm(Approved)		(M3468)NABA ECM REGULATORS; (M5885)NABA MATRISOME ASSOCIATED; (M5889)NABA MATRISOME		0	0	0	0	0	0	0	0	0	0	0	1	0	0	0	0	0	0	0	0
TMEM65	157378	symbol	H. sapiens	157378	H. sapiens	TMEM65	transmembrane protein 65	GO:1903779 regulation of cardiac conduction;GO:0061337 cardiac conduction;GO:0003231 cardiac ventricle development			Nucleoplasm(Approved)				0	0	0	0	0	0	0	1	0	0	0	0	0	0	0	0	0	0	0	0
IPMK	253430	symbol	H. sapiens	253430	H. sapiens	IPMK	inositol polyphosphate multikinase	GO:0032957 inositol trisphosphate metabolic process;GO:0070266 necroptotic process;GO:0032958 inositol phosphate biosynthetic process		Enzymes/ENZYME proteins/Transferases	Nucleus(Enhanced)				0	0	0	0	0	0	0	0	0	0	0	0	0	0	0	0	0	0	0	0
USP17L28	728400	symbol	H. sapiens	728400	H. sapiens	USP17L28	ubiquitin specific peptidase 17 like family member 28			Enzymes/{ENZYME proteins/Hydrolases,Peptidases/Cysteine-type peptidases}					0	0	0	0	0	0	0	0	0	0	0	0	0	0	0	0	0	0	0	0
G0S2	50486	symbol	H. sapiens	50486	H. sapiens	G0S2	G0/G1 switch 2	GO:2001238 positive regulation of extrinsic apoptotic signaling pathway;GO:0120162 positive regulation of cold-induced thermogenesis;GO:0120161 regulation of cold-induced thermogenesis						(M5935)HALLMARK FATTY ACID METABOLISM; (M5953)HALLMARK KRAS SIGNALING UP; (M5890)HALLMARK TNFA SIGNALING VIA NFKB	1	0	0	1	0	0	0	0	0	0	0	0	0	0	0	0	0	0	0	0
MIS18A	54069	symbol	H. sapiens	54069	H. sapiens	MIS18A	MIS18 kinetochore protein A	GO:0034080 CENP-A containing nucleosome assembly;GO:0044030 regulation of DNA methylation;GO:0006336 DNA replication-independent nucleosome assembly			Cytosol;Nucleus(Approved)				0	0	0	0	0	0	0	0	0	0	0	0	0	0	0	0	0	0	0	0
EGR2	1959	symbol	H. sapiens	1959	H. sapiens	EGR2	early growth response 2	GO:0021666 rhombomere 5 formation;GO:0021660 rhombomere 3 formation;GO:0021664 rhombomere 5 morphogenesis		Transcription factors/Zinc-coordinating DNA-binding domains	Nucleoplasm(Supported)		(M2579)ST DIFFERENTIATION PATHWAY IN PC12 CELLS; (M60)PID NFAT TFPATHWAY; (M256)PID TAP63 PATHWAY	(M5890)HALLMARK TNFA SIGNALING VIA NFKB	0	0	1	0	0	0	0	1	0	0	1	0	0	0	0	1	0	0	0	0
EFR3A	23167	symbol	H. sapiens	23167	H. sapiens	EFR3A	EFR3 homolog A	GO:0046854 phosphatidylinositol phosphorylation;GO:0046834 lipid phosphorylation;GO:0046488 phosphatidylinositol metabolic process			Cytosol;Plasma membrane(Supported)				0	0	0	0	0	0	0	0	0	0	0	0	0	0	0	0	0	0	0	0
PARD6B	84612	symbol	H. sapiens	84612	H. sapiens	PARD6B	par-6 family cell polarity regulator beta	GO:0070830 bicellular tight junction assembly;GO:0120192 tight junction assembly;GO:0043297 apical junction assembly			Cytosol(Supported)				0	0	0	0	0	0	0	0	0	0	0	0	0	0	1	0	0	0	0	0
HIPK3	10114	symbol	H. sapiens	10114	H. sapiens	HIPK3	homeodomain interacting protein kinase 3	GO:0043508 negative regulation of JUN kinase activity;GO:0046329 negative regulation of JNK cascade;GO:0043407 negative regulation of MAP kinase activity	CMGC Ser/Thr protein kinase family	Enzymes/{ENZYME proteins/Transferases,Kinases/CMGC Ser/Thr protein kinases}	Cytosol;Nuclear bodies(Supported)				0	0	0	0	0	1	0	0	1	0	0	0	0	1	0	0	0	0	0	0
MYBL1	4603	symbol	H. sapiens	4603	H. sapiens	MYBL1	MYB proto-oncogene like 1	GO:1990511 piRNA biosynthetic process;GO:0007141 male meiosis I;GO:0010529 negative regulation of transposition		Transcription factors/Helix-turn-helix domains			(M28)PID IL4 2PATHWAY	(M5906)HALLMARK ESTROGEN RESPONSE EARLY	0	0	0	0	0	0	0	0	0	0	0	0	0	0	0	0	0	0	0	0
ETS2	2114	symbol	H. sapiens	2114	H. sapiens	ETS2	ETS proto-oncogene 2, transcription factor	GO:0001712 ectodermal cell fate commitment;GO:0001705 ectoderm formation;GO:0090009 primitive streak formation		RAS pathway related proteins;Transcription factors/Helix-turn-helix domains	Nucleoplasm(Enhanced)Cytosol;Plasma membrane(Approved)		(M195)PID CMYB PATHWAY	(M5919)HALLMARK HEDGEHOG SIGNALING; (M5934)HALLMARK XENOBIOTIC METABOLISM; (M5890)HALLMARK TNFA SIGNALING VIA NFKB	0	0	1	0	0	0	0	0	0	0	0	0	1	0	0	1	0	0	0	0
ACLY	47	symbol	H. sapiens	47	H. sapiens	ACLY	ATP citrate lyase	GO:0046949 fatty-acyl-CoA biosynthetic process;GO:0006085 acetyl-CoA biosynthetic process;GO:0035337 fatty-acyl-CoA metabolic process		Citric acid cycle related proteins;Enzymes/ENZYME proteins/Transferases	Cytosol;Nucleoplasm;Plasma membrane(Supported)			(M5905)HALLMARK ADIPOGENESIS; (M5924)HALLMARK MTORC1 SIGNALING	0	0	0	0	0	0	0	0	0	0	0	0	0	0	0	0	1	0	0	0
KIF3A	11127	symbol	H. sapiens	11127	H. sapiens	KIF3A	kinesin family member 3A	GO:0072383 plus-end-directed vesicle transport along microtubule;GO:0072386 plus-end-directed organelle transport along microtubule;GO:0034454 microtubule anchoring at centrosome			Cytosol;Intermediate filaments;Nucleoplasm(Approved)		(M219)PID HEDGEHOG GLI PATHWAY		0	0	0	1	0	0	0	0	0	0	0	0	0	0	0	0	0	0	0	0
SOX4	6659	symbol	H. sapiens	6659	H. sapiens	SOX4	SRY-box transcription factor 4	GO:2000761 positive regulation of N-terminal peptidyl-lysine acetylation;GO:0006977 DNA damage response, signal transduction by p53 class mediator resulting in cell cycle arrest;GO:2000759 regulation of N-terminal peptidyl-lysine acetylation		Transcription factors/Other all-alpha-helical DNA-binding domains	Nucleoplasm(Supported)Mitochondria(Approved)				1	1	1	0	0	0	0	1	1	0	1	0	1	0	0	0	1	0	0	0
BCAR3	8412	symbol	H. sapiens	8412	H. sapiens	BCAR3	BCAR3 adaptor protein, NSP family member	GO:0002089 lens morphogenesis in camera-type eye;GO:0086100 endothelin receptor signaling pathway;GO:0008286 insulin receptor signaling pathway			Centrosome;Cytosol;Plasma membrane(Approved)		(M83)PID CDC42 REG PATHWAY	(M5896)HALLMARK TGF BETA SIGNALING; (M5948)HALLMARK BILE ACID METABOLISM	0	0	0	0	0	0	0	0	1	0	0	0	0	1	0	0	0	0	0	0
BCL6	604	symbol	H. sapiens	604	H. sapiens	BCL6	BCL6 transcription repressor	GO:0048294 negative regulation of isotype switching to IgE isotypes;GO:0045629 negative regulation of T-helper 2 cell differentiation;GO:0045829 negative regulation of isotype switching		Transcription factors/Zinc-coordinating DNA-binding domains	Nucleoplasm(Enhanced)Golgi apparatus(Uncertain)		(M30)PID HDAC CLASSII PATHWAY; (M136)PID FOXO PATHWAY; (M28)PID IL4 2PATHWAY	(M5905)HALLMARK ADIPOGENESIS; (M5890)HALLMARK TNFA SIGNALING VIA NFKB	1	0	1	0	1	1	1	1	1	1	1	1	0	0	0	0	0	0	0	0
AMIGO2	347902	symbol	H. sapiens	347902	H. sapiens	AMIGO2	adhesion molecule with Ig like domain 2	GO:0007157 heterophilic cell-cell adhesion via plasma membrane cell adhesion molecules;GO:0051965 positive regulation of synapse assembly;GO:0007156 homophilic cell adhesion via plasma membrane adhesion molecules			Cytosol;Golgi apparatus;Plasma membrane(Approved)			(M5915)HALLMARK APICAL JUNCTION	0	0	0	0	0	0	0	0	0	0	0	0	0	0	0	0	0	0	0	0
CREB5	9586	symbol	H. sapiens	9586	H. sapiens	CREB5	cAMP responsive element binding protein 5	GO:0045893 positive regulation of transcription, DNA-templated;GO:1903508 positive regulation of nucleic acid-templated transcription;GO:1902680 positive regulation of RNA biosynthetic process		Transcription factors/Basic domains	Nucleus;Plasma membrane;Vesicles(Approved)		(M14775)ST G ALPHA S PATHWAY; (M7871)ST GRANULE CELL SURVIVAL PATHWAY; (M4910)ST ERK1 ERK2 MAPK PATHWAY		0	0	0	0	1	0	0	0	0	0	0	0	0	0	0	0	0	0	0	0
CCNE2	9134	symbol	H. sapiens	9134	H. sapiens	CCNE2	cyclin E2	GO:0007129 synapsis;GO:0045143 homologous chromosome segregation;GO:0000079 regulation of cyclin-dependent protein serine/threonine kinase activity					(M3686)SA REG CASCADE OF CYCLIN EXPR; (M40)PID E2F PATHWAY; (M19)PID P73PATHWAY		1	0	0	0	0	0	0	0	1	0	1	0	0	0	0	0	0	0	0	0
KLHL15	80311	symbol	H. sapiens	80311	H. sapiens	KLHL15	kelch like family member 15	GO:0071630 nuclear protein quality control by the ubiquitin-proteasome system;GO:2000042 negative regulation of double-strand break repair via homologous recombination;GO:2000780 negative regulation of double-strand break repair			Aggresome;Cytosol(Approved)				0	0	0	0	0	0	0	0	1	0	0	0	0	0	0	0	0	0	0	0
LAMB3	3914	symbol	H. sapiens	3914	H. sapiens	LAMB3	laminin subunit beta 3	GO:0031581 hemidesmosome assembly;GO:0070831 basement membrane assembly;GO:0035987 endodermal cell differentiation			Mitochondria;Nucleoli(Approved)		(M158)PID INTEGRIN4 PATHWAY; (M5887)NABA BASEMENT MEMBRANES; (M239)PID A6B1 A6B4 INTEGRIN PATHWAY	(M5915)HALLMARK APICAL JUNCTION; (M5890)HALLMARK TNFA SIGNALING VIA NFKB	0	0	0	0	0	0	1	0	0	1	0	0	1	0	1	1	0	0	0	0
RND1	27289	symbol	H. sapiens	27289	H. sapiens	RND1	Rho family GTPase 1	GO:0016322 neuron remodeling;GO:0030950 establishment or maintenance of actin cytoskeleton polarity;GO:0042551 neuron maturation			Actin filaments;Plasma membrane(Supported)Vesicles(Approved)				0	0	0	0	0	0	0	0	0	1	0	0	0	0	0	0	0	0	0	0
CGB5	93659	symbol	H. sapiens	93659	H. sapiens	CGB5	chorionic gonadotropin subunit beta 5				Cytosol(Approved)				0	0	0	0	0	0	0	0	0	0	0	0	0	0	0	0	0	0	0	0
C5orf24	134553	symbol	H. sapiens	134553	H. sapiens	C5orf24	chromosome 5 open reading frame 24				Nucleus(Supported)				0	0	0	0	0	0	0	0	0	0	0	0	0	0	0	0	0	0	0	0
KLF10	7071	symbol	H. sapiens	7071	H. sapiens	KLF10	Kruppel like factor 10	GO:0045672 positive regulation of osteoclast differentiation;GO:0002763 positive regulation of myeloid leukocyte differentiation;GO:0045670 regulation of osteoclast differentiation		Transcription factors/Zinc-coordinating DNA-binding domains				(M5896)HALLMARK TGF BETA SIGNALING; (M5906)HALLMARK ESTROGEN RESPONSE EARLY; (M5890)HALLMARK TNFA SIGNALING VIA NFKB	1	0	1	0	0	0	0	0	0	0	1	0	0	0	0	0	0	0	0	0
RAB18	22931	symbol	H. sapiens	22931	H. sapiens	RAB18	RAB18, member RAS oncogene family	GO:0071786 endoplasmic reticulum tubular network organization;GO:0043312 neutrophil degranulation;GO:0002283 neutrophil activation involved in immune response							0	0	0	0	0	0	0	0	0	0	0	0	0	0	0	0	0	0	0	0
TMEM64	169200	symbol	H. sapiens	169200	H. sapiens	TMEM64	transmembrane protein 64	GO:0045672 positive regulation of osteoclast differentiation;GO:0045780 positive regulation of bone resorption;GO:0002763 positive regulation of myeloid leukocyte differentiation		Transporters					0	0	1	0	0	0	0	1	0	0	0	0	0	0	0	0	0	0	0	0
CGB1	114335	symbol	H. sapiens	114335	H. sapiens	CGB1	chorionic gonadotropin subunit beta 1	GO:0009755 hormone-mediated signaling pathway;GO:0032870 cellular response to hormone stimulus;GO:0009725 response to hormone			Cytosol(Approved)				0	0	0	0	0	0	0	0	0	0	0	0	0	0	0	0	0	0	0	0
TNS4	84951	symbol	H. sapiens	84951	H. sapiens	TNS4	tensin 4	GO:0006915 apoptotic process;GO:0012501 programmed cell death;GO:0008219 cell death							0	0	0	0	0	0	0	0	0	0	0	0	0	0	0	0	0	0	0	0
BHLHE41	79365	symbol	H. sapiens	79365	H. sapiens	BHLHE41	basic helix-loop-helix family member e41	GO:0010832 negative regulation of myotube differentiation;GO:0010944 negative regulation of transcription by competitive promoter binding;GO:0051154 negative regulation of striated muscle cell differentiation		Transcription factors/Basic domains	Nucleoplasm(Approved)		(M255)PID HIF1 TFPATHWAY		0	0	1	0	0	0	0	1	0	0	0	0	0	0	0	1	0	0	0	0
HBEGF	1839	symbol	H. sapiens	1839	H. sapiens	HBEGF	heparin binding EGF like growth factor	GO:0051545 negative regulation of elastin biosynthetic process;GO:0051543 regulation of elastin biosynthetic process;GO:0035313 wound healing, spreading of epidermal cells					(M201)PID ERBB NETWORK PATHWAY; (M13)PID ERBB4 PATHWAY; (M41)PID ER NONGENOMIC PATHWAY	(M5932)HALLMARK INFLAMMATORY RESPONSE; (M5953)HALLMARK KRAS SIGNALING UP; (M5939)HALLMARK P53 PATHWAY	0	1	0	1	0	0	1	1	0	0	0	0	1	0	0	0	0	0	1	0
LOC101928841	101928841	Gene_ID	H. sapiens	101928841	H. sapiens	LOC101928841	collagen alpha-1(II) chain-like								0	0	0	0	0	0	0	0	0	0	0	0	0	0	0	0	0	0	0	0
CMTR2	55783	symbol	H. sapiens	55783	H. sapiens	CMTR2	cap methyltransferase 2	GO:0097310 cap2 mRNA methylation;GO:0097309 cap1 mRNA methylation;GO:0036451 cap mRNA methylation		Enzymes/ENZYME proteins/Transferases	Cell Junctions;Nuclear speckles(Approved)				0	0	0	0	0	0	0	0	0	0	0	0	0	0	0	0	0	0	0	0
SERPINE1	5054	symbol	H. sapiens	5054	H. sapiens	SERPINE1	serpin family E member 1	GO:0061044 negative regulation of vascular wound healing;GO:0035491 positive regulation of leukotriene production involved in inflammatory response;GO:1901331 positive regulation of odontoblast differentiation			Cytosol(Approved)	Alteplase (Serine-type endopeptidase inhibitor activity);Urokinase (Serine-type endopeptidase inhibitor activity);Reteplase (Serine-type endopeptidase inhibitor activity);Anistreplase (Serine-type endopeptidase inhibitor activity);Tenecteplase (Serine-type endopeptidase inhibitor activity);Drotrecogin alfa (Serine-type endopeptidase inhibitor activity);Troglitazone (Serine-type endopeptidase inhi…	(M44)PID HIF2PATHWAY; (M174)PID UPA UPAR PATHWAY; (M255)PID HIF1 TFPATHWAY	(M5896)HALLMARK TGF BETA SIGNALING; (M5946)HALLMARK COAGULATION; (M5942)HALLMARK UV RESPONSE DN	0	1	0	1	1	0	1	1	0	1	1	1	0	0	0	0	0	1	1	1
PUM2	23369	symbol	H. sapiens	23369	H. sapiens	PUM2	pumilio RNA binding family member 2	GO:1900246 positive regulation of RIG-I signaling pathway;GO:0039535 regulation of RIG-I signaling pathway;GO:0039531 regulation of viral-induced cytoplasmic pattern recognition receptor signaling pathway			Cytosol(Enhanced)				0	0	0	0	0	0	0	0	0	0	0	1	0	0	0	0	0	0	0	0
CYP3A5	1577	symbol	H. sapiens	1577	H. sapiens	CYP3A5	cytochrome P450 family 3 subfamily A member 5	GO:0009822 alkaloid catabolic process;GO:0042573 retinoic acid metabolic process;GO:0002933 lipid hydroxylation		Enzymes/ENZYME proteins/Oxidoreductases	Cytosol(Uncertain)	Paliperidone (Oxygen binding)			0	0	0	0	0	0	0	0	0	0	0	0	0	0	0	0	1	0	0	0
TRAF1	7185	symbol	H. sapiens	7185	H. sapiens	TRAF1	TNF receptor associated factor 1	GO:0010803 regulation of tumor necrosis factor-mediated signaling pathway;GO:0046330 positive regulation of JNK cascade;GO:0070534 protein K63-linked ubiquitination			Nucleoplasm(Approved)		(M45)PID CD40 PATHWAY; (M197)PID HIV NEF PATHWAY; (M128)PID TNF PATHWAY	(M5947)HALLMARK IL2 STAT5 SIGNALING; (M5953)HALLMARK KRAS SIGNALING UP; (M5915)HALLMARK APICAL JUNCTION	0	0	0	1	0	0	0	0	1	0	0	1	0	0	0	0	0	0	0	0
CYR61	3491	gene_synonym	H. sapiens	3491	H. sapiens	CCN1	cellular communication network factor 1	GO:0002041 intussusceptive angiogenesis;GO:2000304 positive regulation of ceramide biosynthetic process;GO:0060710 chorio-allantoic fusion					(M212)PID INTEGRIN5 PATHWAY; (M169)PID INTEGRIN2 PATHWAY; (M53)PID INTEGRIN3 PATHWAY	(M5942)HALLMARK UV RESPONSE DN; (M5891)HALLMARK HYPOXIA; (M5890)HALLMARK TNFA SIGNALING VIA NFKB	1	1	1	0	0	0	1	1	1	1	0	0	1	1	0	0	0	1	1	0
PLAUR	5329	symbol	H. sapiens	5329	H. sapiens	PLAUR	plasminogen activator, urokinase receptor	GO:2001268 negative regulation of cysteine-type endopeptidase activity involved in apoptotic signaling pathway;GO:0042730 fibrinolysis;GO:0034112 positive regulation of homotypic cell-cell adhesion		CD markers	Plasma membrane(Supported)	Alteplase (Urokinase plasminogen activator receptor activity);Urokinase (Urokinase plasminogen activator receptor activity);Reteplase (Urokinase plasminogen activator receptor activity);Anistreplase (Urokinase plasminogen activator receptor activity);Tenecteplase (Urokinase plasminogen activator receptor activity);WX-UK1 (Urokinase plasminogen activator receptor activity)	(M120)PID ARF6 DOWNSTREAM PATHWAY; (M212)PID INTEGRIN5 PATHWAY; (M169)PID INTEGRIN2 PATHWAY	(M5916)HALLMARK APICAL SURFACE; (M5892)HALLMARK CHOLESTEROL HOMEOSTASIS; (M5932)HALLMARK INFLAMMATORY RESPONSE	1	0	0	1	0	1	0	0	0	1	0	1	0	0	1	0	0	0	1	0
SPACA7	122258	symbol	H. sapiens	122258	H. sapiens	SPACA7	sperm acrosome associated 7	GO:0007338 single fertilization;GO:0009566 fertilization;GO:0019953 sexual reproduction							0	0	0	0	0	0	0	0	0	0	0	0	0	0	0	0	0	0	0	0
PLEKHA1	59338	symbol	H. sapiens	59338	H. sapiens	PLEKHA1	pleckstrin homology domain containing A1	GO:0033327 Leydig cell differentiation;GO:0001553 luteinization;GO:0050853 B cell receptor signaling pathway			Nucleus(Enhanced)Cytosol(Supported)	Citric Acid (Phosphatidylinositol-3,4-bisphosphate binding)	(M141)PID PI3KCI PATHWAY		0	1	1	0	0	1	0	1	0	0	0	0	0	0	1	0	1	0	0	0
SHISA2	387914	symbol	H. sapiens	387914	H. sapiens	SHISA2	shisa family member 2	GO:0040037 negative regulation of fibroblast growth factor receptor signaling pathway;GO:0040036 regulation of fibroblast growth factor receptor signaling pathway;GO:0008543 fibroblast growth factor receptor signaling pathway			Nuclear bodies;Nucleoplasm;Vesicles(Approved)				0	0	0	0	0	0	0	1	0	0	0	0	0	0	0	0	0	0	0	0
ETS1	2113	symbol	H. sapiens	2113	H. sapiens	ETS1	ETS proto-oncogene 1, transcription factor	GO:0045648 positive regulation of erythrocyte differentiation;GO:1904996 positive regulation of leukocyte adhesion to vascular endothelial cell;GO:0060055 angiogenesis involved in wound healing		RAS pathway related proteins;Transcription factors/Helix-turn-helix domains	Nucleoplasm(Enhanced)		(M44)PID HIF2PATHWAY; (M92)PID ANGIOPOIETIN RECEPTOR PATHWAY; (M281)PID FAK PATHWAY	(M5950)HALLMARK ALLOGRAFT REJECTION; (M5953)HALLMARK KRAS SIGNALING UP; (M5891)HALLMARK HYPOXIA	1	1	0	0	0	0	1	0	0	1	0	1	0	0	0	0	0	1	1	0
USP17L25	728373	symbol	H. sapiens	728373	H. sapiens	USP17L25	ubiquitin specific peptidase 17 like family member 25			Enzymes/{ENZYME proteins/Hydrolases,Peptidases/Cysteine-type peptidases}					0	0	0	0	0	0	0	0	0	0	0	0	0	0	0	0	0	0	0	0
SLC7A11	23657	symbol	H. sapiens	23657	H. sapiens	SLC7A11	solute carrier family 7 member 11	GO:0140206 dipeptide import across plasma membrane;GO:1901494 regulation of cysteine metabolic process;GO:1904717 regulation of AMPA glutamate receptor clustering		Transporters/Electrochemical Potential-driven transporters	Vesicles(Supported)	L-Cystine (Cystine:glutamate antiporter activity);L-Glutamic Acid (Cystine:glutamate antiporter activity);Riluzole (Cystine:glutamate antiporter activity);Sulfasalazine (Cystine:glutamate antiporter activity);Acetylcysteine (Cystine:glutamate antiporter activity)		(M5939)HALLMARK P53 PATHWAY; (M5924)HALLMARK MTORC1 SIGNALING; (M5945)HALLMARK HEME METABOLISM	0	1	0	1	0	0	0	0	1	0	0	0	0	0	0	0	0	0	1	0
LYST	1130	symbol	H. sapiens	1130	H. sapiens	LYST	lysosomal trafficking regulator	GO:0033364 mast cell secretory granule organization;GO:0032510 endosome to lysosome transport via multivesicular body sorting pathway;GO:0032438 melanosome organization			Microtubule organizing center;Nucleoplasm;Plasma membrane(Approved)				0	0	0	0	0	0	0	0	0	0	0	0	0	0	0	0	0	0	0	0
CLK1	1195	symbol	H. sapiens	1195	H. sapiens	CLK1	CDC like kinase 1	GO:0018107 peptidyl-threonine phosphorylation;GO:0018210 peptidyl-threonine modification;GO:0043484 regulation of RNA splicing	CMGC Ser/Thr protein kinase family	Enzymes/{ENZYME proteins/Transferases,Kinases/CMGC Ser/Thr protein kinases}	Nuclear membrane;Nucleoplasm(Supported)	Debromohymenialdisine (Protein serine/threonine/tyrosine kinase activity);ethyl 3-[(E)-2-amino-1-cyanoethenyl]-6,7-dichloro-1-methyl-1H-indole-2-carboxylate (Protein serine/threonine/tyrosine kinase activity)			0	0	0	0	0	0	0	0	0	0	0	0	0	1	0	0	0	0	0	0
KIAA0907	22889	gene_synonym	H. sapiens	22889	H. sapiens	KHDC4	KH domain containing 4, pre-mRNA splicing factor	GO:0006376 mRNA splice site selection;GO:0000245 spliceosomal complex assembly;GO:0000398 mRNA splicing, via spliceosome			Nucleoplasm(Approved)				0	0	0	0	0	0	0	0	0	0	0	0	0	0	0	0	0	0	0	0
FOXC2	2303	symbol	H. sapiens	2303	H. sapiens	FOXC2	forkhead box C2	GO:1902257 negative regulation of apoptotic process involved in outflow tract morphogenesis;GO:0072144 glomerular mesangial cell development;GO:0035470 positive regulation of vascular wound healing		Transcription factors/Helix-turn-helix domains	Nuclear bodies;Nucleoplasm(Supported)			(M5930)HALLMARK EPITHELIAL MESENCHYMAL TRANSITION	0	1	1	0	0	0	1	1	0	1	0	0	1	0	1	1	0	0	1	0
CIDEB	27141	symbol	H. sapiens	27141	H. sapiens	CIDEB	cell death inducing DFFA like effector b	GO:0097202 activation of cysteine-type endopeptidase activity;GO:0090200 positive regulation of release of cytochrome c from mitochondria;GO:0090199 regulation of release of cytochrome c from mitochondria							1	0	0	1	0	0	0	0	0	0	0	0	0	0	1	0	0	0	0	0
KCTD4	386618	symbol	H. sapiens	386618	H. sapiens	KCTD4	potassium channel tetramerization domain containing 4	GO:0051260 protein homooligomerization;GO:0051259 protein complex oligomerization;GO:0065003 protein-containing complex assembly			Microtubule organizing center(Approved)				0	0	0	0	0	0	0	0	0	0	0	0	0	0	0	0	0	0	0	0
MXD1	4084	symbol	H. sapiens	4084	H. sapiens	MXD1	MAX dimerization protein 1	GO:0000122 negative regulation of transcription by RNA polymerase II;GO:0045892 negative regulation of transcription, DNA-templated;GO:1903507 negative regulation of nucleic acid-templated transcription		Transcription factors/Basic domains	Cytosol;Mitochondria;Nucleoplasm(Uncertain)		(M101)PID HDAC CLASSI PATHWAY; (M105)PID TELOMERASE PATHWAY	(M5947)HALLMARK IL2 STAT5 SIGNALING; (M5932)HALLMARK INFLAMMATORY RESPONSE; (M5939)HALLMARK P53 PATHWAY	0	0	0	0	0	0	0	0	0	0	0	0	0	0	0	0	0	0	0	0
RC3H2	54542	symbol	H. sapiens	54542	H. sapiens	RC3H2	ring finger and CCCH-type domains 2	GO:2000320 negative regulation of T-helper 17 cell differentiation;GO:0061470 T follicular helper cell differentiation;GO:2000319 regulation of T-helper 17 cell differentiation		Enzymes/ENZYME proteins/Transferases;Transcription factors/Zinc-coordinating DNA-binding domains	Vesicles(Supported)				0	0	1	0	0	0	0	0	0	1	0	0	0	0	0	0	0	0	0	0
AKAP12	9590	symbol	H. sapiens	9590	H. sapiens	AKAP12	A-kinase anchoring protein 12	GO:0061870 positive regulation of hepatic stellate cell migration;GO:1900143 positive regulation of oligodendrocyte apoptotic process;GO:0061869 regulation of hepatic stellate cell migration			Cytosol;Plasma membrane(Supported)			(M5908)HALLMARK ANDROGEN RESPONSE; (M5953)HALLMARK KRAS SIGNALING UP; (M5891)HALLMARK HYPOXIA	1	1	0	0	0	0	1	0	1	0	0	1	0	0	0	0	0	0	0	0
SERTAD1	29950	symbol	H. sapiens	29950	H. sapiens	SERTAD1	SERTA domain containing 1	GO:0000079 regulation of cyclin-dependent protein serine/threonine kinase activity;GO:1904029 regulation of cyclin-dependent protein kinase activity;GO:0071900 regulation of protein serine/threonine kinase activity			Golgi apparatus;Nucleoplasm(Approved)			(M5934)HALLMARK XENOBIOTIC METABOLISM	0	0	0	0	0	0	0	0	1	0	1	0	0	0	0	0	0	0	0	0
CTDSPL2	51496	symbol	H. sapiens	51496	H. sapiens	CTDSPL2	CTD small phosphatase like 2	GO:0046827 positive regulation of protein export from nucleus;GO:0030514 negative regulation of BMP signaling pathway;GO:0046825 regulation of protein export from nucleus			Nucleoplasm(Enhanced)				0	0	0	0	0	0	0	1	0	0	0	0	0	0	0	0	0	0	0	0
AP1S3	130340	symbol	H. sapiens	130340	H. sapiens	AP1S3	adaptor related protein complex 1 subunit sigma 3	GO:0050690 regulation of defense response to virus by virus;GO:0019886 antigen processing and presentation of exogenous peptide antigen via MHC class II;GO:0002495 antigen processing and presentation of peptide antigen via MHC class II			Vesicles(Supported)				0	0	0	0	0	0	0	0	0	0	0	0	0	0	0	0	0	0	0	0
DHRS9	10170	symbol	H. sapiens	10170	H. sapiens	DHRS9	dehydrogenase/reductase 9	GO:0042904 9-cis-retinoic acid biosynthetic process;GO:0042905 9-cis-retinoic acid metabolic process;GO:0002138 retinoic acid biosynthetic process							0	0	0	0	0	0	0	0	0	0	0	0	0	0	0	0	1	0	0	0
EOGT	285203	symbol	H. sapiens	285203	H. sapiens	EOGT	EGF domain specific O-linked N-acetylglucosamine transferase	GO:0006493 protein O-linked glycosylation;GO:0006486 protein glycosylation;GO:0043413 macromolecule glycosylation		Enzymes/ENZYME proteins/Transferases	Cytosol;Nuclear membrane;Nucleoplasm(Approved)				0	0	0	0	0	0	0	0	0	0	0	0	0	0	0	0	0	0	0	0
FAM126B	285172	symbol	H. sapiens	285172	H. sapiens	FAM126B	family with sequence similarity 126 member B	GO:0046854 phosphatidylinositol phosphorylation;GO:0046834 lipid phosphorylation;GO:0046488 phosphatidylinositol metabolic process			Cell Junctions(Supported)Nucleus(Approved)			(M5947)HALLMARK IL2 STAT5 SIGNALING	0	0	0	0	0	0	0	0	0	0	0	0	0	0	0	0	0	0	0	0
GLIPR1	11010	symbol	H. sapiens	11010	H. sapiens	GLIPR1	GLI pathogenesis related 1	GO:0043312 neutrophil degranulation;GO:0002283 neutrophil activation involved in immune response;GO:0042119 neutrophil activation				SOT-107		(M5930)HALLMARK EPITHELIAL MESENCHYMAL TRANSITION	0	0	0	0	0	0	0	0	0	0	0	0	0	0	0	0	0	0	0	0
SGK1	6446	symbol	H. sapiens	6446	H. sapiens	SGK1	serum/glucocorticoid regulated kinase 1	GO:0070294 renal sodium ion absorption;GO:0003096 renal sodium ion transport;GO:0060453 regulation of gastric acid secretion	AGC Ser/Thr protein kinase family	Enzymes/{ENZYME proteins/Transferases,Kinases/AGC Ser/Thr protein kinases}	Nuclear speckles(Enhanced)	Riboflavin Monophosphate (Sodium channel regulator activity);[4-(5-naphthalen-2-yl-1H-pyrrolo[2,3-b]pyridin-3-yl)phenyl]acetic acid (Sodium channel regulator activity);4-(5-phenyl-1H-pyrrolo[2,3-b]pyridin-3-yl)benzoic acid (Sodium channel regulator activity)	(M16)PID INSULIN PATHWAY; (M136)PID FOXO PATHWAY; (M141)PID PI3KCI PATHWAY	(M5908)HALLMARK ANDROGEN RESPONSE; (M5956)HALLMARK KRAS SIGNALING DN; (M5907)HALLMARK ESTROGEN RESPONSE LATE	0	0	0	0	0	0	0	1	0	0	1	0	0	1	0	0	0	1	0	0
CYP1B1	1545	symbol	H. sapiens	1545	H. sapiens	CYP1B1	cytochrome P450 family 1 subfamily B member 1	GO:0061304 retinal blood vessel morphogenesis;GO:0097267 omega-hydroxylase P450 pathway;GO:0002930 trabecular meshwork development		Enzymes/ENZYME proteins/Oxidoreductases	Mitochondria(Uncertain)	2-Methoxyestradiol (Oxygen binding)			1	1	0	1	0	0	1	1	0	1	0	1	0	0	1	0	1	0	0	1
SMAD5	4090	symbol	H. sapiens	4090	H. sapiens	SMAD5	SMAD family member 5	GO:0001880 Mullerian duct regression;GO:0002051 osteoblast fate commitment;GO:0001657 ureteric bud development		Transcription factors	Cytosol;Nucleoplasm(Supported)		(M203)PID ALK2 PATHWAY; (M185)PID ALK1 PATHWAY; (M181)PID BMP PATHWAY	(M5898)HALLMARK DNA REPAIR	0	0	1	0	0	0	0	1	0	0	0	0	0	0	0	1	0	0	0	1
INSIG1	3638	symbol	H. sapiens	3638	H. sapiens	INSIG1	insulin induced gene 1	GO:0036316 SREBP-SCAP complex retention in endoplasmic reticulum;GO:1901303 negative regulation of cargo loading into COPII-coated vesicle;GO:2000639 negative regulation of SREBP signaling pathway			Vesicles(Approved)			(M5908)HALLMARK ANDROGEN RESPONSE; (M5942)HALLMARK UV RESPONSE DN; (M5915)HALLMARK APICAL JUNCTION	0	0	1	0	0	0	0	1	1	0	0	0	1	0	1	0	1	0	0	1
GATA6	2627	symbol	H. sapiens	2627	H. sapiens	GATA6	GATA binding protein 6	GO:0007493 endodermal cell fate determination;GO:0060510 type II pneumocyte differentiation;GO:0032912 negative regulation of transforming growth factor beta2 production		Transcription factors/Zinc-coordinating DNA-binding domains	Nucleus(Supported)		(M288)PID HES HEY PATHWAY		0	1	0	1	0	0	1	1	0	0	0	1	1	0	0	1	0	0	1	0
GOPC	57120	symbol	H. sapiens	57120	H. sapiens	GOPC	golgi associated PDZ and coiled-coil motif containing	GO:0043004 cytoplasmic sequestering of CFTR protein;GO:0043002 negative regulation of Golgi to plasma membrane CFTR protein transport;GO:0042999 regulation of Golgi to plasma membrane CFTR protein transport			Golgi apparatus(Enhanced)Cytosol(Supported)				0	0	0	0	0	0	0	0	0	0	0	0	0	0	0	0	0	0	0	0
HAS2	3037	symbol	H. sapiens	3037	H. sapiens	HAS2	hyaluronan synthase 2	GO:1900625 positive regulation of monocyte aggregation;GO:1900127 positive regulation of hyaluronan biosynthetic process;GO:1900623 regulation of monocyte aggregation		Enzymes/ENZYME proteins/Transferases	Nuclear speckles(Approved)			(M5942)HALLMARK UV RESPONSE DN; (M5932)HALLMARK INFLAMMATORY RESPONSE	0	1	1	0	0	0	1	1	0	1	0	0	0	0	1	0	0	0	0	0
KLF6	1316	symbol	H. sapiens	1316	H. sapiens	KLF6	Kruppel like factor 6	GO:0030183 B cell differentiation;GO:0030098 lymphocyte differentiation;GO:0042113 B cell activation		Transcription factors/Zinc-coordinating DNA-binding domains	Cytosol;Nucleoli fibrillar center;Nucleus;Vesicles(Approved)		(M4910)ST ERK1 ERK2 MAPK PATHWAY	(M5947)HALLMARK IL2 STAT5 SIGNALING; (M5932)HALLMARK INFLAMMATORY RESPONSE; (M5891)HALLMARK HYPOXIA	0	0	0	0	0	0	0	0	0	0	0	0	0	0	0	0	0	0	0	0
DCLK1	9201	symbol	H. sapiens	9201	H. sapiens	DCLK1	doublecortin like kinase 1	GO:0021952 central nervous system projection neuron axonogenesis;GO:0021955 central nervous system neuron axonogenesis;GO:1900181 negative regulation of protein localization to nucleus	CAMK Ser/Thr protein kinase family	Enzymes/{ENZYME proteins/Transferases,Kinases/CAMK Ser/Thr protein kinases}	Cytosol;Nucleoplasm(Approved)				0	0	0	0	0	0	0	1	0	0	0	0	0	1	0	0	0	0	0	0
SNAI1	6615	symbol	H. sapiens	6615	H. sapiens	SNAI1	snail family transcriptional repressor 1	GO:0060806 negative regulation of cell differentiation involved in embryonic placenta development;GO:0010957 negative regulation of vitamin D biosynthetic process;GO:0060800 regulation of cell differentiation involved in embryonic placenta development		Transcription factors/Zinc-coordinating DNA-binding domains	Cytosol;Nucleus(Supported)		(M71)PID ILK PATHWAY; (M66)PID MYC ACTIV PATHWAY; (M48)PID MET PATHWAY		0	0	1	1	0	1	1	1	1	0	1	0	1	0	1	1	1	1	0	0
HAS3	3038	symbol	H. sapiens	3038	H. sapiens	HAS3	hyaluronan synthase 3	GO:1900106 positive regulation of hyaluranon cable assembly;GO:1900104 regulation of hyaluranon cable assembly;GO:0045226 extracellular polysaccharide biosynthetic process		Enzymes/ENZYME proteins/Transferases	Microtubules(Approved)				0	0	0	0	0	0	1	0	0	0	0	0	0	0	0	0	0	0	0	0
SMAD7	4092	symbol	H. sapiens	4092	H. sapiens	SMAD7	SMAD family member 7	GO:2000320 negative regulation of T-helper 17 cell differentiation;GO:1903043 positive regulation of chondrocyte hypertrophy;GO:2000319 regulation of T-helper 17 cell differentiation		Transcription factors	Cytosol;Nucleoplasm(Supported)		(M185)PID ALK1 PATHWAY; (M161)PID IFNG PATHWAY; (M181)PID BMP PATHWAY	(M5896)HALLMARK TGF BETA SIGNALING; (M5942)HALLMARK UV RESPONSE DN; (M5902)HALLMARK APOPTOSIS	1	1	1	0	0	0	0	1	1	1	0	1	1	1	1	0	0	0	0	0
TSC22D2	9819	symbol	H. sapiens	9819	H. sapiens	TSC22D2	TSC22 domain family member 2	GO:0006970 response to osmotic stress;GO:0006357 regulation of transcription by RNA polymerase II;GO:0006366 transcription by RNA polymerase II		Transcription factors/Basic domains	Cytosol(Approved)				0	0	0	0	0	0	0	0	0	0	0	0	0	0	0	0	0	0	0	0
CHMP4C	92421	symbol	H. sapiens	92421	H. sapiens	CHMP4C	charged multivesicular body protein 4C	GO:1902188 positive regulation of viral release from host cell;GO:1902186 regulation of viral release from host cell;GO:0044878 mitotic cytokinesis checkpoint							0	0	0	0	0	0	1	0	0	0	0	0	0	0	0	0	0	0	0	0
C5orf51	285636	symbol	H. sapiens	285636	H. sapiens	C5orf51	chromosome 5 open reading frame 51				Cytosol;Nucleoplasm(Supported)				0	0	0	0	0	0	0	0	0	0	0	0	0	0	0	0	0	0	0	0
RRN3	54700	symbol	H. sapiens	54700	H. sapiens	RRN3	RRN3 homolog, RNA polymerase I transcription factor	GO:1902254 negative regulation of intrinsic apoptotic signaling pathway by p53 class mediator;GO:0001188 RNA polymerase I preinitiation complex assembly;GO:1902253 regulation of intrinsic apoptotic signaling pathway by p53 class mediator			Nucleoli(Supported)		(M121)PID MTOR 4PATHWAY		0	0	0	1	0	1	0	0	0	0	1	0	0	0	1	0	0	0	0	0
HIVEP1	3096	symbol	H. sapiens	3096	H. sapiens	HIVEP1	HIVEP zinc finger 1	GO:0030509 BMP signaling pathway;GO:0071773 cellular response to BMP stimulus;GO:0071772 response to BMP		Transcription factors/Zinc-coordinating DNA-binding domains	Nuclear bodies;Nucleoplasm(Supported)Mitochondria(Approved)				0	0	0	0	0	0	0	1	0	0	0	0	0	0	0	0	0	0	0	0
CCDC68	80323	symbol	H. sapiens	80323	H. sapiens	CCDC68	coiled-coil domain containing 68	GO:0034454 microtubule anchoring at centrosome;GO:0072393 microtubule anchoring at microtubule organizing center;GO:0034453 microtubule anchoring			Cytosol;Golgi apparatus(Approved)				0	0	0	0	0	0	0	0	0	0	0	0	0	0	0	0	0	0	0	0
RUNX1	861	symbol	H. sapiens	861	H. sapiens	RUNX1	RUNX family transcription factor 1	GO:0043378 positive regulation of CD8-positive, alpha-beta T cell differentiation;GO:0043376 regulation of CD8-positive, alpha-beta T cell differentiation;GO:0043371 negative regulation of CD4-positive, alpha-beta T cell differentiation		Transcription factors/Immunoglobulin fold	Nucleoplasm;Vesicles(Enhanced)		(M236)PID DELTA NP63 PATHWAY; (M2)PID SMAD2 3NUCLEAR PATHWAY	(M5942)HALLMARK UV RESPONSE DN	0	1	1	0	0	0	0	0	0	1	0	1	0	0	1	0	0	0	0	1
SLC4A7	9497	symbol	H. sapiens	9497	H. sapiens	SLC4A7	solute carrier family 4 member 7	GO:0060117 auditory receptor cell development;GO:0042491 inner ear auditory receptor cell differentiation;GO:0060119 inner ear receptor cell development		Transporters/Electrochemical Potential-driven transporters	Focal adhesion sites;Plasma membrane(Supported)Cytosol(Approved)				0	0	0	0	0	0	0	0	0	0	0	0	0	0	0	0	0	0	0	0
PEG10	23089	symbol	H. sapiens	23089	H. sapiens	PEG10	paternally expressed 10	GO:0030512 negative regulation of transforming growth factor beta receptor signaling pathway;GO:1903845 negative regulation of cellular response to transforming growth factor beta stimulus;GO:0017015 regulation of transforming growth factor beta receptor signaling pathway			Cytosol;Nucleus(Supported)		(M66)PID MYC ACTIV PATHWAY		0	0	0	0	0	0	0	1	0	0	0	0	0	0	0	0	0	0	0	0
KCNK1	3775	symbol	H. sapiens	3775	H. sapiens	KCNK1	potassium two pore domain channel subfamily K member 1	GO:0060075 regulation of resting membrane potential;GO:0061337 cardiac conduction;GO:0030322 stabilization of membrane potential		Voltage-gated ion channels/Two-P Potassium Channels	Vesicles(Approved)	Ibutilide (Sodium channel activity);Quinidine (Sodium channel activity);Quinidine barbiturate (Sodium channel activity)			0	1	0	0	0	0	0	0	0	0	0	0	0	0	0	0	0	0	0	0
MYPN	84665	symbol	H. sapiens	84665	H. sapiens	MYPN	myopalladin	GO:0070593 dendrite self-avoidance;GO:0045214 sarcomere organization;GO:0030239 myofibril assembly			Cytosol;Nucleus;Vesicles(Approved)				0	0	0	0	0	0	0	1	0	0	0	0	0	0	0	0	0	0	0	0
C11orf68	83638	symbol	H. sapiens	83638	H. sapiens	C11orf68	chromosome 11 open reading frame 68				Nucleoli;Nucleus(Approved)				0	0	0	0	0	0	0	0	0	0	0	0	0	0	0	0	0	0	0	0
JMJD1C	221037	symbol	H. sapiens	221037	H. sapiens	JMJD1C	jumonji domain containing 1C	GO:0033169 histone H3-K9 demethylation;GO:0070076 histone lysine demethylation;GO:0016577 histone demethylation			Cytosol;Nucleoplasm(Approved)				0	0	0	1	0	0	0	0	0	0	0	0	0	0	0	0	0	0	1	0
SPOPL	339745	symbol	H. sapiens	339745	H. sapiens	SPOPL	speckle type BTB/POZ protein like	GO:0031397 negative regulation of protein ubiquitination;GO:1903321 negative regulation of protein modification by small protein conjugation or removal;GO:0031396 regulation of protein ubiquitination			Vesicles(Approved)				0	0	0	0	0	0	0	0	1	0	0	0	0	0	0	0	0	0	0	0
TGFBI	7045	symbol	H. sapiens	7045	H. sapiens	TGFBI	transforming growth factor beta induced	GO:0002062 chondrocyte differentiation;GO:0007601 visual perception;GO:0001525 angiogenesis					(M169)PID INTEGRIN2 PATHWAY; (M53)PID INTEGRIN3 PATHWAY; (M18)PID INTEGRIN1 PATHWAY	(M5937)HALLMARK GLYCOLYSIS; (M5891)HALLMARK HYPOXIA; (M5915)HALLMARK APICAL JUNCTION	0	1	1	0	0	0	1	0	0	1	0	0	0	0	0	0	0	0	0	0
PTGR1	22949	symbol	H. sapiens	22949	H. sapiens	PTGR1	prostaglandin reductase 1	GO:0006693 prostaglandin metabolic process;GO:0006692 prostanoid metabolic process;GO:0006691 leukotriene metabolic process		Enzymes/ENZYME proteins/Oxidoreductases		2'-Monophosphoadenosine 5'-Diphosphoribose (Zinc ion binding);Para-Coumaric Acid (Zinc ion binding);(5E,13E)-11-HYDROXY-9,15-DIOXOPROSTA-5,13-DIEN-1-OIC ACID (Zinc ion binding)		(M5934)HALLMARK XENOBIOTIC METABOLISM	0	0	0	0	0	0	0	0	0	0	0	0	0	0	0	0	0	0	0	0
EPM2AIP1	9852	symbol	H. sapiens	9852	H. sapiens	EPM2AIP1	EPM2A interacting protein 1	GO:0045725 positive regulation of glycogen biosynthetic process;GO:0070875 positive regulation of glycogen metabolic process;GO:2000467 positive regulation of glycogen (starch) synthase activity							0	0	0	0	0	0	0	0	0	0	0	0	0	1	0	0	0	0	0	0
TGFB2	7042	symbol	H. sapiens	7042	H. sapiens	TGFB2	transforming growth factor beta 2	GO:1905006 negative regulation of epithelial to mesenchymal transition involved in endocardial cushion formation;GO:0051795 positive regulation of timing of catagen;GO:1905007 positive regulation of epithelial to mesenchymal transition involved in endocardial cushion formation					(M11736)SA MMP CYTOKINE CONNECTION; (M211)PID HEDGEHOG 2PATHWAY; (M33)PID GLYPICAN 1PATHWAY	(M5902)HALLMARK APOPTOSIS; (M5956)HALLMARK KRAS SIGNALING DN; (M5950)HALLMARK ALLOGRAFT REJECTION	1	1	1	1	1	1	1	1	1	1	1	1	1	1	1	0	0	1	1	1
NUP58	9818	symbol	H. sapiens	9818	H. sapiens	NUP58	nucleoporin 58	GO:0006409 tRNA export from nucleus;GO:0006110 regulation of glycolytic process;GO:0071431 tRNA-containing ribonucleoprotein complex export from nucleus		Transporters/Transporter channels and pores	Cytosol;Mitochondria;Plasma membrane(Approved)			(M5941)HALLMARK UV RESPONSE UP	0	0	0	0	0	0	0	0	1	0	0	0	0	0	0	0	0	0	0	0
RBMS1	5937	symbol	H. sapiens	5937	H. sapiens	RBMS1	RNA binding motif single stranded interacting protein 1	GO:0006260 DNA replication;GO:0006259 DNA metabolic process;GO:0006396 RNA processing			Cytosol(Supported)				0	0	0	0	0	0	0	0	0	0	0	0	0	0	0	0	0	0	0	0
UBE2A	7319	symbol	H. sapiens	7319	H. sapiens	UBE2A	ubiquitin conjugating enzyme E2 A	GO:0033522 histone H2A ubiquitination;GO:0001835 blastocyst hatching;GO:0070979 protein K11-linked ubiquitination		Enzymes/ENZYME proteins/Transferases	Cytosol;Nucleoplasm;Plasma membrane;Vesicles(Supported)				0	0	0	0	0	0	0	0	0	0	0	0	0	0	0	0	0	0	0	0
CGB7	94027	symbol	H. sapiens	94027	H. sapiens	CGB7	chorionic gonadotropin subunit beta 7	GO:0007292 female gamete generation;GO:0009755 hormone-mediated signaling pathway;GO:0007276 gamete generation			Cytosol(Approved)				0	0	0	0	0	0	0	0	0	0	0	0	0	0	0	0	0	0	0	0
TUFT1	7286	symbol	H. sapiens	7286	H. sapiens	TUFT1	tuftelin 1	GO:0030282 bone mineralization;GO:0042476 odontogenesis;GO:0031214 biomineral tissue development			Vesicles(Approved)				0	0	1	0	0	0	0	0	0	0	0	0	0	0	0	0	0	0	0	0
ZBTB43	23099	symbol	H. sapiens	23099	H. sapiens	ZBTB43	zinc finger and BTB domain containing 43	GO:0006357 regulation of transcription by RNA polymerase II;GO:0006366 transcription by RNA polymerase II;GO:0006355 regulation of transcription, DNA-templated		Transcription factors/Zinc-coordinating DNA-binding domains	Nucleoli;Nucleus(Approved)				0	0	0	0	0	0	0	0	0	0	0	0	0	0	0	0	0	0	0	0
ZNF264	9422	symbol	H. sapiens	9422	H. sapiens	ZNF264	zinc finger protein 264	GO:0006355 regulation of transcription, DNA-templated;GO:1903506 regulation of nucleic acid-templated transcription;GO:0006351 transcription, DNA-templated		Transcription factors/Zinc-coordinating DNA-binding domains					0	0	0	0	0	0	0	0	0	0	0	0	0	0	0	0	0	0	0	0
PCED1B	91523	symbol	H. sapiens	91523	H. sapiens	PCED1B	PC-esterase domain containing 1B				Golgi apparatus;Vesicles(Approved)				0	0	0	0	0	0	0	0	0	0	0	0	0	0	0	0	0	0	0	0
MEGF9	1955	symbol	H. sapiens	1955	H. sapiens	MEGF9	multiple EGF like domains 9	GO:0070831 basement membrane assembly;GO:0071711 basement membrane organization;GO:0034446 substrate adhesion-dependent cell spreading			Cytosol;Nucleus(Approved)		(M5883)NABA SECRETED FACTORS; (M5885)NABA MATRISOME ASSOCIATED; (M5889)NABA MATRISOME		0	0	0	0	0	0	1	0	0	1	0	0	0	0	0	0	0	0	0	0
KLF4	9314	symbol	H. sapiens	9314	H. sapiens	KLF4	Kruppel like factor 4	GO:1904998 negative regulation of leukocyte adhesion to arterial endothelial cell;GO:0007500 mesodermal cell fate determination;GO:0014740 negative regulation of muscle hyperplasia		Transcription factors/Zinc-coordinating DNA-binding domains	Nucleoplasm(Supported)		(M223)PID BETA CATENIN NUC PATHWAY	(M5953)HALLMARK KRAS SIGNALING UP; (M5939)HALLMARK P53 PATHWAY; (M5906)HALLMARK ESTROGEN RESPONSE EARLY	1	1	0	0	0	1	0	1	1	1	1	1	1	1	1	1	0	1	1	1
RUFY2	55680	symbol	H. sapiens	55680	H. sapiens	RUFY2	RUN and FYVE domain containing 2	GO:0030100 regulation of endocytosis;GO:0060627 regulation of vesicle-mediated transport;GO:0006897 endocytosis			Nucleoplasm(Approved)				0	0	0	0	0	0	0	0	0	0	0	0	0	0	0	0	0	0	0	0
ANKRD46	157567	symbol	H. sapiens	157567	H. sapiens	ANKRD46	ankyrin repeat domain 46				Cytosol(Approved)				0	0	0	0	0	0	0	0	0	0	0	0	0	0	0	0	0	0	0	0
SAMD9	54809	symbol	H. sapiens	54809	H. sapiens	SAMD9	sterile alpha motif domain containing 9	GO:0034058 endosomal vesicle fusion;GO:0006906 vesicle fusion;GO:0090174 organelle membrane fusion			Cytosol;Vesicles(Enhanced)			(M5911)HALLMARK INTERFERON ALPHA RESPONSE	0	0	0	0	0	0	0	0	0	0	0	0	0	0	0	0	0	0	0	0
ANKLE2	23141	symbol	H. sapiens	23141	H. sapiens	ANKLE2	ankyrin repeat and LEM domain containing 2	GO:0007084 mitotic nuclear envelope reassembly;GO:0031468 nuclear envelope reassembly;GO:0035307 positive regulation of protein dephosphorylation			Endoplasmic reticulum(Supported)Plasma membrane(Approved)				0	0	0	0	0	0	0	0	1	0	0	0	0	0	0	0	0	0	0	0
TOR1B	27348	symbol	H. sapiens	27348	H. sapiens	TOR1B	torsin family 1 member B	GO:0071763 nuclear membrane organization;GO:0051085 chaperone cofactor-dependent protein refolding;GO:0051084 'de novo' posttranslational protein folding			Cytosol;Nuclear speckles(Approved)			(M5913)HALLMARK INTERFERON GAMMA RESPONSE	0	0	0	0	0	0	0	0	0	0	0	0	0	0	0	0	0	0	0	0
ITGAV	3685	symbol	H. sapiens	3685	H. sapiens	ITGAV	integrin subunit alpha V	GO:2000536 negative regulation of entry of bacterium into host cell;GO:2000535 regulation of entry of bacterium into host cell;GO:0045715 negative regulation of low-density lipoprotein particle receptor biosynthetic process		CD markers;Transporters/Accessory Factors Involved in Transport	Focal adhesion sites(Supported)Cytosol(Uncertain)	Anti-thymocyte Globulin (Rabbit) (Voltage-gated calcium channel activity)	(M212)PID INTEGRIN5 PATHWAY; (M103)PID S1P S1P1 PATHWAY; (M206)PID PDGFRA PATHWAY	(M5944)HALLMARK ANGIOGENESIS; (M5908)HALLMARK ANDROGEN RESPONSE; (M5947)HALLMARK IL2 STAT5 SIGNALING	0	1	1	1	0	0	1	0	0	1	0	1	1	0	0	1	0	0	0	0
LEKR1	389170	symbol	H. sapiens	389170	H. sapiens	LEKR1	leucine, glutamate and lysine rich 1								0	0	0	0	0	0	0	0	0	0	0	0	0	0	0	0	0	0	0	0
GLS	2744	symbol	H. sapiens	2744	H. sapiens	GLS	glutaminase	GO:0006543 glutamine catabolic process;GO:0090461 glutamate homeostasis;GO:0006537 glutamate biosynthetic process		Enzymes/ENZYME proteins/Hydrolases	Mitochondria(Supported)	L-Glutamic Acid (Glutaminase activity)		(M5941)HALLMARK UV RESPONSE UP	1	0	0	0	0	0	0	0	0	0	0	0	0	0	0	0	0	0	0	0
DR1	1810	symbol	H. sapiens	1810	H. sapiens	DR1	down-regulator of transcription 1	GO:0045898 regulation of RNA polymerase II transcriptional preinitiation complex assembly;GO:0043966 histone H3 acetylation;GO:0060260 regulation of transcription initiation from RNA polymerase II promoter			Nucleus(Supported)			(M5901)HALLMARK G2M CHECKPOINT	0	0	0	0	0	0	0	0	0	0	0	0	0	0	0	0	0	0	0	0
GJB3	2707	symbol	H. sapiens	2707	H. sapiens	GJB3	gap junction protein beta 3	GO:0071300 cellular response to retinoic acid;GO:0001890 placenta development;GO:0032526 response to retinoic acid		Transporters/Transporter channels and pores	Cell Junctions(Supported)Vesicles(Approved)			(M5907)HALLMARK ESTROGEN RESPONSE LATE	0	0	0	0	0	0	0	0	0	0	0	0	0	0	0	0	0	0	0	1
GNA13	10672	symbol	H. sapiens	10672	H. sapiens	GNA13	G protein subunit alpha 13	GO:0031584 activation of phospholipase D activity;GO:0001569 branching involved in blood vessel morphogenesis;GO:0010518 positive regulation of phospholipase activity			Cytosol(Supported)		(M64)PID S1P S1P4 PATHWAY; (M138)PID THROMBIN PAR4 PATHWAY; (M155)PID S1P META PATHWAY		1	1	0	1	0	0	0	0	0	0	0	0	1	0	0	0	0	0	1	0
REST	5978	symbol	H. sapiens	5978	H. sapiens	REST	RE1 silencing transcription factor	GO:2000065 negative regulation of cortisol biosynthetic process;GO:0032348 negative regulation of aldosterone biosynthetic process;GO:2000798 negative regulation of amniotic stem cell differentiation		Transcription factors/Zinc-coordinating DNA-binding domains	Cytosol;Nucleoplasm(Approved)				1	1	1	0	0	0	0	1	1	0	1	0	0	0	0	0	1	0	0	1
FUT8	2530	symbol	H. sapiens	2530	H. sapiens	FUT8	fucosyltransferase 8	GO:0042355 L-fucose catabolic process;GO:0019317 fucose catabolic process;GO:0042354 L-fucose metabolic process		Enzymes/ENZYME proteins/Transferases	Cytosol;Golgi apparatus(Enhanced)			(M5937)HALLMARK GLYCOLYSIS	0	1	0	0	0	0	0	1	1	0	0	0	0	0	0	0	0	0	0	0
FBXO32	114907	symbol	H. sapiens	114907	H. sapiens	FBXO32	F-box protein 32	GO:0014894 response to denervation involved in regulation of muscle adaptation;GO:0014877 response to muscle inactivity involved in regulation of muscle adaptation;GO:0071549 cellular response to dexamethasone stimulus			Cytosol;Nucleoplasm(Supported)		(M136)PID FOXO PATHWAY		0	1	0	0	0	0	0	0	0	0	1	0	0	0	0	0	0	0	0	1
ARNTL2	56938	symbol	H. sapiens	56938	H. sapiens	ARNTL2	aryl hydrocarbon receptor nuclear translocator like 2	GO:0042753 positive regulation of circadian rhythm;GO:0009649 entrainment of circadian clock;GO:0042752 regulation of circadian rhythm		Transcription factors/Basic domains	Nucleoli;Nucleus(Enhanced)				0	0	0	0	0	0	0	0	0	0	0	0	0	0	0	0	0	0	0	0
PPTC7	160760	symbol	H. sapiens	160760	H. sapiens	PPTC7	protein phosphatase targeting COQ7	GO:0010795 regulation of ubiquinone biosynthetic process;GO:0010566 regulation of ketone biosynthetic process;GO:0006744 ubiquinone biosynthetic process		Enzymes/ENZYME proteins/Hydrolases	Cytosol;Plasma membrane(Approved)				0	0	0	0	0	0	0	0	0	0	0	0	0	0	0	0	0	0	0	0
KLHL21	9903	symbol	H. sapiens	9903	H. sapiens	KLHL21	kelch like family member 21	GO:0035853 chromosome passenger complex localization to spindle midzone;GO:0048208 COPII vesicle coating;GO:0048207 vesicle targeting, rough ER to cis-Golgi			Centrosome(Supported)				0	0	0	0	0	0	0	0	0	0	0	0	0	0	0	0	0	0	0	0
CLIP1	6249	symbol	H. sapiens	6249	H. sapiens	CLIP1	CAP-Gly domain containing linker protein 1	GO:0044861 protein transport into plasma membrane raft;GO:0044860 protein localization to plasma membrane raft;GO:0032596 protein transport into membrane raft			Cytosol;Microtubule ends(Supported)		(M163)PID LIS1 PATHWAY; (M121)PID MTOR 4PATHWAY	(M5893)HALLMARK MITOTIC SPINDLE	0	0	0	0	0	0	0	0	0	0	0	0	0	0	0	0	0	0	0	0
ZC3HAV1L	92092	symbol	H. sapiens	92092	H. sapiens	ZC3HAV1L	zinc finger CCCH-type containing, antiviral 1 like				Cytosol(Enhanced)				0	0	0	0	0	0	0	0	0	0	0	0	0	0	0	0	0	0	0	0
HLA-E	3133	symbol	H. sapiens	3133	H. sapiens	HLA-E	major histocompatibility complex, class I, E	GO:0001815 positive regulation of antibody-dependent cellular cytotoxicity;GO:0001813 regulation of antibody-dependent cellular cytotoxicity;GO:0001798 positive regulation of type IIa hypersensitivity			Vesicles(Approved)			(M5950)HALLMARK ALLOGRAFT REJECTION	0	0	0	0	0	0	0	0	0	1	0	1	0	0	0	0	0	0	0	0
RIOK3	8780	symbol	H. sapiens	8780	H. sapiens	RIOK3	RIO kinase 3	GO:0039534 negative regulation of MDA-5 signaling pathway;GO:0039533 regulation of MDA-5 signaling pathway;GO:0039532 negative regulation of viral-induced cytoplasmic pattern recognition receptor signaling pathway	Atypical: RIO-type Ser/Thr kinase family	Enzymes/{ENZYME proteins/Transferases,Kinases/Atypical kinases}	Cytosol;Golgi apparatus;Microtubule organizing center;Plasma membrane(Approved)			(M5905)HALLMARK ADIPOGENESIS; (M5945)HALLMARK HEME METABOLISM	0	0	0	0	0	1	0	0	0	0	0	1	0	0	0	0	0	0	0	1
OLFML2B	25903	symbol	H. sapiens	25903	H. sapiens	OLFML2B	olfactomedin like 2B				Cytosol(Approved)				0	0	0	0	0	0	0	0	0	0	0	0	0	0	0	0	0	0	0	0
RASEF	158158	symbol	H. sapiens	158158	H. sapiens	RASEF	RAS and EF-hand domain containing				Microtubules(Approved)				0	0	0	0	0	0	0	0	0	0	0	0	0	0	0	0	0	0	0	0
C16orf45	89927	gene_synonym	H. sapiens	89927	H. sapiens	BMERB1	bMERB domain containing 1	GO:0021822 negative regulation of cell motility involved in cerebral cortex radial glia guided migration;GO:0021814 cell motility involved in cerebral cortex radial glia guided migration;GO:0021819 layer formation in cerebral cortex			Cytosol;Nucleoplasm(Approved)				0	1	1	0	0	0	0	0	0	0	0	0	0	0	0	0	0	0	0	0
LSMEM1	286006	symbol	H. sapiens	286006	H. sapiens	LSMEM1	leucine rich single-pass membrane protein 1				Cytosol(Supported)				0	0	0	0	0	0	0	0	0	0	0	0	0	0	0	0	0	0	0	0
CASD1	64921	symbol	H. sapiens	64921	H. sapiens	CASD1	CAS1 domain containing 1	GO:0005975 carbohydrate metabolic process;GO:0044238 primary metabolic process;GO:0071704 organic substance metabolic process			Nucleoplasm(Approved)				0	0	0	0	0	0	0	0	0	0	0	0	0	0	0	0	0	0	0	0
TNFRSF12A	51330	symbol	H. sapiens	51330	H. sapiens	TNFRSF12A	TNF receptor superfamily member 12A	GO:0045773 positive regulation of axon extension;GO:0006931 substrate-dependent cell migration, cell attachment to substrate;GO:0050772 positive regulation of axonogenesis		CD markers	Cytosol;Plasma membrane(Approved)			(M5892)HALLMARK CHOLESTEROL HOMEOSTASIS; (M5897)HALLMARK IL6 JAK STAT3 SIGNALING; (M5902)HALLMARK APOPTOSIS	1	1	0	1	0	0	0	1	0	1	0	1	0	0	0	0	0	0	1	0
SERTAD2	9792	symbol	H. sapiens	9792	H. sapiens	SERTAD2	SERTA domain containing 2	GO:0030308 negative regulation of cell growth;GO:0045926 negative regulation of growth;GO:0001558 regulation of cell growth			Cytosol;Nucleoplasm(Supported)				0	0	0	0	0	0	0	1	0	0	0	0	0	0	0	0	0	0	0	0
HDGFRP3	50810	gene_synonym	H. sapiens	50810	H. sapiens	HDGFL3	HDGF like 3	GO:0007026 negative regulation of microtubule depolymerization;GO:0031114 regulation of microtubule depolymerization;GO:1901880 negative regulation of protein depolymerization			Nucleoplasm(Supported)				0	0	0	0	0	0	0	0	0	0	0	0	0	0	0	0	0	0	0	0
NKAIN4	128414	symbol	H. sapiens	128414	H. sapiens	NKAIN4	sodium/potassium transporting ATPase interacting 4	GO:0002028 regulation of sodium ion transport;GO:0006814 sodium ion transport;GO:0010959 regulation of metal ion transport							0	0	0	0	0	0	0	0	0	0	0	0	0	0	0	0	0	0	0	0
ARHGAP5	394	symbol	H. sapiens	394	H. sapiens	ARHGAP5	Rho GTPase activating protein 5	GO:0030879 mammary gland development;GO:0007266 Rho protein signal transduction;GO:0043547 positive regulation of GTPase activity			Cytosol(Supported)Endoplasmic reticulum(Approved)		(M68)PID RHOA REG PATHWAY; (M278)PID RAC1 PATHWAY	(M5893)HALLMARK MITOTIC SPINDLE	0	0	0	0	0	0	1	0	0	0	0	0	0	0	0	0	0	0	0	0
RHPN2	85415	symbol	H. sapiens	85415	H. sapiens	RHPN2	rhophilin Rho GTPase binding protein 2	GO:0007165 signal transduction;GO:0023052 signaling;GO:0007154 cell communication							0	0	0	0	0	0	0	0	0	0	0	0	0	0	0	0	0	0	0	0
CEP295NL	100653515	symbol	H. sapiens	100653515	H. sapiens	CEP295NL	CEP295 N-terminal like	GO:0046599 regulation of centriole replication;GO:0010824 regulation of centrosome duplication;GO:0007099 centriole replication			Vesicles(Approved)				0	0	0	0	0	0	0	0	0	0	0	0	0	0	0	0	0	0	0	0
ZNF551	90233	symbol	H. sapiens	90233	H. sapiens	ZNF551	zinc finger protein 551	GO:0006355 regulation of transcription, DNA-templated;GO:1903506 regulation of nucleic acid-templated transcription;GO:0006351 transcription, DNA-templated		Transcription factors/Zinc-coordinating DNA-binding domains	Nuclear speckles;Nucleoplasm(Approved)				0	0	0	0	0	0	0	0	0	0	0	0	0	0	0	0	0	0	0	0
GBP1	2633	symbol	H. sapiens	2633	H. sapiens	GBP1	guanylate binding protein 1	GO:1900041 negative regulation of interleukin-2 secretion;GO:0050860 negative regulation of T cell receptor signaling pathway;GO:0050858 negative regulation of antigen receptor-mediated signaling pathway							0	0	1	0	0	1	0	0	1	1	0	1	0	0	0	0	0	0	0	0
ATP2B4	493	symbol	H. sapiens	493	H. sapiens	ATP2B4	ATPase plasma membrane Ca2+ transporting 4	GO:1900082 negative regulation of arginine catabolic process;GO:1903249 negative regulation of citrulline biosynthetic process;GO:0140199 negative regulation of adenylate cyclase-activating adrenergic receptor signaling pathway involved in heart process		Enzymes/ENZYME proteins/Hydrolases;Transporters/Primary Active Transporters	Plasma membrane(Supported)			(M5942)HALLMARK UV RESPONSE DN; (M5907)HALLMARK ESTROGEN RESPONSE LATE	0	1	0	1	0	1	0	1	1	0	0	0	0	1	0	0	0	0	0	1
NGDN	25983	symbol	H. sapiens	25983	H. sapiens	NGDN	neuroguidin	GO:0000462 maturation of SSU-rRNA from tricistronic rRNA transcript (SSU-rRNA, 5.8S rRNA, LSU-rRNA);GO:0030490 maturation of SSU-rRNA;GO:0042274 ribosomal small subunit biogenesis			Mitochondria;Nucleoli;Nucleus(Approved)				0	0	0	0	0	0	0	0	0	0	0	0	0	0	0	0	0	0	0	0
FAM160B1	57700	symbol	H. sapiens	57700	H. sapiens	FAM160B1	family with sequence similarity 160 member B1				Cytosol;Nuclear speckles(Approved)				0	0	0	0	0	0	0	0	0	0	0	0	0	0	0	0	0	0	0	0
ITPR1	3708	symbol	H. sapiens	3708	H. sapiens	ITPR1	inositol 1,4,5-trisphosphate receptor type 1	GO:0099566 regulation of postsynaptic cytosolic calcium ion concentration;GO:0051209 release of sequestered calcium ion into cytosol;GO:0097553 calcium ion transmembrane import into cytosol		Transporters/Transporter channels and pores	Vesicles(Approved)	Caffeine (Phosphatidylinositol binding);D-Myo-Inositol-1,4,5-Triphosphate (Phosphatidylinositol binding);Glycerol (Phosphatidylinositol binding)	(M16518)ST WNT CA2 CYCLIC GMP PATHWAY; (M2701)ST MYOCYTE AD PATHWAY; (M7416)ST GAQ PATHWAY		0	0	0	1	0	1	0	0	0	0	0	0	0	0	1	0	1	0	1	0
MFSD12	126321	symbol	H. sapiens	126321	H. sapiens	MFSD12	major facilitator superfamily domain containing 12	GO:0048022 negative regulation of melanin biosynthetic process;GO:1900377 negative regulation of secondary metabolite biosynthetic process;GO:0048021 regulation of melanin biosynthetic process			Mitochondria;Nucleoplasm(Approved)				0	0	0	0	0	0	0	0	0	0	0	0	0	0	0	0	0	0	0	0
IRAK2	3656	symbol	H. sapiens	3656	H. sapiens	IRAK2	interleukin 1 receptor associated kinase 2	GO:0070423 nucleotide-binding oligomerization domain containing signaling pathway;GO:0034162 toll-like receptor 9 signaling pathway;GO:0002755 MyD88-dependent toll-like receptor signaling pathway	TKL Ser/Thr protein kinase family	Enzymes/Kinases/TKL Ser/Thr protein kinases	Vesicles(Approved)		(M264)PID TOLL ENDOGENOUS PATHWAY	(M5932)HALLMARK INFLAMMATORY RESPONSE	0	0	0	0	0	0	0	0	1	0	0	1	0	1	0	0	0	0	0	1
PSMC3IP	29893	symbol	H. sapiens	29893	H. sapiens	PSMC3IP	PSMC3 interacting protein	GO:0007131 reciprocal meiotic recombination;GO:0007127 meiosis I;GO:0035825 homologous recombination			Nucleoplasm(Supported)			(M5925)HALLMARK E2F TARGETS	0	0	0	0	0	0	0	0	0	0	0	0	0	0	0	0	0	0	0	0
CLCF1	23529	symbol	H. sapiens	23529	H. sapiens	CLCF1	cardiotrophin like cytokine factor 1	GO:0048295 positive regulation of isotype switching to IgE isotypes;GO:0048293 regulation of isotype switching to IgE isotypes;GO:0048289 isotype switching to IgE isotypes			Nuclear bodies;Vesicles(Approved)		(M5883)NABA SECRETED FACTORS; (M5885)NABA MATRISOME ASSOCIATED; (M5889)NABA MATRISOME	(M5890)HALLMARK TNFA SIGNALING VIA NFKB	0	0	0	0	0	0	0	0	0	0	0	1	0	0	0	0	0	0	0	0
PDK4	5166	symbol	H. sapiens	5166	H. sapiens	PDK4	pyruvate dehydrogenase kinase 4	GO:0010510 regulation of acetyl-CoA biosynthetic process from pyruvate;GO:0050812 regulation of acyl-CoA biosynthetic process;GO:0006086 acetyl-CoA biosynthetic process from pyruvate	Atypical: PDK/BCKDK protein kinase family	Enzymes/{ENZYME proteins/Transferases,Kinases/Atypical kinases}		4-[4-(4-methoxyphenyl)-5-methyl-1H-pyrazol-3-yl]benzene-1,3-diol (Pyruvate dehydrogenase (acetyl-transferring) kinase activity)		(M5936)HALLMARK OXIDATIVE PHOSPHORYLATION; (M5934)HALLMARK XENOBIOTIC METABOLISM	0	0	0	0	0	0	0	0	0	0	1	0	0	0	0	0	1	0	0	1
PHLDB2	90102	symbol	H. sapiens	90102	H. sapiens	PHLDB2	pleckstrin homology like domain family B member 2	GO:1903690 negative regulation of wound healing, spreading of epidermal cells;GO:1903689 regulation of wound healing, spreading of epidermal cells;GO:1904261 positive regulation of basement membrane assembly involved in embryonic body morphogenesis			Cytosol;Plasma membrane(Supported)				0	1	0	0	0	0	1	1	0	1	0	1	1	0	1	1	0	0	1	0
PLEKHB2	55041	symbol	H. sapiens	55041	H. sapiens	PLEKHB2	pleckstrin homology domain containing B2	GO:0045595 regulation of cell differentiation;GO:0050793 regulation of developmental process;GO:0030154 cell differentiation							0	0	0	0	0	0	0	0	0	0	0	0	0	0	0	0	0	0	0	0
CAB39	51719	symbol	H. sapiens	51719	H. sapiens	CAB39	calcium binding protein 39	GO:1901017 negative regulation of potassium ion transmembrane transporter activity;GO:1901380 negative regulation of potassium ion transmembrane transport;GO:0071476 cellular hypotonic response			Cytosol;Nucleoli fibrillar center(Approved)		(M87)PID LKB1 PATHWAY	(M5923)HALLMARK PI3K AKT MTOR SIGNALING	0	0	0	0	0	0	0	0	1	0	1	0	0	1	0	0	0	0	0	0
HGF	3082	symbol	H. sapiens	3082	H. sapiens	HGF	hepatocyte growth factor	GO:1901299 negative regulation of hydrogen peroxide-mediated programmed cell death;GO:0060665 regulation of branching involved in salivary gland morphogenesis by mesenchymal-epithelial signaling;GO:1901298 regulation of hydrogen peroxide-mediated programmed cell death		Enzymes/Peptidases/Serine-type peptidases;RAS pathway related proteins	Centrosome;Cytosol(Approved)	O2-Sulfo-Glucuronic Acid (Serine-type endopeptidase activity);N,O6-Disulfo-Glucosamine (Serine-type endopeptidase activity);XL880 (Serine-type endopeptidase activity);ABT-510 (Serine-type endopeptidase activity)	(M86)PID ARF6 PATHWAY; (M232)PID ECADHERIN STABILIZATION PATHWAY; (M174)PID UPA UPAR PATHWAY	(M5902)HALLMARK APOPTOSIS	0	1	1	1	1	0	1	1	1	0	0	1	1	1	0	0	0	1	0	0
ENTPD7	57089	symbol	H. sapiens	57089	H. sapiens	ENTPD7	ectonucleoside triphosphate diphosphohydrolase 7	GO:0034656 nucleobase-containing small molecule catabolic process;GO:0034655 nucleobase-containing compound catabolic process;GO:0044282 small molecule catabolic process			Nucleoplasm(Approved)			(M5956)HALLMARK KRAS SIGNALING DN	0	0	0	0	0	0	0	0	0	0	0	0	0	0	0	0	0	0	0	0
USP17L7	392197	symbol	H. sapiens	392197	H. sapiens	USP17L7	ubiquitin specific peptidase 17 like family member 7	GO:0016579 protein deubiquitination;GO:0070646 protein modification by small protein removal;GO:0006511 ubiquitin-dependent protein catabolic process		Enzymes/Peptidases/Cysteine-type peptidases					0	0	0	0	0	0	0	0	0	0	0	0	0	0	0	0	0	0	0	0
PDCD4	27250	symbol	H. sapiens	27250	H. sapiens	PDCD4	programmed cell death 4	GO:0060940 epithelial to mesenchymal transition involved in cardiac fibroblast development;GO:0060939 epicardium-derived cardiac fibroblast cell development;GO:1905461 positive regulation of vascular associated smooth muscle cell apoptotic process			Nucleoplasm(Approved)		(M121)PID MTOR 4PATHWAY	(M5902)HALLMARK APOPTOSIS; (M5905)HALLMARK ADIPOGENESIS; (M5907)HALLMARK ESTROGEN RESPONSE LATE	1	1	1	1	0	1	0	1	1	0	0	1	0	0	1	0	0	0	0	1
CYTH1	9267	symbol	H. sapiens	9267	H. sapiens	CYTH1	cytohesin 1	GO:0032012 regulation of ARF protein signal transduction;GO:0032011 ARF protein signal transduction;GO:0090162 establishment of epithelial cell polarity			Nucleoli;Nucleus(Uncertain)		(M141)PID PI3KCI PATHWAY		0	0	0	0	0	0	0	0	0	1	0	0	0	0	0	0	0	0	0	0
CGB2	114336	symbol	H. sapiens	114336	H. sapiens	CGB2	chorionic gonadotropin subunit beta 2	GO:0009755 hormone-mediated signaling pathway;GO:0032870 cellular response to hormone stimulus;GO:0009725 response to hormone			Cytosol(Approved)				0	0	0	0	0	0	0	0	0	0	0	0	0	0	0	0	0	0	0	0
SEMA7A	8482	symbol	H. sapiens	8482	H. sapiens	SEMA7A	semaphorin 7A (John Milton Hagen blood group)	GO:0048843 negative regulation of axon extension involved in axon guidance;GO:0060907 positive regulation of macrophage cytokine production;GO:0048841 regulation of axon extension involved in axon guidance		Blood group antigen proteins;CD markers	Vesicles(Uncertain)		(M5880)NABA ECM AFFILIATED; (M5885)NABA MATRISOME ASSOCIATED; (M5889)NABA MATRISOME		0	1	1	0	0	0	1	1	1	0	0	1	0	0	0	0	0	0	0	0
ALDH1A3	220	symbol	H. sapiens	220	H. sapiens	ALDH1A3	aldehyde dehydrogenase 1 family member A3	GO:0021768 nucleus accumbens development;GO:0002072 optic cup morphogenesis involved in camera-type eye development;GO:0002138 retinoic acid biosynthetic process		Enzymes/ENZYME proteins/Oxidoreductases	Cytosol;Nucleus(Enhanced)	NADH (Thyroid hormone binding);Vitamin A (Thyroid hormone binding)		(M5908)HALLMARK ANDROGEN RESPONSE; (M5953)HALLMARK KRAS SIGNALING UP	1	0	0	0	0	0	1	0	0	0	0	0	1	0	0	0	1	0	0	0
STC1	6781	symbol	H. sapiens	6781	H. sapiens	STC1	stanniocalcin 1	GO:0003421 growth plate cartilage axis specification;GO:1903403 negative regulation of renal phosphate excretion;GO:1903402 regulation of renal phosphate excretion						(M5944)HALLMARK ANGIOGENESIS; (M5937)HALLMARK GLYCOLYSIS; (M5891)HALLMARK HYPOXIA	0	1	1	0	0	0	0	1	0	0	0	0	1	0	1	1	0	0	0	1
TM2D1	83941	symbol	H. sapiens	83941	H. sapiens	TM2D1	TM2 domain containing 1	GO:0097190 apoptotic signaling pathway;GO:0006915 apoptotic process;GO:0012501 programmed cell death			Nucleoplasm(Enhanced)				0	0	0	1	0	0	0	0	0	0	0	0	0	0	0	0	0	0	0	0
ARHGAP29	9411	symbol	H. sapiens	9411	H. sapiens	ARHGAP29	Rho GTPase activating protein 29	GO:0007266 Rho protein signal transduction;GO:0043547 positive regulation of GTPase activity;GO:0051056 regulation of small GTPase mediated signal transduction			Centrosome;Cytosol;Nucleus;Plasma membrane(Approved)			(M5893)HALLMARK MITOTIC SPINDLE	0	0	0	0	0	0	0	0	0	0	0	0	0	0	0	0	0	0	0	0
BCL2L11	10018	symbol	H. sapiens	10018	H. sapiens	BCL2L11	BCL2 like 11	GO:0060139 positive regulation of apoptotic process by virus;GO:0052151 positive regulation by symbiont of host apoptotic process;GO:0052501 positive regulation by organism of apoptotic process in other organism involved in symbiotic interaction		Transporters/Accessory Factors Involved in Transport			(M13096)SA PROGRAMMED CELL DEATH; (M136)PID FOXO PATHWAY; (M153)PID P75 NTR PATHWAY	(M5941)HALLMARK UV RESPONSE UP; (M5902)HALLMARK APOPTOSIS; (M5893)HALLMARK MITOTIC SPINDLE	1	0	0	1	0	0	1	1	1	1	1	0	1	0	1	0	0	1	0	1
MB21D1	115004	gene_synonym	H. sapiens	115004	H. sapiens	CGAS	cyclic GMP-AMP synthase	GO:2000042 negative regulation of double-strand break repair via homologous recombination;GO:0010753 positive regulation of cGMP-mediated signaling;GO:2000774 positive regulation of cellular senescence		Enzymes/ENZYME proteins/Transferases	Cytosol;Microtubule organizing center(Approved)				0	0	0	0	0	0	0	0	1	0	0	1	0	0	0	0	0	0	0	1
RND3	390	symbol	H. sapiens	390	H. sapiens	RND3	Rho family GTPase 3	GO:0030950 establishment or maintenance of actin cytoskeleton polarity;GO:0030952 establishment or maintenance of cytoskeleton polarity;GO:0051017 actin filament bundle assembly				Guanosine-5'-Triphosphate (Gtpase activity)		(M5942)HALLMARK UV RESPONSE DN	0	0	0	0	0	0	0	0	0	0	0	0	0	0	0	0	0	0	0	0
PTGER4	5734	symbol	H. sapiens	5734	H. sapiens	PTGER4	prostaglandin E receptor 4	GO:2000420 negative regulation of eosinophil extravasation;GO:2000419 regulation of eosinophil extravasation;GO:2000417 negative regulation of eosinophil migration		G-protein coupled receptors/GPCRs excl olfactory receptors		Dinoprostone (Prostaglandin e receptor activity);Misoprostol (Prostaglandin e receptor activity)		(M5932)HALLMARK INFLAMMATORY RESPONSE; (M5890)HALLMARK TNFA SIGNALING VIA NFKB	0	1	1	0	0	0	0	0	1	0	1	1	0	0	0	0	0	0	0	1
BIRC2	329	symbol	H. sapiens	329	H. sapiens	BIRC2	baculoviral IAP repeat containing 2	GO:1902443 negative regulation of ripoptosome assembly involved in necroptotic process;GO:0039535 regulation of RIG-I signaling pathway;GO:0070424 regulation of nucleotide-binding oligomerization domain containing signaling pathway		Enzymes/ENZYME proteins/Transferases	Cytosol;Nucleoli fibrillar center;Nucleus(Supported)		(M7997)SA CASPASE CASCADE; (M37)PID NFKAPPAB CANONICAL PATHWAY; (M18030)ST TUMOR NECROSIS FACTOR PATHWAY	(M5890)HALLMARK TNFA SIGNALING VIA NFKB	0	1	0	0	0	0	0	0	0	0	0	1	0	0	0	0	0	0	0	0
BRMS1L	84312	symbol	H. sapiens	84312	H. sapiens	BRMS1L	BRMS1 like transcriptional repressor	GO:0016575 histone deacetylation;GO:0006476 protein deacetylation;GO:0035601 protein deacylation			Nucleoplasm(Supported)			(M5925)HALLMARK E2F TARGETS	0	0	0	0	0	0	0	1	0	0	0	0	0	0	0	0	0	0	0	0
DUSP8	1850	symbol	H. sapiens	1850	H. sapiens	DUSP8	dual specificity phosphatase 8	GO:0000188 inactivation of MAPK activity;GO:0043407 negative regulation of MAP kinase activity;GO:0071901 negative regulation of protein serine/threonine kinase activity		Enzymes/ENZYME proteins/Hydrolases	Cytosol(Approved)		(M76)PID P38 ALPHA BETA PATHWAY; (M3721)ST JNK MAPK PATHWAY; (M166)PID ATF2 PATHWAY		0	0	0	0	1	1	0	0	1	0	0	0	0	0	0	0	0	0	0	0
SPRY2	10253	symbol	H. sapiens	10253	H. sapiens	SPRY2	sprouty RTK signaling antagonist 2	GO:0051387 negative regulation of neurotrophin TRK receptor signaling pathway;GO:0060449 bud elongation involved in lung branching;GO:1900747 negative regulation of vascular endothelial growth factor signaling pathway			Microtubules(Supported)		(M214)PID ERBB1 INTERNALIZATION PATHWAY; (M50)PID PTP1B PATHWAY; (M276)PID FGF PATHWAY	(M5953)HALLMARK KRAS SIGNALING UP	1	1	0	0	0	1	1	1	1	0	0	0	1	1	0	1	0	0	0	0
RRM2B	50484	symbol	H. sapiens	50484	H. sapiens	RRM2B	ribonucleotide reductase regulatory TP53 inducible subunit M2B	GO:1902254 negative regulation of intrinsic apoptotic signaling pathway by p53 class mediator;GO:1902253 regulation of intrinsic apoptotic signaling pathway by p53 class mediator;GO:0006264 mitochondrial DNA replication		Enzymes/ENZYME proteins/Oxidoreductases	Cytosol;Nucleoplasm(Supported)	Cladribine (Ribonucleoside-diphosphate reductase activity, thioredoxin disulfide as acceptor)	(M145)PID P53 DOWNSTREAM PATHWAY	(M5898)HALLMARK DNA REPAIR	0	1	0	1	1	1	0	1	0	0	1	0	0	0	1	0	0	0	0	0
TLL1	7092	symbol	H. sapiens	7092	H. sapiens	TLL1	tolloid like 1	GO:0022617 extracellular matrix disassembly;GO:0030198 extracellular matrix organization;GO:0043062 extracellular structure organization		Enzymes/Peptidases/Metallopeptidases	Vesicles(Approved)		(M3468)NABA ECM REGULATORS; (M5885)NABA MATRISOME ASSOCIATED; (M5889)NABA MATRISOME		0	0	1	0	0	0	1	0	0	0	0	0	0	0	0	0	0	0	0	0
YPEL3	83719	symbol	H. sapiens	83719	H. sapiens	YPEL3	yippee like 3	GO:2000774 positive regulation of cellular senescence;GO:0090343 positive regulation of cell aging;GO:2000772 regulation of cellular senescence							0	0	0	0	0	0	0	0	1	0	0	0	0	0	0	0	0	0	0	0
TMEM68	137695	symbol	H. sapiens	137695	H. sapiens	TMEM68	transmembrane protein 68				Vesicles(Approved)				0	0	0	0	0	0	0	0	0	0	0	0	0	0	0	0	0	0	0	0
DCK	1633	symbol	H. sapiens	1633	H. sapiens	DCK	deoxycytidine kinase	GO:0043097 pyrimidine nucleoside salvage;GO:0009157 deoxyribonucleoside monophosphate biosynthetic process;GO:0043174 nucleoside salvage		Enzymes/ENZYME proteins/Transferases	Nucleus(Supported)	Fludarabine (Protein homodimerization activity);2'-Deoxycytidine (Protein homodimerization activity);CP-4055 (Protein homodimerization activity)		(M5925)HALLMARK E2F TARGETS	0	0	0	0	0	0	0	0	0	0	0	0	0	0	0	0	0	0	0	0
SERPINB5	5268	symbol	H. sapiens	5268	H. sapiens	SERPINB5	serpin family B member 5	GO:0060512 prostate gland morphogenesis;GO:0030850 prostate gland development;GO:0010951 negative regulation of endopeptidase activity			Vesicles(Supported)	S,S-(2-Hydroxyethyl)Thiocysteine (Serine-type endopeptidase inhibitor activity)	(M256)PID TAP63 PATHWAY; (M166)PID ATF2 PATHWAY; (M145)PID P53 DOWNSTREAM PATHWAY	(M5939)HALLMARK P53 PATHWAY	1	0	0	0	1	0	1	1	0	0	1	0	1	0	0	0	0	0	0	0
PNMA1	9240	symbol	H. sapiens	9240	H. sapiens	PNMA1	PNMA family member 1	GO:0002437 inflammatory response to antigenic stimulus;GO:0043065 positive regulation of apoptotic process;GO:0043068 positive regulation of programmed cell death			Cytosol;Focal adhesion sites(Supported)				1	0	0	0	0	0	0	0	0	0	0	0	0	0	0	0	0	0	0	0
SMCHD1	23347	symbol	H. sapiens	23347	H. sapiens	SMCHD1	structural maintenance of chromosomes flexible hinge domain containing 1	GO:0060820 inactivation of X chromosome by heterochromatin assembly;GO:0060821 inactivation of X chromosome by DNA methylation;GO:2001034 positive regulation of double-strand break repair via nonhomologous end joining			Nuclear bodies;Nucleoplasm(Approved)				0	0	0	0	0	0	0	0	1	0	0	0	0	0	0	0	0	0	0	0
SETD7	80854	symbol	H. sapiens	80854	H. sapiens	SETD7	SET domain containing 7, histone lysine methyltransferase	GO:0051570 regulation of histone H3-K9 methylation;GO:0018026 peptidyl-lysine monomethylation;GO:0051567 histone H3-K9 methylation		Enzymes/ENZYME proteins/Transferases	Nucleoli(Supported)	S-Adenosyl-L-Homocysteine (Protein-lysine n-methyltransferase activity)	(M261)PID P53 REGULATION PATHWAY		0	1	0	0	0	0	0	0	0	0	1	0	0	0	0	0	0	0	0	0

## Sheet: Enrichment
GroupID	Category	Term	Description	LogP	Log(q-value)	InTerm_InList	Genes	Symbols
1_Summary	GO Biological Processes	GO:0010942	positive regulation of cell death	-10.0727	-6.01552	28/739	133,220,388,604,1026,1545,1647,1843,1958,3162,3491,3725,5329,5978,6659,7042,7046,7078,9240,9590,10018,10628,10672,22943,27141,27250,50486,51330,2744,5268,9134,10253,2113,4092,5744,6591,7071,9314,26585	ADM,ALDH1A3,RHOB,BCL6,CDKN1A,CYP1B1,GADD45A,DUSP1,EGR1,HMOX1,CCN1,JUN,PLAUR,REST,SOX4,TGFB2,TGFBR1,TIMP3,PNMA1,AKAP12,BCL2L11,TXNIP,GNA13,DKK1,CIDEB,PDCD4,G0S2,TNFRSF12A,GLS,SERPINB5,CCNE2,SPRY2,ETS1,SMAD7,PTHLH,SNAI2,KLF10,KLF4,GREM1
1_Member	GO Biological Processes	GO:0010942	positive regulation of cell death	-10.0727	-6.01552	28/739	133,220,388,604,1026,1545,1647,1843,1958,3162,3491,3725,5329,5978,6659,7042,7046,7078,9240,9590,10018,10628,10672,22943,27141,27250,50486,51330	ADM,ALDH1A3,RHOB,BCL6,CDKN1A,CYP1B1,GADD45A,DUSP1,EGR1,HMOX1,CCN1,JUN,PLAUR,REST,SOX4,TGFB2,TGFBR1,TIMP3,PNMA1,AKAP12,BCL2L11,TXNIP,GNA13,DKK1,CIDEB,PDCD4,G0S2,TNFRSF12A
1_Member	GO Biological Processes	GO:0043068	positive regulation of programmed cell death	-9.35011	-5.63307	26/688	133,220,388,604,1026,1545,1647,1843,3162,3491,3725,5329,5978,6659,7042,7046,7078,9240,9590,10018,10628,10672,27141,27250,50486,51330	ADM,ALDH1A3,RHOB,BCL6,CDKN1A,CYP1B1,GADD45A,DUSP1,HMOX1,CCN1,JUN,PLAUR,REST,SOX4,TGFB2,TGFBR1,TIMP3,PNMA1,AKAP12,BCL2L11,TXNIP,GNA13,CIDEB,PDCD4,G0S2,TNFRSF12A
1_Member	GO Biological Processes	GO:0043065	positive regulation of apoptotic process	-8.77325	-5.25194	25/679	133,220,388,604,1545,1647,1843,3162,3491,3725,5329,5978,6659,7042,7046,7078,9240,9590,10018,10628,10672,27141,27250,50486,51330	ADM,ALDH1A3,RHOB,BCL6,CYP1B1,GADD45A,DUSP1,HMOX1,CCN1,JUN,PLAUR,REST,SOX4,TGFB2,TGFBR1,TIMP3,PNMA1,AKAP12,BCL2L11,TXNIP,GNA13,CIDEB,PDCD4,G0S2,TNFRSF12A
1_Member	KEGG Pathway	hsa05206	MicroRNAs in cancer	-4.83742	-2.51295	12/299	1026,1545,2744,3162,5268,6659,7042,7078,9134,10018,10253,27250	CDKN1A,CYP1B1,GLS,HMOX1,SERPINB5,SOX4,TGFB2,TIMP3,CCNE2,BCL2L11,SPRY2,PDCD4
1_Member	GO Biological Processes	GO:0008285	negative regulation of cell proliferation	-4.76052	-2.44761	20/773	133,604,1026,1545,1843,2113,3162,3725,4092,5744,5978,6591,6659,7042,7046,7071,9314,10253,26585,27250	ADM,BCL6,CDKN1A,CYP1B1,DUSP1,ETS1,HMOX1,JUN,SMAD7,PTHLH,REST,SNAI2,SOX4,TGFB2,TGFBR1,KLF10,KLF4,SPRY2,GREM1,PDCD4
2_Summary	GO Biological Processes	GO:0048514	blood vessel morphogenesis	-10.0336	-6.01552	27/690	133,388,493,861,1545,1647,2113,2303,2627,3037,3082,3162,3491,3685,3725,4092,5054,6659,7042,7045,7046,9314,10253,10672,25976,26585,51330,1958,27250,1843,5734,6781,8482,57561,89927,90102,10628,59338,1839,9590,329,80854,1026,3775,23657,2530,5978,50484,114907	ADM,RHOB,ATP2B4,RUNX1,CYP1B1,GADD45A,ETS1,FOXC2,GATA6,HAS2,HGF,HMOX1,CCN1,ITGAV,JUN,SMAD7,SERPINE1,SOX4,TGFB2,TGFBI,TGFBR1,KLF4,SPRY2,GNA13,TIPARP,GREM1,TNFRSF12A,EGR1,PDCD4,DUSP1,PTGER4,STC1,SEMA7A,ARRDC3,BMERB1,PHLDB2,TXNIP,PLEKHA1,HBEGF,AKAP12,BIRC2,SETD7,CDKN1A,KCNK1,SLC7A11,FUT8,REST,RRM2B,FBXO32
2_Member	GO Biological Processes	GO:0048514	blood vessel morphogenesis	-10.0336	-6.01552	27/690	133,388,493,861,1545,1647,2113,2303,2627,3037,3082,3162,3491,3685,3725,4092,5054,6659,7042,7045,7046,9314,10253,10672,25976,26585,51330	ADM,RHOB,ATP2B4,RUNX1,CYP1B1,GADD45A,ETS1,FOXC2,GATA6,HAS2,HGF,HMOX1,CCN1,ITGAV,JUN,SMAD7,SERPINE1,SOX4,TGFB2,TGFBI,TGFBR1,KLF4,SPRY2,GNA13,TIPARP,GREM1,TNFRSF12A
2_Member	GO Biological Processes	GO:0001568	blood vessel development	-9.57661	-5.73463	28/777	133,388,493,861,1545,1647,1958,2113,2303,2627,3037,3082,3162,3491,3685,3725,4092,5054,6659,7042,7045,7046,9314,10253,10672,25976,26585,51330	ADM,RHOB,ATP2B4,RUNX1,CYP1B1,GADD45A,EGR1,ETS1,FOXC2,GATA6,HAS2,HGF,HMOX1,CCN1,ITGAV,JUN,SMAD7,SERPINE1,SOX4,TGFB2,TGFBI,TGFBR1,KLF4,SPRY2,GNA13,TIPARP,GREM1,TNFRSF12A
2_Member	GO Biological Processes	GO:0001525	angiogenesis	-8.51241	-5.0964	23/594	133,388,493,861,1545,1647,2113,2303,2627,3082,3162,3491,3685,3725,5054,7042,7045,7046,9314,10253,10672,26585,51330	ADM,RHOB,ATP2B4,RUNX1,CYP1B1,GADD45A,ETS1,FOXC2,GATA6,HGF,HMOX1,CCN1,ITGAV,JUN,SERPINE1,TGFB2,TGFBI,TGFBR1,KLF4,SPRY2,GNA13,GREM1,TNFRSF12A
2_Member	GO Biological Processes	GO:1901342	regulation of vasculature development	-7.95379	-4.67608	19/434	133,388,493,861,1545,1647,1958,2113,2303,2627,3082,3162,5054,7042,9314,10253,26585,27250,51330	ADM,RHOB,ATP2B4,RUNX1,CYP1B1,GADD45A,EGR1,ETS1,FOXC2,GATA6,HGF,HMOX1,SERPINE1,TGFB2,KLF4,SPRY2,GREM1,PDCD4,TNFRSF12A
2_Member	GO Biological Processes	GO:0045765	regulation of angiogenesis	-7.10966	-4.021	17/392	133,388,493,861,1545,1647,2113,2303,2627,3082,3162,5054,7042,9314,10253,26585,51330	ADM,RHOB,ATP2B4,RUNX1,CYP1B1,GADD45A,ETS1,FOXC2,GATA6,HGF,HMOX1,SERPINE1,TGFB2,KLF4,SPRY2,GREM1,TNFRSF12A
2_Member	GO Biological Processes	GO:1904018	positive regulation of vasculature development	-6.79452	-3.79764	13/233	133,388,861,1545,1958,2113,2303,2627,3082,3162,5054,9314,26585	ADM,RHOB,RUNX1,CYP1B1,EGR1,ETS1,FOXC2,GATA6,HGF,HMOX1,SERPINE1,KLF4,GREM1
2_Member	GO Biological Processes	GO:0045766	positive regulation of angiogenesis	-6.51444	-3.63602	12/206	133,388,861,1545,2113,2303,2627,3082,3162,5054,9314,26585	ADM,RHOB,RUNX1,CYP1B1,ETS1,FOXC2,GATA6,HGF,HMOX1,SERPINE1,KLF4,GREM1
2_Member	GO Biological Processes	GO:0040013	negative regulation of locomotion	-6.22402	-3.50697	16/402	388,493,1545,1647,1843,3162,4092,5054,5734,6781,8482,9314,26585,57561,89927,90102	RHOB,ATP2B4,CYP1B1,GADD45A,DUSP1,HMOX1,SMAD7,SERPINE1,PTGER4,STC1,SEMA7A,KLF4,GREM1,ARRDC3,BMERB1,PHLDB2
2_Member	GO Biological Processes	GO:0042542	response to hydrogen peroxide	-6.1594	-3.48374	10/146	388,1545,1843,2113,3082,3162,3725,9314,10628,59338	RHOB,CYP1B1,DUSP1,ETS1,HGF,HMOX1,JUN,KLF4,TXNIP,PLEKHA1
2_Member	GO Biological Processes	GO:0010631	epithelial cell migration	-6.13077	-3.47918	15/359	388,493,1545,1647,1839,2113,2303,3037,3162,3725,6781,7042,7046,9314,26585	RHOB,ATP2B4,CYP1B1,GADD45A,HBEGF,ETS1,FOXC2,HAS2,HMOX1,JUN,STC1,TGFB2,TGFBR1,KLF4,GREM1
2_Member	GO Biological Processes	GO:0090132	epithelium migration	-6.08551	-3.44764	15/362	388,493,1545,1647,1839,2113,2303,3037,3162,3725,6781,7042,7046,9314,26585	RHOB,ATP2B4,CYP1B1,GADD45A,HBEGF,ETS1,FOXC2,HAS2,HMOX1,JUN,STC1,TGFB2,TGFBR1,KLF4,GREM1
2_Member	GO Biological Processes	GO:0090130	tissue migration	-5.99637	-3.36746	15/368	388,493,1545,1647,1839,2113,2303,3037,3162,3725,6781,7042,7046,9314,26585	RHOB,ATP2B4,CYP1B1,GADD45A,HBEGF,ETS1,FOXC2,HAS2,HMOX1,JUN,STC1,TGFB2,TGFBR1,KLF4,GREM1
2_Member	GO Biological Processes	GO:0001667	ameboidal-type cell migration	-5.97991	-3.35978	17/472	388,493,1545,1647,1839,2113,2303,3037,3162,3725,6781,7042,7046,8482,9314,9590,26585	RHOB,ATP2B4,CYP1B1,GADD45A,HBEGF,ETS1,FOXC2,HAS2,HMOX1,JUN,STC1,TGFB2,TGFBR1,SEMA7A,KLF4,AKAP12,GREM1
2_Member	GO Biological Processes	GO:0051271	negative regulation of cellular component movement	-5.68448	-3.13623	15/390	388,493,1545,1647,1843,3162,4092,5054,5734,6781,8482,9314,26585,89927,90102	RHOB,ATP2B4,CYP1B1,GADD45A,DUSP1,HMOX1,SMAD7,SERPINE1,PTGER4,STC1,SEMA7A,KLF4,GREM1,BMERB1,PHLDB2
2_Member	GO Biological Processes	GO:0030336	negative regulation of cell migration	-5.66853	-3.12806	14/341	388,493,1545,1647,1843,3162,4092,5054,5734,6781,9314,26585,89927,90102	RHOB,ATP2B4,CYP1B1,GADD45A,DUSP1,HMOX1,SMAD7,SERPINE1,PTGER4,STC1,KLF4,GREM1,BMERB1,PHLDB2
2_Member	GO Biological Processes	GO:2000146	negative regulation of cell motility	-5.45186	-2.99009	14/356	388,493,1545,1647,1843,3162,4092,5054,5734,6781,9314,26585,89927,90102	RHOB,ATP2B4,CYP1B1,GADD45A,DUSP1,HMOX1,SMAD7,SERPINE1,PTGER4,STC1,KLF4,GREM1,BMERB1,PHLDB2
2_Member	GO Biological Processes	GO:0046677	response to antibiotic	-5.09475	-2.68413	13/331	329,388,1545,1843,1958,2113,3082,3162,3725,9314,10628,59338,80854	BIRC2,RHOB,CYP1B1,DUSP1,EGR1,ETS1,HGF,HMOX1,JUN,KLF4,TXNIP,PLEKHA1,SETD7
2_Member	GO Biological Processes	GO:0010632	regulation of epithelial cell migration	-4.86642	-2.52503	12/297	388,493,1647,1839,2113,2303,3037,3162,3725,6781,7042,9314	RHOB,ATP2B4,GADD45A,HBEGF,ETS1,FOXC2,HAS2,HMOX1,JUN,STC1,TGFB2,KLF4
2_Member	GO Biological Processes	GO:0009636	response to toxic substance	-4.66955	-2.37163	16/533	329,388,1026,1545,1843,1958,2113,3082,3162,3725,3775,9314,10628,23657,59338,80854	BIRC2,RHOB,CDKN1A,CYP1B1,DUSP1,EGR1,ETS1,HGF,HMOX1,JUN,KCNK1,KLF4,TXNIP,SLC7A11,PLEKHA1,SETD7
2_Member	GO Biological Processes	GO:0043542	endothelial cell migration	-4.39492	-2.14027	11/280	388,493,1545,1647,2113,2303,3162,6781,7046,9314,26585	RHOB,ATP2B4,CYP1B1,GADD45A,ETS1,FOXC2,HMOX1,STC1,TGFBR1,KLF4,GREM1
2_Member	GO Biological Processes	GO:0000302	response to reactive oxygen species	-4.31778	-2.08146	10/236	388,1545,1843,2113,3082,3162,3725,9314,10628,59338	RHOB,CYP1B1,DUSP1,ETS1,HGF,HMOX1,JUN,KLF4,TXNIP,PLEKHA1
2_Member	GO Biological Processes	GO:0006979	response to oxidative stress	-4.23507	-2.02317	14/458	388,1545,1843,2113,2530,3082,3162,3725,5978,9314,10628,23657,50484,59338	RHOB,CYP1B1,DUSP1,ETS1,FUT8,HGF,HMOX1,JUN,REST,KLF4,TXNIP,SLC7A11,RRM2B,PLEKHA1
2_Member	GO Biological Processes	GO:0034599	cellular response to oxidative stress	-4.01179	-1.86878	11/309	388,1545,2113,2530,3082,3162,3725,5978,9314,23657,59338	RHOB,CYP1B1,ETS1,FUT8,HGF,HMOX1,JUN,REST,KLF4,SLC7A11,PLEKHA1
2_Member	GO Biological Processes	GO:0010634	positive regulation of epithelial cell migration	-3.7841	-1.72027	8/175	388,1839,2113,2303,3037,3162,3725,7042	RHOB,HBEGF,ETS1,FOXC2,HAS2,HMOX1,JUN,TGFB2
2_Member	GO Biological Processes	GO:0070301	cellular response to hydrogen peroxide	-3.59059	-1.56815	6/100	388,1545,2113,3082,9314,59338	RHOB,CYP1B1,ETS1,HGF,KLF4,PLEKHA1
2_Member	GO Biological Processes	GO:0071236	cellular response to antibiotic	-3.44693	-1.48955	7/149	388,1545,1958,2113,3082,9314,59338	RHOB,CYP1B1,EGR1,ETS1,HGF,KLF4,PLEKHA1
2_Member	GO Biological Processes	GO:0035690	cellular response to drug	-3.28128	-1.38048	11/376	388,493,1545,1958,2113,3082,3162,5978,9314,59338,114907	RHOB,ATP2B4,CYP1B1,EGR1,ETS1,HGF,HMOX1,REST,KLF4,PLEKHA1,FBXO32
2_Member	GO Biological Processes	GO:0034614	cellular response to reactive oxygen species	-3.10538	-1.25675	7/170	388,1545,2113,3082,3725,9314,59338	RHOB,CYP1B1,ETS1,HGF,JUN,KLF4,PLEKHA1
2_Member	GO Biological Processes	GO:0010594	regulation of endothelial cell migration	-2.94732	-1.13741	8/234	388,493,1647,2113,2303,3162,6781,9314	RHOB,ATP2B4,GADD45A,ETS1,FOXC2,HMOX1,STC1,KLF4
2_Member	GO Biological Processes	GO:0043534	blood vessel endothelial cell migration	-2.91889	-1.11961	7/183	493,1647,2113,2303,3162,9314,26585	ATP2B4,GADD45A,ETS1,FOXC2,HMOX1,KLF4,GREM1
2_Member	GO Biological Processes	GO:0097237	cellular response to toxic substance	-2.75479	-1.00971	8/251	388,1545,1958,2113,3082,3162,9314,59338	RHOB,CYP1B1,EGR1,ETS1,HGF,HMOX1,KLF4,PLEKHA1
2_Member	GO Biological Processes	GO:0043535	regulation of blood vessel endothelial cell migration	-2.5424	-0.86431	6/159	493,1647,2113,2303,3162,9314	ATP2B4,GADD45A,ETS1,FOXC2,HMOX1,KLF4
3_Summary	GO Biological Processes	GO:0001503	ossification	-9.18934	-5.5692	20/408	861,1959,2303,3082,3491,4090,4092,5734,5744,5978,6591,6615,6781,7042,7071,7286,8482,22943,26585,169200,2114,3037,3638,4094,6659,7045,7046,7092,25976,59338,1958,8609,57561,604,2633,3685,9572,27250,54542,79365,89927	RUNX1,EGR2,FOXC2,HGF,CCN1,SMAD5,SMAD7,PTGER4,PTHLH,REST,SNAI2,SNAI1,STC1,TGFB2,KLF10,TUFT1,SEMA7A,DKK1,GREM1,TMEM64,ETS2,HAS2,INSIG1,MAF,SOX4,TGFBI,TGFBR1,TLL1,TIPARP,PLEKHA1,EGR1,KLF7,ARRDC3,BCL6,GBP1,ITGAV,NR1D1,PDCD4,RC3H2,BHLHE41,BMERB1
3_Member	GO Biological Processes	GO:0001503	ossification	-9.18934	-5.5692	20/408	861,1959,2303,3082,3491,4090,4092,5734,5744,5978,6591,6615,6781,7042,7071,7286,8482,22943,26585,169200	RUNX1,EGR2,FOXC2,HGF,CCN1,SMAD5,SMAD7,PTGER4,PTHLH,REST,SNAI2,SNAI1,STC1,TGFB2,KLF10,TUFT1,SEMA7A,DKK1,GREM1,TMEM64
3_Member	GO Biological Processes	GO:0001501	skeletal system development	-8.72595	-5.25194	22/529	861,2114,2303,3037,3491,3638,4090,4092,4094,5734,5744,6591,6615,6659,6781,7042,7045,7046,7092,25976,26585,59338	RUNX1,ETS2,FOXC2,HAS2,CCN1,INSIG1,SMAD5,SMAD7,MAF,PTGER4,PTHLH,SNAI2,SNAI1,SOX4,STC1,TGFB2,TGFBI,TGFBR1,TLL1,TIPARP,GREM1,PLEKHA1
3_Member	GO Biological Processes	GO:0061448	connective tissue development	-8.4319	-5.06704	16/278	861,1958,2303,3491,4090,4092,4094,5744,6591,6615,6781,7045,7046,8609,26585,57561	RUNX1,EGR1,FOXC2,CCN1,SMAD5,SMAD7,MAF,PTHLH,SNAI2,SNAI1,STC1,TGFBI,TGFBR1,KLF7,GREM1,ARRDC3
3_Member	GO Biological Processes	GO:0030278	regulation of ossification	-6.44701	-3.63602	12/209	1959,3082,3491,4090,4092,5734,5978,6591,7042,22943,26585,169200	EGR2,HGF,CCN1,SMAD5,SMAD7,PTGER4,REST,SNAI2,TGFB2,DKK1,GREM1,TMEM64
3_Member	GO Biological Processes	GO:0051216	cartilage development	-6.38071	-3.60567	12/212	861,3491,4090,4092,4094,5744,6591,6615,6781,7045,7046,26585	RUNX1,CCN1,SMAD5,SMAD7,MAF,PTHLH,SNAI2,SNAI1,STC1,TGFBI,TGFBR1,GREM1
3_Member	GO Biological Processes	GO:0061035	regulation of cartilage development	-5.52046	-3.0402	7/71	3491,4092,4094,5744,6591,7046,26585	CCN1,SMAD7,MAF,PTHLH,SNAI2,TGFBR1,GREM1
3_Member	GO Biological Processes	GO:0045596	negative regulation of cell differentiation	-5.41827	-2.96248	21/759	604,861,2633,3638,3685,4092,5744,5978,6591,6615,7042,7046,8482,9572,22943,26585,27250,54542,79365,89927,169200	BCL6,RUNX1,GBP1,INSIG1,ITGAV,SMAD7,PTHLH,REST,SNAI2,SNAI1,TGFB2,TGFBR1,SEMA7A,NR1D1,DKK1,GREM1,PDCD4,RC3H2,BHLHE41,BMERB1,TMEM64
3_Member	GO Biological Processes	GO:0032330	regulation of chondrocyte differentiation	-5.25644	-2.81814	6/51	4092,4094,5744,6591,7046,26585	SMAD7,MAF,PTHLH,SNAI2,TGFBR1,GREM1
3_Member	GO Biological Processes	GO:0002062	chondrocyte differentiation	-4.84511	-2.51295	8/124	861,4092,4094,5744,6591,7045,7046,26585	RUNX1,SMAD7,MAF,PTHLH,SNAI2,TGFBI,TGFBR1,GREM1
3_Member	GO Biological Processes	GO:0001649	osteoblast differentiation	-4.41209	-2.15368	10/230	3082,3491,4090,5744,5978,6591,6615,8482,26585,169200	HGF,CCN1,SMAD5,PTHLH,REST,SNAI2,SNAI1,SEMA7A,GREM1,TMEM64
3_Member	GO Biological Processes	GO:0032331	negative regulation of chondrocyte differentiation	-4.34747	-2.10391	4/23	5744,6591,7046,26585	PTHLH,SNAI2,TGFBR1,GREM1
3_Member	GO Biological Processes	GO:0061037	negative regulation of cartilage development	-3.87774	-1.77874	4/30	5744,6591,7046,26585	PTHLH,SNAI2,TGFBR1,GREM1
3_Member	GO Biological Processes	GO:0045667	regulation of osteoblast differentiation	-3.83089	-1.74983	7/129	3082,3491,4090,5978,6591,26585,169200	HGF,CCN1,SMAD5,REST,SNAI2,GREM1,TMEM64
4_Summary	GO Biological Processes	GO:0097190	apoptotic signaling pathway	-8.33529	-5.01618	23/607	1026,1545,3082,3162,3685,3708,3725,5054,5329,6591,6615,7042,7046,7078,7185,10018,23645,27141,50484,50486,51330,54700,83941,1839,27250,388,493,2627,10672,11127,23657,221037	CDKN1A,CYP1B1,HGF,HMOX1,ITGAV,ITPR1,JUN,SERPINE1,PLAUR,SNAI2,SNAI1,TGFB2,TGFBR1,TIMP3,TRAF1,BCL2L11,PPP1R15A,CIDEB,RRM2B,G0S2,TNFRSF12A,RRN3,TM2D1,HBEGF,PDCD4,RHOB,ATP2B4,GATA6,GNA13,KIF3A,SLC7A11,JMJD1C
4_Member	GO Biological Processes	GO:0097190	apoptotic signaling pathway	-8.33529	-5.01618	23/607	1026,1545,3082,3162,3685,3708,3725,5054,5329,6591,6615,7042,7046,7078,7185,10018,23645,27141,50484,50486,51330,54700,83941	CDKN1A,CYP1B1,HGF,HMOX1,ITGAV,ITPR1,JUN,SERPINE1,PLAUR,SNAI2,SNAI1,TGFB2,TGFBR1,TIMP3,TRAF1,BCL2L11,PPP1R15A,CIDEB,RRM2B,G0S2,TNFRSF12A,RRN3,TM2D1
4_Member	GO Biological Processes	GO:2001233	regulation of apoptotic signaling pathway	-6.13918	-3.47918	16/408	3082,3162,3685,5054,5329,6591,6615,7046,7078,7185,10018,27141,50484,50486,51330,54700	HGF,HMOX1,ITGAV,SERPINE1,PLAUR,SNAI2,SNAI1,TGFBR1,TIMP3,TRAF1,BCL2L11,CIDEB,RRM2B,G0S2,TNFRSF12A,RRN3
4_Member	GO Biological Processes	GO:0097191	extrinsic apoptotic signaling pathway	-6.12619	-3.47918	12/224	3082,3162,3685,5054,6591,7042,7046,7078,7185,10018,50486,51330	HGF,HMOX1,ITGAV,SERPINE1,SNAI2,TGFB2,TGFBR1,TIMP3,TRAF1,BCL2L11,G0S2,TNFRSF12A
4_Member	GO Biological Processes	GO:2001236	regulation of extrinsic apoptotic signaling pathway	-5.87049	-3.29174	10/157	3082,3162,3685,5054,6591,7046,7078,7185,50486,51330	HGF,HMOX1,ITGAV,SERPINE1,SNAI2,TGFBR1,TIMP3,TRAF1,G0S2,TNFRSF12A
4_Member	GO Biological Processes	GO:2001234	negative regulation of apoptotic signaling pathway	-4.36456	-2.11734	10/233	3082,3162,3685,5054,5329,6591,6615,7046,50484,54700	HGF,HMOX1,ITGAV,SERPINE1,PLAUR,SNAI2,SNAI1,TGFBR1,RRM2B,RRN3
4_Member	KEGG Pathway	hsa05205	Proteoglycans in cancer	-4.08902	-1.9222	9/203	1026,1839,3082,3685,3708,5329,7042,7078,27250	CDKN1A,HBEGF,HGF,ITGAV,ITPR1,PLAUR,TGFB2,TIMP3,PDCD4
4_Member	GO Biological Processes	GO:2001237	negative regulation of extrinsic apoptotic signaling pathway	-3.45383	-1.49266	6/106	3082,3162,3685,5054,6591,7046	HGF,HMOX1,ITGAV,SERPINE1,SNAI2,TGFBR1
4_Member	Canonical Pathways	M174	PID UPA UPAR PATHWAY	-3.30239	-1.39152	4/42	3082,3685,5054,5329	HGF,ITGAV,SERPINE1,PLAUR
4_Member	Reactome Gene Sets	R-HSA-109582	Hemostasis	-2.89686	-1.1015	14/622	388,493,2627,3082,3685,3708,5054,5329,7042,7078,10672,11127,23657,221037	RHOB,ATP2B4,GATA6,HGF,ITGAV,ITPR1,SERPINE1,PLAUR,TGFB2,TIMP3,GNA13,KIF3A,SLC7A11,JMJD1C
4_Member	GO Biological Processes	GO:1902041	regulation of extrinsic apoptotic signaling pathway via death domain receptors	-2.71666	-0.985262	4/60	3082,3162,5054,7078	HGF,HMOX1,SERPINE1,TIMP3
4_Member	GO Biological Processes	GO:1902042	negative regulation of extrinsic apoptotic signaling pathway via death domain receptors	-2.25419	-0.666669	3/41	3082,3162,5054	HGF,HMOX1,SERPINE1
4_Member	GO Biological Processes	GO:0008625	extrinsic apoptotic signaling pathway via death domain receptors	-2.13686	-0.578193	4/87	3082,3162,5054,7078	HGF,HMOX1,SERPINE1,TIMP3
4_Member	Reactome Gene Sets	R-HSA-76002	Platelet activation, signaling and aggregation	-2.05438	-0.52043	7/263	388,3082,3708,5054,7042,7078,10672	RHOB,HGF,ITPR1,SERPINE1,TGFB2,TIMP3,GNA13
5_Summary	Canonical Pathways	M145	PID P53 DOWNSTREAM PATHWAY	-7.42819	-4.24785	11/137	604,1026,1647,1843,3082,3725,5054,5268,6591,22943,50484,1850,7042,9586	BCL6,CDKN1A,GADD45A,DUSP1,HGF,JUN,SERPINE1,SERPINB5,SNAI2,DKK1,RRM2B,DUSP8,TGFB2,CREB5
5_Member	Canonical Pathways	M145	PID P53 DOWNSTREAM PATHWAY	-7.42819	-4.24785	11/137	604,1026,1647,1843,3082,3725,5054,5268,6591,22943,50484	BCL6,CDKN1A,GADD45A,DUSP1,HGF,JUN,SERPINE1,SERPINB5,SNAI2,DKK1,RRM2B
5_Member	Canonical Pathways	M166	PID ATF2 PATHWAY	-4.88354	-2.53756	6/59	1647,1843,1850,3725,5268,7042	GADD45A,DUSP1,DUSP8,JUN,SERPINB5,TGFB2
5_Member	Canonical Pathways	M12012	ST P38 MAPK PATHWAY	-2.38037	-0.75762	3/37	1647,1843,9586	GADD45A,DUSP1,CREB5
5_Member	Canonical Pathways	M3721	ST JNK MAPK PATHWAY	-2.2844	-0.684251	3/40	1647,1850,3725	GADD45A,DUSP8,JUN
5_Member	GO Biological Processes	GO:1900744	regulation of p38MAPK cascade	-2.06347	-0.526118	3/48	1647,1843,3082	GADD45A,DUSP1,HGF
6_Summary	GO Biological Processes	GO:1902532	negative regulation of intracellular signal transduction	-7.42654	-4.24785	21/571	493,604,1843,1850,2633,3708,5329,6591,6615,7042,7078,8780,9314,9572,10114,10253,27250,50484,54700,57561,59338	ATP2B4,BCL6,DUSP1,DUSP8,GBP1,ITPR1,PLAUR,SNAI2,SNAI1,TGFB2,TIMP3,RIOK3,KLF4,NR1D1,HIPK3,SPRY2,PDCD4,RRM2B,RRN3,ARRDC3,PLEKHA1
6_Member	GO Biological Processes	GO:1902532	negative regulation of intracellular signal transduction	-7.42654	-4.24785	21/571	493,604,1843,1850,2633,3708,5329,6591,6615,7042,7078,8780,9314,9572,10114,10253,27250,50484,54700,57561,59338	ATP2B4,BCL6,DUSP1,DUSP8,GBP1,ITPR1,PLAUR,SNAI2,SNAI1,TGFB2,TIMP3,RIOK3,KLF4,NR1D1,HIPK3,SPRY2,PDCD4,RRM2B,RRN3,ARRDC3,PLEKHA1
7_Summary	GO Biological Processes	GO:0030198	extracellular matrix organization	-7.42083	-4.24785	17/373	1545,1955,2113,2303,3037,3038,3491,3685,3914,5054,5268,7042,7045,7046,7092,26585,90102,388,604,1839,3082,3162,3725,6591,6615,8482,9590,10253,92421,220,394,2627,10018	CYP1B1,MEGF9,ETS1,FOXC2,HAS2,HAS3,CCN1,ITGAV,LAMB3,SERPINE1,SERPINB5,TGFB2,TGFBI,TGFBR1,TLL1,GREM1,PHLDB2,RHOB,BCL6,HBEGF,HGF,HMOX1,JUN,SNAI2,SNAI1,SEMA7A,AKAP12,SPRY2,CHMP4C,ALDH1A3,ARHGAP5,GATA6,BCL2L11
7_Member	GO Biological Processes	GO:0030198	extracellular matrix organization	-7.42083	-4.24785	17/373	1545,1955,2113,2303,3037,3038,3491,3685,3914,5054,5268,7042,7045,7046,7092,26585,90102	CYP1B1,MEGF9,ETS1,FOXC2,HAS2,HAS3,CCN1,ITGAV,LAMB3,SERPINE1,SERPINB5,TGFB2,TGFBI,TGFBR1,TLL1,GREM1,PHLDB2
7_Member	GO Biological Processes	GO:0043062	extracellular structure organization	-6.55415	-3.65002	17/429	1545,1955,2113,2303,3037,3038,3491,3685,3914,5054,5268,7042,7045,7046,7092,26585,90102	CYP1B1,MEGF9,ETS1,FOXC2,HAS2,HAS3,CCN1,ITGAV,LAMB3,SERPINE1,SERPINB5,TGFB2,TGFBI,TGFBR1,TLL1,GREM1,PHLDB2
7_Member	GO Biological Processes	GO:0051272	positive regulation of cellular component movement	-5.77696	-3.20605	19/601	388,604,1839,2113,2303,3037,3082,3162,3491,3685,3725,5054,6591,6615,7042,7046,8482,9590,10253	RHOB,BCL6,HBEGF,ETS1,FOXC2,HAS2,HGF,HMOX1,CCN1,ITGAV,JUN,SERPINE1,SNAI2,SNAI1,TGFB2,TGFBR1,SEMA7A,AKAP12,SPRY2
7_Member	GO Biological Processes	GO:0040017	positive regulation of locomotion	-5.66183	-3.12806	19/612	388,1839,2113,2303,3037,3082,3162,3491,3685,3725,5054,6591,6615,7042,7046,8482,9590,10253,92421	RHOB,HBEGF,ETS1,FOXC2,HAS2,HGF,HMOX1,CCN1,ITGAV,JUN,SERPINE1,SNAI2,SNAI1,TGFB2,TGFBR1,SEMA7A,AKAP12,SPRY2,CHMP4C
7_Member	GO Biological Processes	GO:0030335	positive regulation of cell migration	-5.59929	-3.09973	18/560	388,1839,2113,2303,3037,3082,3162,3491,3685,3725,5054,6591,6615,7042,7046,8482,9590,10253	RHOB,HBEGF,ETS1,FOXC2,HAS2,HGF,HMOX1,CCN1,ITGAV,JUN,SERPINE1,SNAI2,SNAI1,TGFB2,TGFBR1,SEMA7A,AKAP12,SPRY2
7_Member	GO Biological Processes	GO:2000147	positive regulation of cell motility	-5.34658	-2.89671	18/584	388,1839,2113,2303,3037,3082,3162,3491,3685,3725,5054,6591,6615,7042,7046,8482,9590,10253	RHOB,HBEGF,ETS1,FOXC2,HAS2,HGF,HMOX1,CCN1,ITGAV,JUN,SERPINE1,SNAI2,SNAI1,TGFB2,TGFBR1,SEMA7A,AKAP12,SPRY2
7_Member	GO Biological Processes	GO:0048732	gland development	-3.2428	-1.35183	12/442	220,394,2113,2627,3082,3162,3725,5268,6591,7042,7046,10018	ALDH1A3,ARHGAP5,ETS1,GATA6,HGF,HMOX1,JUN,SERPINB5,SNAI2,TGFB2,TGFBR1,BCL2L11
8_Summary	GO Biological Processes	GO:0071363	cellular response to growth factor stimulus	-7.12943	-4.021	23/706	493,1958,2530,2627,3037,3082,3096,3491,3725,4090,4092,6591,7042,7046,9314,10253,22943,23089,26585,27250,51496,56937,387914,6615,90102,2303,8482,6659,133,1026,5978,10614,157378,5268,10018,25976,50484,23645,1545,5054,1839,1959,79365,84665,604,6446,9792,51330,84312,3638,6781,59338,9201,169200	ATP2B4,EGR1,FUT8,GATA6,HAS2,HGF,HIVEP1,CCN1,JUN,SMAD5,SMAD7,SNAI2,TGFB2,TGFBR1,KLF4,SPRY2,DKK1,PEG10,GREM1,PDCD4,CTDSPL2,PMEPA1,SHISA2,SNAI1,PHLDB2,FOXC2,SEMA7A,SOX4,ADM,CDKN1A,REST,HEXIM1,TMEM65,SERPINB5,BCL2L11,TIPARP,RRM2B,PPP1R15A,CYP1B1,SERPINE1,HBEGF,EGR2,BHLHE41,MYPN,BCL6,SGK1,SERTAD2,TNFRSF12A,BRMS1L,INSIG1,STC1,PLEKHA1,DCLK1,TMEM64
8_Member	GO Biological Processes	GO:0071363	cellular response to growth factor stimulus	-7.12943	-4.021	23/706	493,1958,2530,2627,3037,3082,3096,3491,3725,4090,4092,6591,7042,7046,9314,10253,22943,23089,26585,27250,51496,56937,387914	ATP2B4,EGR1,FUT8,GATA6,HAS2,HGF,HIVEP1,CCN1,JUN,SMAD5,SMAD7,SNAI2,TGFB2,TGFBR1,KLF4,SPRY2,DKK1,PEG10,GREM1,PDCD4,CTDSPL2,PMEPA1,SHISA2
8_Member	GO Biological Processes	GO:0070848	response to growth factor	-6.80717	-3.79764	23/736	493,1958,2530,2627,3037,3082,3096,3491,3725,4090,4092,6591,7042,7046,9314,10253,22943,23089,26585,27250,51496,56937,387914	ATP2B4,EGR1,FUT8,GATA6,HAS2,HGF,HIVEP1,CCN1,JUN,SMAD5,SMAD7,SNAI2,TGFB2,TGFBR1,KLF4,SPRY2,DKK1,PEG10,GREM1,PDCD4,CTDSPL2,PMEPA1,SHISA2
8_Member	GO Biological Processes	GO:0071772	response to BMP	-6.47127	-3.63602	11/170	1958,2627,3096,3491,4090,4092,7042,22943,26585,27250,51496	EGR1,GATA6,HIVEP1,CCN1,SMAD5,SMAD7,TGFB2,DKK1,GREM1,PDCD4,CTDSPL2
8_Member	GO Biological Processes	GO:0071773	cellular response to BMP stimulus	-6.47127	-3.63602	11/170	1958,2627,3096,3491,4090,4092,7042,22943,26585,27250,51496	EGR1,GATA6,HIVEP1,CCN1,SMAD5,SMAD7,TGFB2,DKK1,GREM1,PDCD4,CTDSPL2
8_Member	GO Biological Processes	GO:0001837	epithelial to mesenchymal transition	-6.27077	-3.51986	10/142	3037,3082,4092,6591,6615,7042,7046,26585,27250,90102	HAS2,HGF,SMAD7,SNAI2,SNAI1,TGFB2,TGFBR1,GREM1,PDCD4,PHLDB2
8_Member	GO Biological Processes	GO:0048762	mesenchymal cell differentiation	-6.25137	-3.51205	12/218	2303,3037,3082,4092,6591,6615,7042,7046,8482,26585,27250,90102	FOXC2,HAS2,HGF,SMAD7,SNAI2,SNAI1,TGFB2,TGFBR1,SEMA7A,GREM1,PDCD4,PHLDB2
8_Member	GO Biological Processes	GO:0003007	heart morphogenesis	-6.23109	-3.50697	13/261	2303,2627,3037,3491,3725,4092,6591,6615,6659,7042,7046,22943,27250	FOXC2,GATA6,HAS2,CCN1,JUN,SMAD7,SNAI2,SNAI1,SOX4,TGFB2,TGFBR1,DKK1,PDCD4
8_Member	GO Biological Processes	GO:0007178	transmembrane receptor protein serine/threonine kinase signaling pathway	-6.17651	-3.48523	15/356	1958,2530,3096,3491,3725,4090,4092,7042,7046,22943,23089,26585,27250,51496,56937	EGR1,FUT8,HIVEP1,CCN1,JUN,SMAD5,SMAD7,TGFB2,TGFBR1,DKK1,PEG10,GREM1,PDCD4,CTDSPL2,PMEPA1
8_Member	GO Biological Processes	GO:0007507	heart development	-5.90582	-3.29433	19/589	133,1026,2303,2627,3037,3491,3725,4092,5978,6591,6615,6659,7042,7046,10614,22943,26585,27250,157378	ADM,CDKN1A,FOXC2,GATA6,HAS2,CCN1,JUN,SMAD7,REST,SNAI2,SNAI1,SOX4,TGFB2,TGFBR1,HEXIM1,DKK1,GREM1,PDCD4,TMEM65
8_Member	GO Biological Processes	GO:0030509	BMP signaling pathway	-5.87049	-3.29174	10/157	1958,3096,3491,4090,4092,7042,22943,26585,27250,51496	EGR1,HIVEP1,CCN1,SMAD5,SMAD7,TGFB2,DKK1,GREM1,PDCD4,CTDSPL2
8_Member	GO Biological Processes	GO:0090288	negative regulation of cellular response to growth factor stimulus	-5.60424	-3.09973	10/168	493,4092,7046,10253,22943,23089,26585,51496,56937,387914	ATP2B4,SMAD7,TGFBR1,SPRY2,DKK1,PEG10,GREM1,CTDSPL2,PMEPA1,SHISA2
8_Member	GO Biological Processes	GO:0060394	negative regulation of pathway-restricted SMAD protein phosphorylation	-5.5671	-3.07571	4/12	4092,22943,26585,56937	SMAD7,DKK1,GREM1,PMEPA1
8_Member	GO Biological Processes	GO:0060485	mesenchyme development	-5.15459	-2.73311	12/278	2303,3037,3082,4092,6591,6615,7042,7046,8482,26585,27250,90102	FOXC2,HAS2,HGF,SMAD7,SNAI2,SNAI1,TGFB2,TGFBR1,SEMA7A,GREM1,PDCD4,PHLDB2
8_Member	GO Biological Processes	GO:0001655	urogenital system development	-5.10882	-2.6928	13/330	1958,2303,3037,4090,4092,5268,6659,7042,7046,10018,25976,26585,50484	EGR1,FOXC2,HAS2,SMAD5,SMAD7,SERPINB5,SOX4,TGFB2,TGFBR1,BCL2L11,TIPARP,GREM1,RRM2B
8_Member	GO Biological Processes	GO:0001822	kidney development	-5.07644	-2.67641	12/283	1958,2303,3037,4090,4092,6659,7042,7046,10018,25976,26585,50484	EGR1,FOXC2,HAS2,SMAD5,SMAD7,SOX4,TGFB2,TGFBR1,BCL2L11,TIPARP,GREM1,RRM2B
8_Member	GO Biological Processes	GO:0072001	renal system development	-4.93998	-2.56903	12/292	1958,2303,3037,4090,4092,6659,7042,7046,10018,25976,26585,50484	EGR1,FOXC2,HAS2,SMAD5,SMAD7,SOX4,TGFB2,TGFBR1,BCL2L11,TIPARP,GREM1,RRM2B
8_Member	GO Biological Processes	GO:0060393	regulation of pathway-restricted SMAD protein phosphorylation	-4.75811	-2.44761	6/62	4092,7042,7046,22943,26585,56937	SMAD7,TGFB2,TGFBR1,DKK1,GREM1,PMEPA1
8_Member	GO Biological Processes	GO:0060389	pathway-restricted SMAD protein phosphorylation	-4.63934	-2.34962	6/65	4092,7042,7046,22943,26585,56937	SMAD7,TGFB2,TGFBR1,DKK1,GREM1,PMEPA1
8_Member	GO Biological Processes	GO:0060411	cardiac septum morphogenesis	-4.21936	-2.01085	6/77	2627,3491,4092,6659,7042,7046	GATA6,CCN1,SMAD7,SOX4,TGFB2,TGFBR1
8_Member	GO Biological Processes	GO:0090287	regulation of cellular response to growth factor stimulus	-4.17763	-1.98563	11/296	493,3491,4092,7046,10253,22943,23089,26585,51496,56937,387914	ATP2B4,CCN1,SMAD7,TGFBR1,SPRY2,DKK1,PEG10,GREM1,CTDSPL2,PMEPA1,SHISA2
8_Member	Reactome Gene Sets	R-HSA-2173788	Downregulation of TGF-beta receptor signaling	-4.12898	-1.94975	4/26	4092,7046,23645,56937	SMAD7,TGFBR1,PPP1R15A,PMEPA1
8_Member	GO Biological Processes	GO:0030199	collagen fibril organization	-4.07407	-1.91333	5/51	1545,2303,7042,7046,26585	CYP1B1,FOXC2,TGFB2,TGFBR1,GREM1
8_Member	GO Biological Processes	GO:0090101	negative regulation of transmembrane receptor protein serine/threonine kinase signaling pathway	-3.89455	-1.78894	7/126	4092,7046,22943,23089,26585,51496,56937	SMAD7,TGFBR1,DKK1,PEG10,GREM1,CTDSPL2,PMEPA1
8_Member	GO Biological Processes	GO:0010717	regulation of epithelial to mesenchymal transition	-3.84113	-1.75502	6/90	4092,6615,7042,7046,26585,90102	SMAD7,SNAI1,TGFB2,TGFBR1,GREM1,PHLDB2
8_Member	GO Biological Processes	GO:0003205	cardiac chamber development	-3.81839	-1.74232	8/173	2303,2627,3491,4092,6659,7042,7046,157378	FOXC2,GATA6,CCN1,SMAD7,SOX4,TGFB2,TGFBR1,TMEM65
8_Member	GO Biological Processes	GO:0003206	cardiac chamber morphogenesis	-3.78941	-1.72072	7/131	2303,2627,3491,4092,6659,7042,7046	FOXC2,GATA6,CCN1,SMAD7,SOX4,TGFB2,TGFBR1
8_Member	GO Biological Processes	GO:0003231	cardiac ventricle development	-3.78941	-1.72072	7/131	2303,3491,4092,6659,7042,7046,157378	FOXC2,CCN1,SMAD7,SOX4,TGFB2,TGFBR1,TMEM65
8_Member	Reactome Gene Sets	R-HSA-2173789	TGF-beta receptor signaling activates SMADs	-3.76572	-1.71378	4/32	4092,7046,23645,56937	SMAD7,TGFBR1,PPP1R15A,PMEPA1
8_Member	Reactome Gene Sets	R-HSA-9006936	Signaling by TGF-beta family members	-3.54396	-1.545	6/102	4090,4092,5054,7046,23645,56937	SMAD5,SMAD7,SERPINE1,TGFBR1,PPP1R15A,PMEPA1
8_Member	GO Biological Processes	GO:0090092	regulation of transmembrane receptor protein serine/threonine kinase signaling pathway	-3.4518	-1.49253	9/247	3491,4092,7042,7046,22943,23089,26585,51496,56937	CCN1,SMAD7,TGFB2,TGFBR1,DKK1,PEG10,GREM1,CTDSPL2,PMEPA1
8_Member	GO Biological Processes	GO:0007179	transforming growth factor beta receptor signaling pathway	-3.43589	-1.4804	8/197	2530,3725,4090,4092,7042,7046,23089,56937	FUT8,JUN,SMAD5,SMAD7,TGFB2,TGFBR1,PEG10,PMEPA1
8_Member	Reactome Gene Sets	R-HSA-170834	Signaling by TGF-beta Receptor Complex	-3.33614	-1.41497	5/73	4092,5054,7046,23645,56937	SMAD7,SERPINE1,TGFBR1,PPP1R15A,PMEPA1
8_Member	GO Biological Processes	GO:0003208	cardiac ventricle morphogenesis	-3.30883	-1.39159	5/74	2303,4092,6659,7042,7046	FOXC2,SMAD7,SOX4,TGFB2,TGFBR1
8_Member	Canonical Pathways	M181	PID BMP PATHWAY	-3.30239	-1.39152	4/42	4090,4092,23645,26585	SMAD5,SMAD7,PPP1R15A,GREM1
8_Member	GO Biological Processes	GO:0003279	cardiac septum development	-3.28495	-1.38048	6/114	2627,3491,4092,6659,7042,7046	GATA6,CCN1,SMAD7,SOX4,TGFB2,TGFBR1
8_Member	GO Biological Processes	GO:0048844	artery morphogenesis	-3.28195	-1.38048	5/75	2303,4092,6659,7042,7046	FOXC2,SMAD7,SOX4,TGFB2,TGFBR1
8_Member	GO Biological Processes	GO:2000826	regulation of heart morphogenesis	-3.26296	-1.3671	4/43	2303,7042,7046,22943	FOXC2,TGFB2,TGFBR1,DKK1
8_Member	GO Biological Processes	GO:0003281	ventricular septum development	-3.25547	-1.36124	5/76	3491,4092,6659,7042,7046	CCN1,SMAD7,SOX4,TGFB2,TGFBR1
8_Member	GO Biological Processes	GO:0060412	ventricular septum morphogenesis	-3.18708	-1.31668	4/45	4092,6659,7042,7046	SMAD7,SOX4,TGFB2,TGFBR1
8_Member	GO Biological Processes	GO:0055010	ventricular cardiac muscle tissue morphogenesis	-3.08007	-1.24241	4/48	2303,4092,7042,7046	FOXC2,SMAD7,TGFB2,TGFBR1
8_Member	GO Biological Processes	GO:0061061	muscle structure development	-3.00545	-1.17911	15/676	133,1839,1958,1959,2303,2627,4092,5978,7042,7046,22943,26585,27250,79365,84665	ADM,HBEGF,EGR1,EGR2,FOXC2,GATA6,SMAD7,REST,TGFB2,TGFBR1,DKK1,GREM1,PDCD4,BHLHE41,MYPN
8_Member	GO Biological Processes	GO:0030514	negative regulation of BMP signaling pathway	-2.94851	-1.13741	4/52	4092,22943,26585,51496	SMAD7,DKK1,GREM1,CTDSPL2
8_Member	GO Biological Processes	GO:0040008	regulation of growth	-2.9421	-1.13354	15/686	604,1026,1839,2303,2627,4092,6446,7042,7046,8482,9792,10018,26585,51330,84312	BCL6,CDKN1A,HBEGF,FOXC2,GATA6,SMAD7,SGK1,TGFB2,TGFBR1,SEMA7A,SERTAD2,BCL2L11,GREM1,TNFRSF12A,BRMS1L
8_Member	GO Biological Processes	GO:0001558	regulation of cell growth	-2.88244	-1.09227	11/421	604,1026,1839,4092,6446,7042,7046,8482,9792,26585,51330	BCL6,CDKN1A,HBEGF,SMAD7,SGK1,TGFB2,TGFBR1,SEMA7A,SERTAD2,GREM1,TNFRSF12A
8_Member	GO Biological Processes	GO:0030510	regulation of BMP signaling pathway	-2.87942	-1.09227	5/92	3491,4092,22943,26585,51496	CCN1,SMAD7,DKK1,GREM1,CTDSPL2
8_Member	GO Biological Processes	GO:0048705	skeletal system morphogenesis	-2.87735	-1.09227	8/240	2303,3037,3638,6781,7046,25976,26585,59338	FOXC2,HAS2,INSIG1,STC1,TGFBR1,TIPARP,GREM1,PLEKHA1
8_Member	GO Biological Processes	GO:0016049	cell growth	-2.85767	-1.08084	12/490	604,1026,1839,4092,6446,7042,7046,8482,9201,9792,26585,51330	BCL6,CDKN1A,HBEGF,SMAD7,SGK1,TGFB2,TGFBR1,SEMA7A,DCLK1,SERTAD2,GREM1,TNFRSF12A
8_Member	GO Biological Processes	GO:0003229	ventricular cardiac muscle tissue development	-2.85712	-1.08084	4/55	2303,4092,7042,7046	FOXC2,SMAD7,TGFB2,TGFBR1
8_Member	Canonical Pathways	M286	PID TGFBR PATHWAY	-2.85712	-1.08084	4/55	4092,7042,7046,23645	SMAD7,TGFB2,TGFBR1,PPP1R15A
8_Member	Canonical Pathways	M185	PID ALK1 PATHWAY	-2.82505	-1.05861	3/26	4090,4092,7046	SMAD5,SMAD7,TGFBR1
8_Member	GO Biological Processes	GO:0071560	cellular response to transforming growth factor beta stimulus	-2.79853	-1.03933	8/247	2530,3725,4090,4092,7042,7046,23089,56937	FUT8,JUN,SMAD5,SMAD7,TGFB2,TGFBR1,PEG10,PMEPA1
8_Member	GO Biological Processes	GO:0071559	response to transforming growth factor beta	-2.73326	-0.995508	8/253	2530,3725,4090,4092,7042,7046,23089,56937	FUT8,JUN,SMAD5,SMAD7,TGFB2,TGFBR1,PEG10,PMEPA1
8_Member	GO Biological Processes	GO:0060840	artery development	-2.69998	-0.971017	5/101	2303,4092,6659,7042,7046	FOXC2,SMAD7,SOX4,TGFB2,TGFBR1
8_Member	GO Biological Processes	GO:0055008	cardiac muscle tissue morphogenesis	-2.56473	-0.880228	4/66	2303,4092,7042,7046	FOXC2,SMAD7,TGFB2,TGFBR1
8_Member	GO Biological Processes	GO:1904888	cranial skeletal system development	-2.56473	-0.880228	4/66	2303,3638,7042,7046	FOXC2,INSIG1,TGFB2,TGFBR1
8_Member	GO Biological Processes	GO:0060038	cardiac muscle cell proliferation	-2.51758	-0.854569	4/68	2303,2627,7042,7046	FOXC2,GATA6,TGFB2,TGFBR1
8_Member	GO Biological Processes	GO:0007517	muscle organ development	-2.4833	-0.829775	10/406	1839,1958,1959,2303,2627,4092,7042,7046,22943,26585	HBEGF,EGR1,EGR2,FOXC2,GATA6,SMAD7,TGFB2,TGFBR1,DKK1,GREM1
8_Member	GO Biological Processes	GO:0060537	muscle tissue development	-2.46075	-0.810027	10/409	1958,1959,2303,2627,4092,7042,7046,22943,25976,26585	EGR1,EGR2,FOXC2,GATA6,SMAD7,TGFB2,TGFBR1,DKK1,TIPARP,GREM1
8_Member	GO Biological Processes	GO:0110111	negative regulation of animal organ morphogenesis	-2.4493	-0.806885	3/35	2303,7042,26585	FOXC2,TGFB2,GREM1
8_Member	GO Biological Processes	GO:0030307	positive regulation of cell growth	-2.36279	-0.746113	6/173	1839,4092,7042,7046,8482,51330	HBEGF,SMAD7,TGFB2,TGFBR1,SEMA7A,TNFRSF12A
8_Member	GO Biological Processes	GO:0060395	SMAD protein signal transduction	-2.34379	-0.730545	4/76	3725,4090,7042,7046	JUN,SMAD5,TGFB2,TGFBR1
8_Member	GO Biological Processes	GO:0048738	cardiac muscle tissue development	-2.32235	-0.714205	7/234	2303,2627,4092,7042,7046,22943,26585	FOXC2,GATA6,SMAD7,TGFB2,TGFBR1,DKK1,GREM1
8_Member	GO Biological Processes	GO:0030512	negative regulation of transforming growth factor beta receptor signaling pathway	-2.26469	-0.669863	4/80	4092,7046,23089,56937	SMAD7,TGFBR1,PEG10,PMEPA1
8_Member	GO Biological Processes	GO:0060415	muscle tissue morphogenesis	-2.26469	-0.669863	4/80	2303,4092,7042,7046	FOXC2,SMAD7,TGFB2,TGFBR1
8_Member	GO Biological Processes	GO:0003151	outflow tract morphogenesis	-2.24564	-0.659732	4/81	2303,2627,3725,7042	FOXC2,GATA6,JUN,TGFB2
8_Member	GO Biological Processes	GO:0014855	striated muscle cell proliferation	-2.22686	-0.646538	4/82	2303,2627,7042,7046	FOXC2,GATA6,TGFB2,TGFBR1
8_Member	GO Biological Processes	GO:1903845	negative regulation of cellular response to transforming growth factor beta stimulus	-2.22686	-0.646538	4/82	4092,7046,23089,56937	SMAD7,TGFBR1,PEG10,PMEPA1
8_Member	GO Biological Processes	GO:0030308	negative regulation of cell growth	-2.21176	-0.634598	6/186	604,1026,7042,8482,9792,26585	BCL6,CDKN1A,TGFB2,SEMA7A,SERTAD2,GREM1
8_Member	GO Biological Processes	GO:0030279	negative regulation of ossification	-2.1901	-0.61996	4/84	4092,22943,26585,169200	SMAD7,DKK1,GREM1,TMEM64
8_Member	KEGG Pathway	hsa04350	TGF-beta signaling pathway	-2.1901	-0.61996	4/84	4090,4092,7042,7046	SMAD5,SMAD7,TGFB2,TGFBR1
8_Member	GO Biological Processes	GO:0110110	positive regulation of animal organ morphogenesis	-2.17211	-0.608115	4/85	7042,7046,22943,26585	TGFB2,TGFBR1,DKK1,GREM1
8_Member	GO Biological Processes	GO:0048644	muscle organ morphogenesis	-2.13686	-0.578193	4/87	2303,4092,7042,7046	FOXC2,SMAD7,TGFB2,TGFBR1
8_Member	GO Biological Processes	GO:2000027	regulation of animal organ morphogenesis	-2.12417	-0.568202	7/255	2303,3082,6591,7042,7046,22943,26585	FOXC2,HGF,SNAI2,TGFB2,TGFBR1,DKK1,GREM1
8_Member	GO Biological Processes	GO:0014706	striated muscle tissue development	-2.1065	-0.554081	9/390	1958,1959,2303,2627,4092,7042,7046,22943,26585	EGR1,EGR2,FOXC2,GATA6,SMAD7,TGFB2,TGFBR1,DKK1,GREM1
8_Member	GO Biological Processes	GO:0061383	trabecula morphogenesis	-2.03881	-0.510689	3/49	7042,7046,26585	TGFB2,TGFBR1,GREM1
9_Summary	GO Biological Processes	GO:0080135	regulation of cellular response to stress	-7.11664	-4.021	24/765	604,1647,1843,2530,3082,3638,5978,6591,6615,7042,7185,9314,9818,10018,10114,22943,23347,23645,23657,26585,27250,80311,83719,115004,493,1026,1850,2633,3725,4092,6659,7078,10253,10614,56937,339745,23141,3491,3656,7046,8412,8482,9590,901,9134,29950,51719,5734	BCL6,GADD45A,DUSP1,FUT8,HGF,INSIG1,REST,SNAI2,SNAI1,TGFB2,TRAF1,KLF4,NUP58,BCL2L11,HIPK3,DKK1,SMCHD1,PPP1R15A,SLC7A11,GREM1,PDCD4,KLHL15,YPEL3,CGAS,ATP2B4,CDKN1A,DUSP8,GBP1,JUN,SMAD7,SOX4,TIMP3,SPRY2,HEXIM1,PMEPA1,SPOPL,ANKLE2,CCN1,IRAK2,TGFBR1,BCAR3,SEMA7A,AKAP12,CCNG2,CCNE2,SERTAD1,CAB39,PTGER4
9_Member	GO Biological Processes	GO:0080135	regulation of cellular response to stress	-7.11664	-4.021	24/765	604,1647,1843,2530,3082,3638,5978,6591,6615,7042,7185,9314,9818,10018,10114,22943,23347,23645,23657,26585,27250,80311,83719,115004	BCL6,GADD45A,DUSP1,FUT8,HGF,INSIG1,REST,SNAI2,SNAI1,TGFB2,TRAF1,KLF4,NUP58,BCL2L11,HIPK3,DKK1,SMCHD1,PPP1R15A,SLC7A11,GREM1,PDCD4,KLHL15,YPEL3,CGAS
9_Member	GO Biological Processes	GO:0031400	negative regulation of protein modification process	-6.69994	-3.72326	21/631	493,1026,1647,1843,1850,2633,3082,3725,4092,6659,7078,9314,10114,10253,10614,22943,23645,26585,27250,56937,339745	ATP2B4,CDKN1A,GADD45A,DUSP1,DUSP8,GBP1,HGF,JUN,SMAD7,SOX4,TIMP3,KLF4,HIPK3,SPRY2,HEXIM1,DKK1,PPP1R15A,GREM1,PDCD4,PMEPA1,SPOPL
9_Member	GO Biological Processes	GO:0042326	negative regulation of phosphorylation	-6.5968	-3.6579	18/477	1026,1647,1843,1850,2633,3082,3725,4092,7078,9314,10114,10253,10614,22943,23141,26585,27250,56937	CDKN1A,GADD45A,DUSP1,DUSP8,GBP1,HGF,JUN,SMAD7,TIMP3,KLF4,HIPK3,SPRY2,HEXIM1,DKK1,ANKLE2,GREM1,PDCD4,PMEPA1
9_Member	GO Biological Processes	GO:0001933	negative regulation of protein phosphorylation	-6.45581	-3.63602	17/436	1026,1647,1843,1850,2633,3082,3725,4092,7078,9314,10114,10253,10614,22943,26585,27250,56937	CDKN1A,GADD45A,DUSP1,DUSP8,GBP1,HGF,JUN,SMAD7,TIMP3,KLF4,HIPK3,SPRY2,HEXIM1,DKK1,GREM1,PDCD4,PMEPA1
9_Member	GO Biological Processes	GO:0045936	negative regulation of phosphate metabolic process	-6.44805	-3.63602	20/597	1026,1647,1843,1850,2633,3082,3725,4092,7042,7078,9314,10114,10253,10614,22943,23141,23645,26585,27250,56937	CDKN1A,GADD45A,DUSP1,DUSP8,GBP1,HGF,JUN,SMAD7,TGFB2,TIMP3,KLF4,HIPK3,SPRY2,HEXIM1,DKK1,ANKLE2,PPP1R15A,GREM1,PDCD4,PMEPA1
9_Member	GO Biological Processes	GO:0010563	negative regulation of phosphorus metabolic process	-6.43661	-3.63602	20/598	1026,1647,1843,1850,2633,3082,3725,4092,7042,7078,9314,10114,10253,10614,22943,23141,23645,26585,27250,56937	CDKN1A,GADD45A,DUSP1,DUSP8,GBP1,HGF,JUN,SMAD7,TGFB2,TIMP3,KLF4,HIPK3,SPRY2,HEXIM1,DKK1,ANKLE2,PPP1R15A,GREM1,PDCD4,PMEPA1
9_Member	GO Biological Processes	GO:0043408	regulation of MAPK cascade	-5.46264	-2.99479	21/754	1647,1843,1850,2633,3082,3491,3656,3725,7042,7046,7078,7185,8412,8482,9314,9590,10114,10253,22943,26585,27250	GADD45A,DUSP1,DUSP8,GBP1,HGF,CCN1,IRAK2,JUN,TGFB2,TGFBR1,TIMP3,TRAF1,BCAR3,SEMA7A,KLF4,AKAP12,HIPK3,SPRY2,DKK1,GREM1,PDCD4
9_Member	GO Biological Processes	GO:0071900	regulation of protein serine/threonine kinase activity	-5.32595	-2.88191	17/528	493,901,1026,1647,1843,1850,3082,3656,7046,9134,10114,10253,10614,22943,27250,29950,51719	ATP2B4,CCNG2,CDKN1A,GADD45A,DUSP1,DUSP8,HGF,IRAK2,TGFBR1,CCNE2,HIPK3,SPRY2,HEXIM1,DKK1,PDCD4,SERTAD1,CAB39
9_Member	GO Biological Processes	GO:0051403	stress-activated MAPK cascade	-4.29798	-2.06523	11/287	1647,1843,3082,3656,5734,7042,7185,10114,22943,26585,27250	GADD45A,DUSP1,HGF,IRAK2,PTGER4,TGFB2,TRAF1,HIPK3,DKK1,GREM1,PDCD4
9_Member	GO Biological Processes	GO:0071901	negative regulation of protein serine/threonine kinase activity	-4.27113	-2.04893	8/149	1026,1647,1843,1850,10114,10253,10614,27250	CDKN1A,GADD45A,DUSP1,DUSP8,HIPK3,SPRY2,HEXIM1,PDCD4
9_Member	GO Biological Processes	GO:0031098	stress-activated protein kinase signaling cascade	-3.91412	-1.80452	11/317	1647,1843,3082,3656,5734,7042,7185,10114,22943,26585,27250	GADD45A,DUSP1,HGF,IRAK2,PTGER4,TGFB2,TRAF1,HIPK3,DKK1,GREM1,PDCD4
9_Member	GO Biological Processes	GO:0043409	negative regulation of MAPK cascade	-3.58793	-1.56768	8/187	1843,1850,2633,7078,9314,10114,10253,27250	DUSP1,DUSP8,GBP1,TIMP3,KLF4,HIPK3,SPRY2,PDCD4
9_Member	GO Biological Processes	GO:0032872	regulation of stress-activated MAPK cascade	-3.55657	-1.5501	9/239	1647,1843,3082,7042,7185,10114,22943,26585,27250	GADD45A,DUSP1,HGF,TGFB2,TRAF1,HIPK3,DKK1,GREM1,PDCD4
9_Member	GO Biological Processes	GO:0070302	regulation of stress-activated protein kinase signaling cascade	-3.51677	-1.52994	9/242	1647,1843,3082,7042,7185,10114,22943,26585,27250	GADD45A,DUSP1,HGF,TGFB2,TRAF1,HIPK3,DKK1,GREM1,PDCD4
9_Member	GO Biological Processes	GO:0043407	negative regulation of MAP kinase activity	-3.15341	-1.2937	5/80	1843,1850,10114,10253,27250	DUSP1,DUSP8,HIPK3,SPRY2,PDCD4
9_Member	GO Biological Processes	GO:0043405	regulation of MAP kinase activity	-3.00928	-1.18153	10/344	1647,1843,1850,3082,3656,7046,10114,10253,22943,27250	GADD45A,DUSP1,DUSP8,HGF,IRAK2,TGFBR1,HIPK3,SPRY2,DKK1,PDCD4
9_Member	GO Biological Processes	GO:0051348	negative regulation of transferase activity	-2.92383	-1.12054	9/293	1026,1647,1843,1850,4092,10114,10253,10614,27250	CDKN1A,GADD45A,DUSP1,DUSP8,SMAD7,HIPK3,SPRY2,HEXIM1,PDCD4
9_Member	GO Biological Processes	GO:0006469	negative regulation of protein kinase activity	-2.85453	-1.07949	8/242	1026,1647,1843,1850,10114,10253,10614,27250	CDKN1A,GADD45A,DUSP1,DUSP8,HIPK3,SPRY2,HEXIM1,PDCD4
9_Member	GO Biological Processes	GO:0033673	negative regulation of kinase activity	-2.6187	-0.915548	8/264	1026,1647,1843,1850,10114,10253,10614,27250	CDKN1A,GADD45A,DUSP1,DUSP8,HIPK3,SPRY2,HEXIM1,PDCD4
9_Member	GO Biological Processes	GO:0007254	JNK cascade	-2.54558	-0.86596	7/213	1647,3656,5734,7185,10114,22943,27250	GADD45A,IRAK2,PTGER4,TRAF1,HIPK3,DKK1,PDCD4
9_Member	GO Biological Processes	GO:0043410	positive regulation of MAPK cascade	-2.43446	-0.794785	12/552	1647,3082,3656,3725,7042,7046,7185,8412,8482,9590,10253,22943	GADD45A,HGF,IRAK2,JUN,TGFB2,TGFBR1,TRAF1,BCAR3,SEMA7A,AKAP12,SPRY2,DKK1
10_Summary	GO Biological Processes	GO:0030155	regulation of cell adhesion	-7.02001	-3.95618	23/716	604,861,1545,1843,2113,2303,2633,3037,3133,3491,3685,4092,5054,5329,6591,7042,7045,9267,9314,26585,27289,54542,90102,1955,3914,10018,51330	BCL6,RUNX1,CYP1B1,DUSP1,ETS1,FOXC2,GBP1,HAS2,HLA-E,CCN1,ITGAV,SMAD7,SERPINE1,PLAUR,SNAI2,TGFB2,TGFBI,CYTH1,KLF4,GREM1,RND1,RC3H2,PHLDB2,MEGF9,LAMB3,BCL2L11,TNFRSF12A
10_Member	GO Biological Processes	GO:0030155	regulation of cell adhesion	-7.02001	-3.95618	23/716	604,861,1545,1843,2113,2303,2633,3037,3133,3491,3685,4092,5054,5329,6591,7042,7045,9267,9314,26585,27289,54542,90102	BCL6,RUNX1,CYP1B1,DUSP1,ETS1,FOXC2,GBP1,HAS2,HLA-E,CCN1,ITGAV,SMAD7,SERPINE1,PLAUR,SNAI2,TGFB2,TGFBI,CYTH1,KLF4,GREM1,RND1,RC3H2,PHLDB2
10_Member	GO Biological Processes	GO:0007162	negative regulation of cell adhesion	-5.65392	-3.1272	13/294	604,861,1545,1843,2633,4092,5054,6591,7045,9314,27289,54542,90102	BCL6,RUNX1,CYP1B1,DUSP1,GBP1,SMAD7,SERPINE1,SNAI2,TGFBI,KLF4,RND1,RC3H2,PHLDB2
10_Member	GO Biological Processes	GO:0031589	cell-substrate adhesion	-4.13643	-1.95405	12/353	604,1955,2633,3037,3491,3685,3914,5054,10018,26585,51330,90102	BCL6,MEGF9,GBP1,HAS2,CCN1,ITGAV,LAMB3,SERPINE1,BCL2L11,GREM1,TNFRSF12A,PHLDB2
10_Member	GO Biological Processes	GO:0010810	regulation of cell-substrate adhesion	-2.52311	-0.854569	7/215	604,2633,3037,3491,5054,26585,90102	BCL6,GBP1,HAS2,CCN1,SERPINE1,GREM1,PHLDB2
10_Member	GO Biological Processes	GO:0010812	negative regulation of cell-substrate adhesion	-2.51758	-0.854569	4/68	604,2633,5054,90102	BCL6,GBP1,SERPINE1,PHLDB2
10_Member	GO Biological Processes	GO:0001953	negative regulation of cell-matrix adhesion	-2.19616	-0.623691	3/43	604,5054,90102	BCL6,SERPINE1,PHLDB2
11_Summary	Reactome Gene Sets	R-HSA-9614085	FOXO-mediated transcription	-6.99151	-3.95116	8/65	604,901,1026,1647,9314,10018,10628,114907,6446,7042,7046,80854,5054,5268,9134,50484,10614,29950,388,1958,6591,1843,6615,6659,26585,54700,1959,5734,5978,51719,3162,3725,5166,7071	BCL6,CCNG2,CDKN1A,GADD45A,KLF4,BCL2L11,TXNIP,FBXO32,SGK1,TGFB2,TGFBR1,SETD7,SERPINE1,SERPINB5,CCNE2,RRM2B,HEXIM1,SERTAD1,RHOB,EGR1,SNAI2,DUSP1,SNAI1,SOX4,GREM1,RRN3,EGR2,PTGER4,REST,CAB39,HMOX1,JUN,PDK4,KLF10
11_Member	Reactome Gene Sets	R-HSA-9614085	FOXO-mediated transcription	-6.99151	-3.95116	8/65	604,901,1026,1647,9314,10018,10628,114907	BCL6,CCNG2,CDKN1A,GADD45A,KLF4,BCL2L11,TXNIP,FBXO32
11_Member	KEGG Pathway	hsa04068	FoxO signaling pathway	-6.56579	-3.65002	10/132	604,901,1026,1647,6446,7042,7046,10018,80854,114907	BCL6,CCNG2,CDKN1A,GADD45A,SGK1,TGFB2,TGFBR1,BCL2L11,SETD7,FBXO32
11_Member	KEGG Pathway	hsa04115	p53 signaling pathway	-5.60484	-3.09973	7/69	901,1026,1647,5054,5268,9134,50484	CCNG2,CDKN1A,GADD45A,SERPINE1,SERPINB5,CCNE2,RRM2B
11_Member	Reactome Gene Sets	R-HSA-9617828	FOXO-mediated transcription of cell cycle genes	-4.90012	-2.54615	4/17	901,1026,1647,9314	CCNG2,CDKN1A,GADD45A,KLF4
11_Member	Canonical Pathways	M136	PID FOXO PATHWAY	-4.15846	-1.96969	5/49	604,1647,6446,10018,114907	BCL6,GADD45A,SGK1,BCL2L11,FBXO32
11_Member	GO Biological Processes	GO:0000079	regulation of cyclin-dependent protein serine/threonine kinase activity	-3.54396	-1.545	6/102	901,1026,1647,9134,10614,29950	CCNG2,CDKN1A,GADD45A,CCNE2,HEXIM1,SERTAD1
11_Member	GO Biological Processes	GO:0071479	cellular response to ionizing radiation	-3.47938	-1.49873	5/68	388,1026,1647,1958,6591	RHOB,CDKN1A,GADD45A,EGR1,SNAI2
11_Member	GO Biological Processes	GO:1904029	regulation of cyclin-dependent protein kinase activity	-3.45383	-1.49266	6/106	901,1026,1647,9134,10614,29950	CCNG2,CDKN1A,GADD45A,CCNE2,HEXIM1,SERTAD1
11_Member	GO Biological Processes	GO:0071850	mitotic cell cycle arrest	-3.38223	-1.44694	3/17	1026,1647,1843	CDKN1A,GADD45A,DUSP1
11_Member	GO Biological Processes	GO:0072331	signal transduction by p53 class mediator	-3.1962	-1.318	9/268	1026,1647,6591,6615,6659,10614,26585,50484,54700	CDKN1A,GADD45A,SNAI2,SNAI1,SOX4,HEXIM1,GREM1,RRM2B,RRN3
11_Member	Canonical Pathways	M256	PID TAP63 PATHWAY	-2.88694	-1.09418	4/54	1026,1647,1959,5268	CDKN1A,GADD45A,EGR2,SERPINB5
11_Member	GO Biological Processes	GO:0030330	DNA damage response, signal transduction by p53 class mediator	-2.59053	-0.896162	5/107	1026,1647,6591,6615,6659	CDKN1A,GADD45A,SNAI2,SNAI1,SOX4
11_Member	GO Biological Processes	GO:0042770	signal transduction in response to DNA damage	-2.18929	-0.619922	5/133	1026,1647,6591,6615,6659	CDKN1A,GADD45A,SNAI2,SNAI1,SOX4
11_Member	Reactome Gene Sets	R-HSA-6791312	TP53 Regulates Transcription of Cell Cycle Genes	-2.06347	-0.526118	3/48	1026,1647,9134	CDKN1A,GADD45A,CCNE2
11_Member	GO Biological Processes	GO:0071214	cellular response to abiotic stimulus	-2.04535	-0.51441	8/330	388,1026,1647,1958,5734,5978,6591,51719	RHOB,CDKN1A,GADD45A,EGR1,PTGER4,REST,SNAI2,CAB39
11_Member	GO Biological Processes	GO:0104004	cellular response to environmental stimulus	-2.04535	-0.51441	8/330	388,1026,1647,1958,5734,5978,6591,51719	RHOB,CDKN1A,GADD45A,EGR1,PTGER4,REST,SNAI2,CAB39
11_Member	GO Biological Processes	GO:0010212	response to ionizing radiation	-2.03537	-0.507953	5/145	388,1026,1647,1958,6591	RHOB,CDKN1A,GADD45A,EGR1,SNAI2
11_Member	GO Biological Processes	GO:0071496	cellular response to external stimulus	-2.00121	-0.482821	8/336	1026,1647,3162,3725,5166,5734,6591,7071	CDKN1A,GADD45A,HMOX1,JUN,PDK4,PTGER4,SNAI2,KLF10
12_Summary	GO Biological Processes	GO:0001817	regulation of cytokine production	-6.61204	-3.6579	23/755	329,604,861,1545,1958,2627,2633,3082,3133,3162,3685,4092,5054,5734,6591,7042,8482,8780,9314,9590,23369,27250,115004,1026,1843,2113,5329,9572,26585,90102,5272,3656,10614,3561,7185,23529,51330	BIRC2,BCL6,RUNX1,CYP1B1,EGR1,GATA6,GBP1,HGF,HLA-E,HMOX1,ITGAV,SMAD7,SERPINE1,PTGER4,SNAI2,TGFB2,SEMA7A,RIOK3,KLF4,AKAP12,PUM2,PDCD4,CGAS,CDKN1A,DUSP1,ETS1,PLAUR,NR1D1,GREM1,PHLDB2,SERPINB9,IRAK2,HEXIM1,IL2RG,TRAF1,CLCF1,TNFRSF12A
12_Member	GO Biological Processes	GO:0001817	regulation of cytokine production	-6.61204	-3.6579	23/755	329,604,861,1545,1958,2627,2633,3082,3133,3162,3685,4092,5054,5734,6591,7042,8482,8780,9314,9590,23369,27250,115004	BIRC2,BCL6,RUNX1,CYP1B1,EGR1,GATA6,GBP1,HGF,HLA-E,HMOX1,ITGAV,SMAD7,SERPINE1,PTGER4,SNAI2,TGFB2,SEMA7A,RIOK3,KLF4,AKAP12,PUM2,PDCD4,CGAS
12_Member	GO Biological Processes	GO:0032102	negative regulation of response to external stimulus	-5.8803	-3.29174	15/376	1026,1843,2113,3082,5054,5329,5734,6591,8482,8780,9314,9572,26585,27250,90102	CDKN1A,DUSP1,ETS1,HGF,SERPINE1,PLAUR,PTGER4,SNAI2,SEMA7A,RIOK3,KLF4,NR1D1,GREM1,PDCD4,PHLDB2
12_Member	GO Biological Processes	GO:0001819	positive regulation of cytokine production	-4.14506	-1.95949	14/467	329,861,1545,1958,3082,3133,3162,5054,5734,8482,8780,9590,23369,115004	BIRC2,RUNX1,CYP1B1,EGR1,HGF,HLA-E,HMOX1,SERPINE1,PTGER4,SEMA7A,RIOK3,AKAP12,PUM2,CGAS
12_Member	GO Biological Processes	GO:0031348	negative regulation of defense response	-3.38848	-1.44694	9/252	2113,3082,3133,5272,5734,8780,9314,9572,27250	ETS1,HGF,HLA-E,SERPINB9,PTGER4,RIOK3,KLF4,NR1D1,PDCD4
12_Member	GO Biological Processes	GO:0031349	positive regulation of defense response	-2.66411	-0.953526	12/517	329,2113,3133,3656,5054,5734,8780,9572,10614,23369,27250,115004	BIRC2,ETS1,HLA-E,IRAK2,SERPINE1,PTGER4,RIOK3,NR1D1,HEXIM1,PUM2,PDCD4,CGAS
12_Member	GO Biological Processes	GO:0019221	cytokine-mediated signaling pathway	-2.32976	-0.719076	15/796	329,604,861,1026,1958,2633,3082,3133,3162,3561,3656,7185,23529,27250,51330	BIRC2,BCL6,RUNX1,CDKN1A,EGR1,GBP1,HGF,HLA-E,HMOX1,IL2RG,IRAK2,TRAF1,CLCF1,PDCD4,TNFRSF12A
12_Member	GO Biological Processes	GO:0050728	negative regulation of inflammatory response	-2.27973	-0.681614	6/180	2113,3082,5734,9314,9572,27250	ETS1,HGF,PTGER4,KLF4,NR1D1,PDCD4
12_Member	GO Biological Processes	GO:0050727	regulation of inflammatory response	-2.26051	-0.666669	11/508	329,604,2113,3082,3133,5054,5734,8482,9314,9572,27250	BIRC2,BCL6,ETS1,HGF,HLA-E,SERPINE1,PTGER4,SEMA7A,KLF4,NR1D1,PDCD4
13_Summary	GO Biological Processes	GO:0048598	embryonic morphogenesis	-6.41383	-3.6262	20/600	133,220,1843,2114,2303,2627,3491,3638,3685,3914,6615,6659,7042,7046,9314,10018,10253,22943,26585,90102,388,1839,3082,4092,5268,6591,6781,10672	ADM,ALDH1A3,DUSP1,ETS2,FOXC2,GATA6,CCN1,INSIG1,ITGAV,LAMB3,SNAI1,SOX4,TGFB2,TGFBR1,KLF4,BCL2L11,SPRY2,DKK1,GREM1,PHLDB2,RHOB,HBEGF,HGF,SMAD7,SERPINB5,SNAI2,STC1,GNA13
13_Member	GO Biological Processes	GO:0048598	embryonic morphogenesis	-6.41383	-3.6262	20/600	133,220,1843,2114,2303,2627,3491,3638,3685,3914,6615,6659,7042,7046,9314,10018,10253,22943,26585,90102	ADM,ALDH1A3,DUSP1,ETS2,FOXC2,GATA6,CCN1,INSIG1,ITGAV,LAMB3,SNAI1,SOX4,TGFB2,TGFBR1,KLF4,BCL2L11,SPRY2,DKK1,GREM1,PHLDB2
13_Member	GO Biological Processes	GO:0048729	tissue morphogenesis	-6.17086	-3.48523	21/680	133,220,388,1839,2303,3082,3491,4092,5268,6591,6615,6659,6781,7042,7046,9314,10253,10672,22943,26585,90102	ADM,ALDH1A3,RHOB,HBEGF,FOXC2,HGF,CCN1,SMAD7,SERPINB5,SNAI2,SNAI1,SOX4,STC1,TGFB2,TGFBR1,KLF4,SPRY2,GNA13,DKK1,GREM1,PHLDB2
13_Member	GO Biological Processes	GO:0002009	morphogenesis of an epithelium	-5.69781	-3.14214	18/551	133,220,388,1839,2303,3082,3491,5268,6591,6615,6659,7042,9314,10253,10672,22943,26585,90102	ADM,ALDH1A3,RHOB,HBEGF,FOXC2,HGF,CCN1,SERPINB5,SNAI2,SNAI1,SOX4,TGFB2,KLF4,SPRY2,GNA13,DKK1,GREM1,PHLDB2
13_Member	GO Biological Processes	GO:0061138	morphogenesis of a branching epithelium	-2.91889	-1.11961	7/183	133,2303,3082,6591,10253,10672,26585	ADM,FOXC2,HGF,SNAI2,SPRY2,GNA13,GREM1
13_Member	GO Biological Processes	GO:0001763	morphogenesis of a branching structure	-2.71088	-0.980608	7/199	133,2303,3082,6591,10253,10672,26585	ADM,FOXC2,HGF,SNAI2,SPRY2,GNA13,GREM1
13_Member	GO Biological Processes	GO:0060562	epithelial tube morphogenesis	-2.06785	-0.526895	8/327	133,388,2303,6659,7042,10253,10672,26585	ADM,RHOB,FOXC2,SOX4,TGFB2,SPRY2,GNA13,GREM1
14_Summary	GO Biological Processes	GO:0018105	peptidyl-serine phosphorylation	-6.27494	-3.51986	14/303	493,1195,1647,3082,4092,6446,7046,8412,9201,10114,10253,22943,51719,127933,1026,1958,3491,3656,7042,9314,9852,26585,57561,140609	ATP2B4,CLK1,GADD45A,HGF,SMAD7,SGK1,TGFBR1,BCAR3,DCLK1,HIPK3,SPRY2,DKK1,CAB39,UHMK1,CDKN1A,EGR1,CCN1,IRAK2,TGFB2,KLF4,EPM2AIP1,GREM1,ARRDC3,NEK7
14_Member	GO Biological Processes	GO:0018105	peptidyl-serine phosphorylation	-6.27494	-3.51986	14/303	493,1195,1647,3082,4092,6446,7046,8412,9201,10114,10253,22943,51719,127933	ATP2B4,CLK1,GADD45A,HGF,SMAD7,SGK1,TGFBR1,BCAR3,DCLK1,HIPK3,SPRY2,DKK1,CAB39,UHMK1
14_Member	GO Biological Processes	GO:0018209	peptidyl-serine modification	-5.89743	-3.29433	14/326	493,1195,1647,3082,4092,6446,7046,8412,9201,10114,10253,22943,51719,127933	ATP2B4,CLK1,GADD45A,HGF,SMAD7,SGK1,TGFBR1,BCAR3,DCLK1,HIPK3,SPRY2,DKK1,CAB39,UHMK1
14_Member	GO Biological Processes	GO:0033137	negative regulation of peptidyl-serine phosphorylation	-3.87774	-1.77874	4/30	1647,3082,4092,22943	GADD45A,HGF,SMAD7,DKK1
14_Member	GO Biological Processes	GO:0051347	positive regulation of transferase activity	-3.85064	-1.76198	17/692	493,1026,1647,1958,3082,3491,3656,7042,7046,9314,9852,10253,22943,26585,51719,57561,140609	ATP2B4,CDKN1A,GADD45A,EGR1,HGF,CCN1,IRAK2,TGFB2,TGFBR1,KLF4,EPM2AIP1,SPRY2,DKK1,GREM1,CAB39,ARRDC3,NEK7
14_Member	GO Biological Processes	GO:1902947	regulation of tau-protein kinase activity	-3.74711	-1.69984	3/13	1958,3082,22943	EGR1,HGF,DKK1
14_Member	GO Biological Processes	GO:0033135	regulation of peptidyl-serine phosphorylation	-3.55534	-1.5501	7/143	493,1647,3082,4092,8412,10253,22943	ATP2B4,GADD45A,HGF,SMAD7,BCAR3,SPRY2,DKK1
14_Member	GO Biological Processes	GO:0045860	positive regulation of protein kinase activity	-2.98566	-1.16121	13/540	493,1026,1647,1958,3082,3491,3656,7042,7046,10253,22943,26585,51719	ATP2B4,CDKN1A,GADD45A,EGR1,HGF,CCN1,IRAK2,TGFB2,TGFBR1,SPRY2,DKK1,GREM1,CAB39
14_Member	GO Biological Processes	GO:0033674	positive regulation of kinase activity	-2.50385	-0.843092	13/613	493,1026,1647,1958,3082,3491,3656,7042,7046,10253,22943,26585,51719	ATP2B4,CDKN1A,GADD45A,EGR1,HGF,CCN1,IRAK2,TGFB2,TGFBR1,SPRY2,DKK1,GREM1,CAB39
15_Summary	GO Biological Processes	GO:0060317	cardiac epithelial to mesenchymal transition	-6.17476	-3.48523	6/36	3037,6591,6615,7042,7046,27250,1026,1545,3162,3708,5329,10018,23645,27141,50484,54700,3638,25976,59338,2303,861,84612,3914,4092,26585,90102,6781,9314,22943	HAS2,SNAI2,SNAI1,TGFB2,TGFBR1,PDCD4,CDKN1A,CYP1B1,HMOX1,ITPR1,PLAUR,BCL2L11,PPP1R15A,CIDEB,RRM2B,RRN3,INSIG1,TIPARP,PLEKHA1,FOXC2,RUNX1,PARD6B,LAMB3,SMAD7,GREM1,PHLDB2,STC1,KLF4,DKK1
15_Member	GO Biological Processes	GO:0060317	cardiac epithelial to mesenchymal transition	-6.17476	-3.48523	6/36	3037,6591,6615,7042,7046,27250	HAS2,SNAI2,SNAI1,TGFB2,TGFBR1,PDCD4
15_Member	GO Biological Processes	GO:0097193	intrinsic apoptotic signaling pathway	-4.98488	-2.60027	12/289	1026,1545,3162,3708,5329,6591,6615,10018,23645,27141,50484,54700	CDKN1A,CYP1B1,HMOX1,ITPR1,PLAUR,SNAI2,SNAI1,BCL2L11,PPP1R15A,CIDEB,RRM2B,RRN3
15_Member	GO Biological Processes	GO:0060021	roof of mouth development	-4.83205	-2.51295	7/90	3638,6591,6615,7042,7046,25976,59338	INSIG1,SNAI2,SNAI1,TGFB2,TGFBR1,TIPARP,PLEKHA1
15_Member	GO Biological Processes	GO:0003198	epithelial to mesenchymal transition involved in endocardial cushion formation	-4.60038	-2.3305	4/20	6591,6615,7042,7046	SNAI2,SNAI1,TGFB2,TGFBR1
15_Member	GO Biological Processes	GO:0003272	endocardial cushion formation	-4.06233	-1.91054	4/27	6591,6615,7042,7046	SNAI2,SNAI1,TGFB2,TGFBR1
15_Member	GO Biological Processes	GO:0072132	mesenchyme morphogenesis	-3.9159	-1.80452	5/55	2303,6591,6615,7042,7046	FOXC2,SNAI2,SNAI1,TGFB2,TGFBR1
15_Member	GO Biological Processes	GO:1901797	negative regulation of signal transduction by p53 class mediator	-3.71259	-1.66764	4/33	6591,6615,50484,54700	SNAI2,SNAI1,RRM2B,RRN3
15_Member	GO Biological Processes	GO:0120193	tight junction organization	-3.5712	-1.55745	5/65	861,6591,6615,7046,84612	RUNX1,SNAI2,SNAI1,TGFBR1,PARD6B
15_Member	GO Biological Processes	GO:0008630	intrinsic apoptotic signaling pathway in response to DNA damage	-3.52105	-1.52994	6/103	1026,3162,6591,6615,10018,27141	CDKN1A,HMOX1,SNAI2,SNAI1,BCL2L11,CIDEB
15_Member	GO Biological Processes	GO:0034330	cell junction organization	-3.47939	-1.49873	10/299	861,3914,4092,6591,6615,7042,7046,26585,84612,90102	RUNX1,LAMB3,SMAD7,SNAI2,SNAI1,TGFB2,TGFBR1,GREM1,PARD6B,PHLDB2
15_Member	GO Biological Processes	GO:0003203	endocardial cushion morphogenesis	-3.47128	-1.49681	4/38	6591,6615,7042,7046	SNAI2,SNAI1,TGFB2,TGFBR1
15_Member	GO Biological Processes	GO:0003197	endocardial cushion development	-3.11489	-1.26198	4/47	6591,6615,7042,7046	SNAI2,SNAI1,TGFB2,TGFBR1
15_Member	GO Biological Processes	GO:2000810	regulation of bicellular tight junction assembly	-2.98339	-1.16121	3/23	861,6591,6615	RUNX1,SNAI2,SNAI1
15_Member	GO Biological Processes	GO:0070830	bicellular tight junction assembly	-2.79926	-1.03933	4/57	861,6591,6615,84612	RUNX1,SNAI2,SNAI1,PARD6B
15_Member	GO Biological Processes	GO:0034329	cell junction assembly	-2.79853	-1.03933	8/247	861,3914,4092,6591,6615,26585,84612,90102	RUNX1,LAMB3,SMAD7,SNAI2,SNAI1,GREM1,PARD6B,PHLDB2
15_Member	GO Biological Processes	GO:1901888	regulation of cell junction assembly	-2.79723	-1.03922	5/96	861,6591,6615,26585,90102	RUNX1,SNAI2,SNAI1,GREM1,PHLDB2
15_Member	GO Biological Processes	GO:2001243	negative regulation of intrinsic apoptotic signaling pathway	-2.73818	-0.997714	5/99	5329,6591,6615,50484,54700	PLAUR,SNAI2,SNAI1,RRM2B,RRN3
15_Member	GO Biological Processes	GO:0060536	cartilage morphogenesis	-2.73028	-0.995508	3/28	6591,6615,6781	SNAI2,SNAI1,STC1
15_Member	GO Biological Processes	GO:0120192	tight junction assembly	-2.69016	-0.968751	4/61	861,6591,6615,84612	RUNX1,SNAI2,SNAI1,PARD6B
15_Member	GO Biological Processes	GO:0043297	apical junction assembly	-2.56473	-0.880228	4/66	861,6591,6615,84612	RUNX1,SNAI2,SNAI1,PARD6B
15_Member	GO Biological Processes	GO:0048730	epidermis morphogenesis	-2.56134	-0.880228	3/32	6615,7042,9314	SNAI1,TGFB2,KLF4
15_Member	GO Biological Processes	GO:0061311	cell surface receptor signaling pathway involved in heart development	-2.52274	-0.854569	3/33	6591,6615,22943	SNAI2,SNAI1,DKK1
15_Member	GO Biological Processes	GO:0045216	cell-cell junction organization	-2.50228	-0.843092	6/162	861,6591,6615,7042,7046,84612	RUNX1,SNAI2,SNAI1,TGFB2,TGFBR1,PARD6B
15_Member	GO Biological Processes	GO:2001242	regulation of intrinsic apoptotic signaling pathway	-2.45022	-0.806885	6/166	5329,6591,6615,10018,50484,54700	PLAUR,SNAI2,SNAI1,BCL2L11,RRM2B,RRN3
15_Member	GO Biological Processes	GO:1905314	semi-lunar valve development	-2.38037	-0.75762	3/37	6591,6615,7042	SNAI2,SNAI1,TGFB2
15_Member	GO Biological Processes	GO:0010718	positive regulation of epithelial to mesenchymal transition	-2.01471	-0.491484	3/50	6615,7042,7046	SNAI1,TGFB2,TGFBR1
16_Summary	GO Biological Processes	GO:0001704	formation of primary germ layer	-5.74966	-3.18643	9/126	1843,2114,2303,2627,3685,3914,6615,9314,22943,90102,4090,7046,10253,1959,6781,26585,79365	DUSP1,ETS2,FOXC2,GATA6,ITGAV,LAMB3,SNAI1,KLF4,DKK1,PHLDB2,SMAD5,TGFBR1,SPRY2,EGR2,STC1,GREM1,BHLHE41
16_Member	GO Biological Processes	GO:0001704	formation of primary germ layer	-5.74966	-3.18643	9/126	1843,2114,2303,2627,3685,3914,6615,9314,22943	DUSP1,ETS2,FOXC2,GATA6,ITGAV,LAMB3,SNAI1,KLF4,DKK1
16_Member	GO Biological Processes	GO:0007369	gastrulation	-5.16893	-2.73631	10/188	1843,2114,2303,2627,3685,3914,6615,9314,22943,90102	DUSP1,ETS2,FOXC2,GATA6,ITGAV,LAMB3,SNAI1,KLF4,DKK1,PHLDB2
16_Member	GO Biological Processes	GO:0060795	cell fate commitment involved in formation of primary germ layer	-4.9479	-2.56903	5/34	2114,2303,2627,9314,22943	ETS2,FOXC2,GATA6,KLF4,DKK1
16_Member	GO Biological Processes	GO:0001706	endoderm formation	-3.95421	-1.82543	5/54	1843,2627,3685,3914,22943	DUSP1,GATA6,ITGAV,LAMB3,DKK1
16_Member	GO Biological Processes	GO:0001710	mesodermal cell fate commitment	-3.30586	-1.39159	3/18	2303,9314,22943	FOXC2,KLF4,DKK1
16_Member	GO Biological Processes	GO:0007492	endoderm development	-3.20369	-1.32233	5/78	1843,2627,3685,3914,22943	DUSP1,GATA6,ITGAV,LAMB3,DKK1
16_Member	GO Biological Processes	GO:0035987	endodermal cell differentiation	-3.18708	-1.31668	4/45	2627,3685,3914,22943	GATA6,ITGAV,LAMB3,DKK1
16_Member	GO Biological Processes	GO:0045165	cell fate commitment	-2.51993	-0.854569	8/274	2114,2303,2627,4090,7046,9314,10253,22943	ETS2,FOXC2,GATA6,SMAD5,TGFBR1,KLF4,SPRY2,DKK1
16_Member	GO Biological Processes	GO:0048333	mesodermal cell differentiation	-2.4493	-0.806885	3/35	2303,9314,22943	FOXC2,KLF4,DKK1
16_Member	GO Biological Processes	GO:0001707	mesoderm formation	-2.36432	-0.746113	4/75	2303,6615,9314,22943	FOXC2,SNAI1,KLF4,DKK1
16_Member	GO Biological Processes	GO:0048332	mesoderm morphogenesis	-2.32357	-0.714577	4/77	2303,6615,9314,22943	FOXC2,SNAI1,KLF4,DKK1
16_Member	GO Biological Processes	GO:0010470	regulation of gastrulation	-2.22479	-0.646044	3/42	9314,22943,90102	KLF4,DKK1,PHLDB2
16_Member	GO Biological Processes	GO:0007389	pattern specification process	-2.20103	-0.626221	10/446	1959,2114,2303,4090,6615,6781,7046,22943,26585,79365	EGR2,ETS2,FOXC2,SMAD5,SNAI1,STC1,TGFBR1,DKK1,GREM1,BHLHE41
16_Member	GO Biological Processes	GO:0007498	mesoderm development	-2.17582	-0.608758	5/134	2114,2303,6615,9314,22943	ETS2,FOXC2,SNAI1,KLF4,DKK1
17_Summary	GO Biological Processes	GO:0034754	cellular hormone metabolic process	-5.63664	-3.11688	9/130	133,220,1545,1577,1958,5978,10170,25976,59338,47,3638,6591,6615,9572,1082,3708,6659,8609,5166	ADM,ALDH1A3,CYP1B1,CYP3A5,EGR1,REST,DHRS9,TIPARP,PLEKHA1,ACLY,INSIG1,SNAI2,SNAI1,NR1D1,CGB3,ITPR1,SOX4,KLF7,PDK4
17_Member	GO Biological Processes	GO:0034754	cellular hormone metabolic process	-5.63664	-3.11688	9/130	133,220,1545,1577,1958,5978,10170,25976,59338	ADM,ALDH1A3,CYP1B1,CYP3A5,EGR1,REST,DHRS9,TIPARP,PLEKHA1
17_Member	GO Biological Processes	GO:0008202	steroid metabolic process	-5.08073	-2.67641	13/332	47,133,1545,1577,1958,3638,5978,6591,6615,9572,10170,25976,59338	ACLY,ADM,CYP1B1,CYP3A5,EGR1,INSIG1,REST,SNAI2,SNAI1,NR1D1,DHRS9,TIPARP,PLEKHA1
17_Member	GO Biological Processes	GO:0042445	hormone metabolic process	-4.24143	-2.02612	10/241	133,220,1082,1545,1577,1958,5978,10170,25976,59338	ADM,ALDH1A3,CGB3,CYP1B1,CYP3A5,EGR1,REST,DHRS9,TIPARP,PLEKHA1
17_Member	GO Biological Processes	GO:0010817	regulation of hormone levels	-3.51782	-1.52994	14/537	133,220,1082,1545,1577,1958,3708,5978,6659,8609,9572,10170,25976,59338	ADM,ALDH1A3,CGB3,CYP1B1,CYP3A5,EGR1,ITPR1,REST,SOX4,KLF7,NR1D1,DHRS9,TIPARP,PLEKHA1
17_Member	GO Biological Processes	GO:0042572	retinol metabolic process	-3.22454	-1.3368	4/44	220,1545,1577,10170	ALDH1A3,CYP1B1,CYP3A5,DHRS9
17_Member	GO Biological Processes	GO:0034308	primary alcohol metabolic process	-2.9221	-1.12019	5/90	220,1545,1577,5978,10170	ALDH1A3,CYP1B1,CYP3A5,REST,DHRS9
17_Member	GO Biological Processes	GO:0042573	retinoic acid metabolic process	-2.56134	-0.880228	3/32	220,1577,10170	ALDH1A3,CYP3A5,DHRS9
17_Member	Reactome Gene Sets	R-HSA-5362517	Signaling by Retinoic Acid	-2.19616	-0.623691	3/43	220,5166,10170	ALDH1A3,PDK4,DHRS9
18_Summary	Canonical Pathways	M167	PID AP1 PATHWAY	-5.56231	-3.07571	7/70	1843,1958,2113,3491,3725,4094,10018,7042,9314,3082,6615,5054,7046,3561,1026,6446	DUSP1,EGR1,ETS1,CCN1,JUN,MAF,BCL2L11,TGFB2,KLF4,HGF,SNAI1,SERPINE1,TGFBR1,IL2RG,CDKN1A,SGK1
18_Member	Canonical Pathways	M167	PID AP1 PATHWAY	-5.56231	-3.07571	7/70	1843,1958,2113,3491,3725,4094,10018	DUSP1,EGR1,ETS1,CCN1,JUN,MAF,BCL2L11
18_Member	GO Biological Processes	GO:0061614	pri-miRNA transcription by RNA polymerase II	-4.20211	-2.00358	5/48	1958,2113,3725,7042,9314	EGR1,ETS1,JUN,TGFB2,KLF4
18_Member	Canonical Pathways	M48	PID MET PATHWAY	-3.15341	-1.2937	5/80	1958,2113,3082,3725,6615	EGR1,ETS1,HGF,JUN,SNAI1
18_Member	KEGG Pathway	hsa04933	AGE-RAGE signaling pathway in diabetic complications	-2.73818	-0.997714	5/99	1958,3725,5054,7042,7046	EGR1,JUN,SERPINE1,TGFB2,TGFBR1
18_Member	KEGG Pathway	hsa05211	Renal cell carcinoma	-2.58893	-0.896162	4/65	2113,3082,3725,7042	ETS1,HGF,JUN,TGFB2
18_Member	KEGG Pathway	hsa05321	Inflammatory bowel disease (IBD)	-2.58893	-0.896162	4/65	3561,3725,4094,7042	IL2RG,JUN,MAF,TGFB2
18_Member	GO Biological Processes	GO:1902895	positive regulation of pri-miRNA transcription by RNA polymerase II	-2.56134	-0.880228	3/32	1958,3725,7042	EGR1,JUN,TGFB2
18_Member	Canonical Pathways	M115	PID REG GR PATHWAY	-2.22686	-0.646538	4/82	1026,1958,3725,6446	CDKN1A,EGR1,JUN,SGK1
18_Member	GO Biological Processes	GO:1902893	regulation of pri-miRNA transcription by RNA polymerase II	-2.19616	-0.623691	3/43	1958,3725,7042	EGR1,JUN,TGFB2
19_Summary	GO Biological Processes	GO:0009611	response to wounding	-5.47306	-2.99905	20/691	133,1026,1839,2113,2303,2627,3162,3491,3708,3725,5054,5329,7042,7046,9314,10672,23657,51330,90102,221037	ADM,CDKN1A,HBEGF,ETS1,FOXC2,GATA6,HMOX1,CCN1,ITPR1,JUN,SERPINE1,PLAUR,TGFB2,TGFBR1,KLF4,GNA13,SLC7A11,TNFRSF12A,PHLDB2,JMJD1C
19_Member	GO Biological Processes	GO:0009611	response to wounding	-5.47306	-2.99905	20/691	133,1026,1839,2113,2303,2627,3162,3491,3708,3725,5054,5329,7042,7046,9314,10672,23657,51330,90102,221037	ADM,CDKN1A,HBEGF,ETS1,FOXC2,GATA6,HMOX1,CCN1,ITPR1,JUN,SERPINE1,PLAUR,TGFB2,TGFBR1,KLF4,GNA13,SLC7A11,TNFRSF12A,PHLDB2,JMJD1C
19_Member	GO Biological Processes	GO:0042060	wound healing	-4.83465	-2.51295	17/576	1026,1839,2113,2303,2627,3162,3491,3708,5054,5329,7042,7046,10672,23657,51330,90102,221037	CDKN1A,HBEGF,ETS1,FOXC2,GATA6,HMOX1,CCN1,ITPR1,SERPINE1,PLAUR,TGFB2,TGFBR1,GNA13,SLC7A11,TNFRSF12A,PHLDB2,JMJD1C
19_Member	GO Biological Processes	GO:1903034	regulation of response to wounding	-3.60369	-1.57905	8/186	1026,1839,2303,5054,5329,9314,51330,90102	CDKN1A,HBEGF,FOXC2,SERPINE1,PLAUR,KLF4,TNFRSF12A,PHLDB2
19_Member	GO Biological Processes	GO:0061041	regulation of wound healing	-3.36053	-1.43236	7/154	1026,1839,2303,5054,5329,51330,90102	CDKN1A,HBEGF,FOXC2,SERPINE1,PLAUR,TNFRSF12A,PHLDB2
19_Member	GO Biological Processes	GO:0061045	negative regulation of wound healing	-2.38518	-0.758917	4/74	1026,5054,5329,90102	CDKN1A,SERPINE1,PLAUR,PHLDB2
19_Member	GO Biological Processes	GO:1903035	negative regulation of response to wounding	-2.10255	-0.552826	4/89	1026,5054,5329,90102	CDKN1A,SERPINE1,PLAUR,PHLDB2
20_Summary	GO Biological Processes	GO:0071407	cellular response to organic cyclic compound	-5.15573	-2.73311	17/544	493,861,1545,1958,3638,4090,5978,6591,6781,8780,9314,9572,10018,25976,56937,114907,115004,2707,3656,5054,5166,5734,27250,133,1026,1843,7042,10628	ATP2B4,RUNX1,CYP1B1,EGR1,INSIG1,SMAD5,REST,SNAI2,STC1,RIOK3,KLF4,NR1D1,BCL2L11,TIPARP,PMEPA1,FBXO32,CGAS,GJB3,IRAK2,SERPINE1,PDK4,PTGER4,PDCD4,ADM,CDKN1A,DUSP1,TGFB2,TXNIP
20_Member	GO Biological Processes	GO:0071407	cellular response to organic cyclic compound	-5.15573	-2.73311	17/544	493,861,1545,1958,3638,4090,5978,6591,6781,8780,9314,9572,10018,25976,56937,114907,115004	ATP2B4,RUNX1,CYP1B1,EGR1,INSIG1,SMAD5,REST,SNAI2,STC1,RIOK3,KLF4,NR1D1,BCL2L11,TIPARP,PMEPA1,FBXO32,CGAS
20_Member	GO Biological Processes	GO:0071396	cellular response to lipid	-3.92795	-1.81024	16/616	861,2707,3638,3656,5054,5166,5734,5978,6591,6781,9314,9572,10018,27250,56937,114907	RUNX1,GJB3,INSIG1,IRAK2,SERPINE1,PDK4,PTGER4,REST,SNAI2,STC1,KLF4,NR1D1,BCL2L11,PDCD4,PMEPA1,FBXO32
20_Member	GO Biological Processes	GO:0048545	response to steroid hormone	-3.77301	-1.71378	12/386	133,861,1026,1843,5978,6781,7042,9572,10018,10628,56937,114907	ADM,RUNX1,CDKN1A,DUSP1,REST,STC1,TGFB2,NR1D1,BCL2L11,TXNIP,PMEPA1,FBXO32
20_Member	GO Biological Processes	GO:0051384	response to glucocorticoid	-3.50047	-1.51582	7/146	133,1026,1843,5978,6781,10018,114907	ADM,CDKN1A,DUSP1,REST,STC1,BCL2L11,FBXO32
20_Member	GO Biological Processes	GO:0031960	response to corticosteroid	-3.21324	-1.3271	7/163	133,1026,1843,5978,6781,10018,114907	ADM,CDKN1A,DUSP1,REST,STC1,BCL2L11,FBXO32
20_Member	GO Biological Processes	GO:0071385	cellular response to glucocorticoid stimulus	-2.74366	-1.00089	4/59	5978,6781,10018,114907	REST,STC1,BCL2L11,FBXO32
20_Member	GO Biological Processes	GO:0071384	cellular response to corticosteroid stimulus	-2.66416	-0.953526	4/62	5978,6781,10018,114907	REST,STC1,BCL2L11,FBXO32
20_Member	GO Biological Processes	GO:0071383	cellular response to steroid hormone stimulus	-2.17849	-0.609892	7/249	861,5978,6781,9572,10018,56937,114907	RUNX1,REST,STC1,NR1D1,BCL2L11,PMEPA1,FBXO32

## Sheet: p53 downstream pathway
Description	Symbols
positive regulation of cell death	ADM	ALDH1A3	RHOB	BCL6	CDKN1A	CYP1B1	GADD45A	DUSP1	EGR1	HMOX1	CCN1	JUN	PLAUR	REST	SOX4	TGFB2	TGFBR1	TIMP3	PNMA1	AKAP12	BCL2L11	TXNIP	GNA13	DKK1	CIDEB	PDCD4	G0S2	TNFRSF12A	GLS	SERPINB5	CCNE2	SPRY2	ETS1	SMAD7	PTHLH	SNAI2	KLF10	KLF4	GREM1
blood vessel morphogenesis	ADM	RHOB	ATP2B4	RUNX1	CYP1B1	GADD45A	ETS1	FOXC2	GATA6	HAS2	HGF	HMOX1	CCN1	ITGAV	JUN	SMAD7	SERPINE1	SOX4	TGFB2	TGFBI	TGFBR1	KLF4	SPRY2	GNA13	TIPARP	GREM1	TNFRSF12A	EGR1	PDCD4	DUSP1	PTGER4	STC1	SEMA7A	ARRDC3	BMERB1	PHLDB2	TXNIP	PLEKHA1	HBEGF	AKAP12	BIRC2	SETD7	CDKN1A	KCNK1	SLC7A11	FUT8	REST	RRM2B	FBXO32
ossification	RUNX1	EGR2	FOXC2	HGF	CCN1	SMAD5	SMAD7	PTGER4	PTHLH	REST	SNAI2	SNAI1	STC1	TGFB2	KLF10	TUFT1	SEMA7A	DKK1	GREM1	TMEM64	ETS2	HAS2	INSIG1	MAF	SOX4	TGFBI	TGFBR1	TLL1	TIPARP	PLEKHA1	EGR1	KLF7	ARRDC3	BCL6	GBP1	ITGAV	NR1D1	PDCD4	RC3H2	BHLHE41	BMERB1
apoptotic signaling pathway	CDKN1A	CYP1B1	HGF	HMOX1	ITGAV	ITPR1	JUN	SERPINE1	PLAUR	SNAI2	SNAI1	TGFB2	TGFBR1	TIMP3	TRAF1	BCL2L11	PPP1R15A	CIDEB	RRM2B	G0S2	TNFRSF12A	RRN3	TM2D1	HBEGF	PDCD4	RHOB	ATP2B4	GATA6	GNA13	KIF3A	SLC7A11	JMJD1C
PID P53 DOWNSTREAM PATHWAY	BCL6	CDKN1A	GADD45A	DUSP1	HGF	JUN	SERPINE1	SERPINB5	SNAI2	DKK1	RRM2B	DUSP8	TGFB2	CREB5
negative regulation of intracellular signal transduction	ATP2B4	BCL6	DUSP1	DUSP8	GBP1	ITPR1	PLAUR	SNAI2	SNAI1	TGFB2	TIMP3	RIOK3	KLF4	NR1D1	HIPK3	SPRY2	PDCD4	RRM2B	RRN3	ARRDC3	PLEKHA1
extracellular matrix organization	CYP1B1	MEGF9	ETS1	FOXC2	HAS2	HAS3	CCN1	ITGAV	LAMB3	SERPINE1	SERPINB5	TGFB2	TGFBI	TGFBR1	TLL1	GREM1	PHLDB2	RHOB	BCL6	HBEGF	HGF	HMOX1	JUN	SNAI2	SNAI1	SEMA7A	AKAP12	SPRY2	CHMP4C	ALDH1A3	ARHGAP5	GATA6	BCL2L11
cellular response to growth factor stimulus	ATP2B4	EGR1	FUT8	GATA6	HAS2	HGF	HIVEP1	CCN1	JUN	SMAD5	SMAD7	SNAI2	TGFB2	TGFBR1	KLF4	SPRY2	DKK1	PEG10	GREM1	PDCD4	CTDSPL2	PMEPA1	SHISA2	SNAI1	PHLDB2	FOXC2	SEMA7A	SOX4	ADM	CDKN1A	REST	HEXIM1	TMEM65	SERPINB5	BCL2L11	TIPARP	RRM2B	PPP1R15A	CYP1B1	SERPINE1	HBEGF	EGR2	BHLHE41	MYPN	BCL6	SGK1	SERTAD2	TNFRSF12A	BRMS1L
regulation of cellular response to stress	BCL6	GADD45A	DUSP1	FUT8	HGF	INSIG1	REST	SNAI2	SNAI1	TGFB2	TRAF1	KLF4	NUP58	BCL2L11	HIPK3	DKK1	SMCHD1	PPP1R15A	SLC7A11	GREM1	PDCD4	KLHL15	YPEL3	CGAS	ATP2B4	CDKN1A	DUSP8	GBP1	JUN	SMAD7	SOX4	TIMP3	SPRY2	HEXIM1	PMEPA1	SPOPL	ANKLE2	CCN1	IRAK2	TGFBR1	BCAR3	SEMA7A	AKAP12	CCNG2	CCNE2	SERTAD1	CAB39	PTGER4
regulation of cell adhesion	BCL6	RUNX1	CYP1B1	DUSP1	ETS1	FOXC2	GBP1	HAS2	HLA-E	CCN1	ITGAV	SMAD7	SERPINE1	PLAUR	SNAI2	TGFB2	TGFBI	CYTH1	KLF4	GREM1	RND1	RC3H2	PHLDB2	MEGF9	LAMB3	BCL2L11	TNFRSF12A
FOXO-mediated transcription	BCL6	CCNG2	CDKN1A	GADD45A	KLF4	BCL2L11	TXNIP	FBXO32	SGK1	TGFB2	TGFBR1	SETD7	SERPINE1	SERPINB5	CCNE2	RRM2B	HEXIM1	SERTAD1	RHOB	EGR1	SNAI2	DUSP1	SNAI1	SOX4	GREM1	RRN3	EGR2	PTGER4	REST	CAB39	HMOX1	JUN	PDK4	KLF10
regulation of cytokine production	BIRC2	BCL6	RUNX1	CYP1B1	EGR1	GATA6	GBP1	HGF	HLA-E	HMOX1	ITGAV	SMAD7	SERPINE1	PTGER4	SNAI2	TGFB2	SEMA7A	RIOK3	KLF4	AKAP12	PUM2	PDCD4	CGAS	CDKN1A	DUSP1	ETS1	PLAUR	NR1D1	GREM1	PHLDB2	SERPINB9	IRAK2	HEXIM1	IL2RG	TRAF1	CLCF1	TNFRSF12A
embryonic morphogenesis	ADM	ALDH1A3	DUSP1	ETS2	FOXC2	GATA6	CCN1	INSIG1	ITGAV	LAMB3	SNAI1	SOX4	TGFB2	TGFBR1	KLF4	BCL2L11	SPRY2	DKK1	GREM1	PHLDB2	RHOB	HBEGF	HGF	SMAD7	SERPINB5	SNAI2	STC1	GNA13
peptidyl-serine phosphorylation	ATP2B4	CLK1	GADD45A	HGF	SMAD7	SGK1	TGFBR1	BCAR3	DCLK1	HIPK3	SPRY2	DKK1	CAB39	UHMK1	CDKN1A	EGR1	CCN1	IRAK2	TGFB2	KLF4	EPM2AIP1	GREM1	ARRDC3	NEK7
cardiac epithelial to mesenchymal transition	HAS2	SNAI2	SNAI1	TGFB2	TGFBR1	PDCD4	CDKN1A	CYP1B1	HMOX1	ITPR1	PLAUR	BCL2L11	PPP1R15A	CIDEB	RRM2B	RRN3	INSIG1	TIPARP	PLEKHA1	FOXC2	RUNX1	PARD6B	LAMB3	SMAD7	GREM1	PHLDB2	STC1	KLF4	DKK1
formation of primary germ layer	DUSP1	ETS2	FOXC2	GATA6	ITGAV	LAMB3	SNAI1	KLF4	DKK1	PHLDB2	SMAD5	TGFBR1	SPRY2	EGR2	STC1	GREM1	BHLHE41
cellular hormone metabolic process	ADM	ALDH1A3	CYP1B1	CYP3A5	EGR1	REST	DHRS9	TIPARP	PLEKHA1	ACLY	INSIG1	SNAI2	SNAI1	NR1D1	CGB3	ITPR1	SOX4	KLF7	PDK4
PID AP1 PATHWAY	DUSP1	EGR1	ETS1	CCN1	JUN	MAF	BCL2L11	TGFB2	KLF4	HGF	SNAI1	SERPINE1	TGFBR1	IL2RG	CDKN1A	SGK1
response to wounding	ADM	CDKN1A	HBEGF	ETS1	FOXC2	GATA6	HMOX1	CCN1	ITPR1	JUN	SERPINE1	PLAUR	TGFB2	TGFBR1	KLF4	GNA13	SLC7A11	TNFRSF12A	PHLDB2	JMJD1C
cellular response to organic cyclic compound	ATP2B4	RUNX1	CYP1B1	EGR1	INSIG1	SMAD5	REST	SNAI2	STC1	RIOK3	KLF4	NR1D1	BCL2L11	TIPARP	PMEPA1	FBXO32	CGAS	GJB3	IRAK2	SERPINE1	PDK4	PTGER4	PDCD4	ADM	CDKN1A	DUSP1	TGFB2	TXNIP
Red colored cells denote genes that present in both PID P53 DOWNSTREAM PATHWAY and other gene signatures.
[truncated: 5 more columns]
