# Supplementary material for: PLEKHA5 regulates the survival and peritoneal dissemination of diffuse-type gastric carcinoma cells with Met gene amplification
Source: Oncogenesis. 2021 Mar 6;10(3):25. doi: 10.1038/s41389-021-00314-1 (PMC7936979; doi:10.1038/s41389-021-00314-1)
Supplement: Supplementary file 9 — Supplementary Table 5 [file 41389_2021_314_MOESM9_ESM.xlsx]

## Sheet: Annotation
Input ID	Gene ID	Type	Tax ID	Homologene Gene ID	Homologene Gene Tax ID	Gene Symbol	Description	Biological Process (GO)	Kinase Class (UniProt)	Protein Function (Protein Atlas)	Subcellular Location (Protein Atlas)	Drug (DrugBank)	Canonical Pathways	Hallmark Gene Sets	GO:0044282 small molecule catabolic proce	GO:0051186 cofactor metabolic process	hsa01200 Carbon metabolism	GO:0006790 sulfur compound metabolic proc	hsa01230 Biosynthesis of amino acids	GO:0032787 monocarboxylic acid metabolic	hsa00280 Valine, leucine and isoleucine	GO:0042737 drug catabolic process	R-HSA-196849 Metabolism of water-soluble vi	GO:0015711 organic anion transport	GO:0034976 response to endoplasmic reticu	GO:0006091 generation of precursor metabo	GO:0006575 cellular modified amino acid m	GO:1901264 carbohydrate derivative transp	GO:0046596 regulation of viral entry into	GO:1901615 organic hydroxy compound metab	GO:0071825 protein-lipid complex subunit	GO:0045454 cell redox homeostasis	GO:0045055 regulated exocytosis	GO:0052547 regulation of peptidase activi
CKMT1B	1159	symbol	H. sapiens	1159	H. sapiens	CKMT1B	creatine kinase, mitochondrial 1B	GO:0006600 creatine metabolic process;GO:0046314 phosphocreatine biosynthetic process;GO:0006603 phosphocreatine metabolic process		Enzymes/ENZYME proteins/Transferases		Creatine (Creatine kinase activity)			1	0	0	0	0	0	0	0	0	0	0	1	1	0	0	0	0	0	0	0
CKMT1A	548596	symbol	H. sapiens	548596	H. sapiens	CKMT1A	creatine kinase, mitochondrial 1A	GO:0006600 creatine metabolic process;GO:0046314 phosphocreatine biosynthetic process;GO:0006603 phosphocreatine metabolic process		Enzymes/ENZYME proteins/Transferases					1	0	0	0	0	0	0	0	0	0	0	1	1	0	0	0	0	0	0	0
SLC2A2	6514	symbol	H. sapiens	6514	H. sapiens	SLC2A2	solute carrier family 2 member 2	GO:0106001 intestinal hexose absorption;GO:0015755 fructose transmembrane transport;GO:0070837 dehydroascorbic acid transport		Transporters/Electrochemical Potential-driven transporters	Nucleoplasm(Approved)	Streptozocin (Hexose transmembrane transporter activity)	(M106)PID HNF3B PATHWAY	(M5957)HALLMARK PANCREAS BETA CELLS	0	0	0	0	0	0	0	0	0	1	0	0	0	0	0	0	0	0	0	0
HBA2	3040	symbol	H. sapiens	3040	H. sapiens	HBA2	hemoglobin subunit alpha 2	GO:0015671 oxygen transport;GO:0015701 bicarbonate transport;GO:0042744 hydrogen peroxide catabolic process		Transporters/Transporter channels and pores					0	1	0	0	0	0	0	1	0	1	0	0	0	0	0	0	0	0	0	0
HBA1	3039	symbol	H. sapiens	3039	H. sapiens	HBA1	hemoglobin subunit alpha 1	GO:0015671 oxygen transport;GO:0015701 bicarbonate transport;GO:0042744 hydrogen peroxide catabolic process		Transporters/Transporter channels and pores		Mefloquine (Oxygen transporter activity);Iron Dextran (Oxygen transporter activity);4-Carboxycinnamic Acid (Oxygen transporter activity);2-[(2-methoxy-5-methylphenoxy)methyl]pyridine (Oxygen transporter activity);4-[(5-methoxy-2-methylphenoxy)methyl]pyridine (Oxygen transporter activity);SEBACIC ACID (Oxygen transporter activity);2-[4-({[(3,5-DICHLOROPHENYL)AMINO]CARBONYL}AMINO)PHENOXY]-2-METHYLP…			0	1	0	0	0	0	0	1	0	1	0	0	0	0	0	0	0	0	0	0
PLEKHA5	54477	symbol	H. sapiens	54477	H. sapiens	PLEKHA5	pleckstrin homology domain containing A5	GO:0061458 reproductive system development;GO:0048731 system development;GO:0007275 multicellular organism development			Cytosol(Supported)Nucleoplasm(Uncertain)				0	0	0	0	0	1	0	0	0	0	0	0	0	0	0	0	0	0	0	0
UNC13A	23025	symbol	H. sapiens	23025	H. sapiens	UNC13A	unc-13 homolog A	GO:0099525 presynaptic dense core vesicle exocytosis;GO:1903861 positive regulation of dendrite extension;GO:0061789 dense core granule priming			Cytosol;Endoplasmic reticulum;Nuclear membrane(Uncertain)				0	0	0	0	0	0	0	0	0	0	0	0	0	0	0	0	0	0	1	0
CTSD	1509	symbol	H. sapiens	1509	H. sapiens	CTSD	cathepsin D	GO:0019886 antigen processing and presentation of exogenous peptide antigen via MHC class II;GO:0043280 positive regulation of cysteine-type endopeptidase activity involved in apoptotic process;GO:0042159 lipoprotein catabolic process		Enzymes/{ENZYME proteins/Hydrolases,Peptidases/Aspartic-type peptidases}		Insulin Human (Aspartic-type endopeptidase activity);Insulin Pork (Aspartic-type endopeptidase activity);S-Methylcysteine (Aspartic-type endopeptidase activity);1h-Benoximidazole-2-Carboxylic Acid (Aspartic-type endopeptidase activity);N-Aminoethylmorpholine (Aspartic-type endopeptidase activity);5-AMINO-6-CYCLOHEXYL-4-HYDROXY-2-ISOBUTYL-HEXANOIC ACID (Aspartic-type endopeptidase activity);CYCLOH…	(M87)PID LKB1 PATHWAY; (M144)PID CERAMIDE PATHWAY; (M200)PID ERA GENOMIC PATHWAY	(M5921)HALLMARK COMPLEMENT; (M5939)HALLMARK P53 PATHWAY	0	0	0	0	0	0	0	0	0	0	0	0	0	0	0	0	0	0	1	1
SLPI	6590	symbol	H. sapiens	6590	H. sapiens	SLPI	secretory leukocyte peptidase inhibitor	GO:0045071 negative regulation of viral genome replication;GO:1903901 negative regulation of viral life cycle;GO:0045069 regulation of viral genome replication					(M3468)NABA ECM REGULATORS; (M5885)NABA MATRISOME ASSOCIATED; (M5889)NABA MATRISOME	(M5953)HALLMARK KRAS SIGNALING UP	0	0	0	0	0	0	0	0	0	0	0	0	0	0	1	0	0	0	1	1
NUP210	23225	symbol	H. sapiens	23225	H. sapiens	NUP210	nucleoporin 210	GO:0006409 tRNA export from nucleus;GO:0006110 regulation of glycolytic process;GO:0071431 tRNA-containing ribonucleoprotein complex export from nucleus		Transporters/Transporter channels and pores					0	1	0	0	0	1	0	0	0	0	0	1	0	0	1	0	0	1	0	0
STMN3	50861	symbol	H. sapiens	50861	H. sapiens	STMN3	stathmin 3	GO:0035021 negative regulation of Rac protein signal transduction;GO:0001835 blastocyst hatching;GO:0035020 regulation of Rac protein signal transduction							0	0	0	0	0	0	0	0	0	0	0	0	0	0	0	0	0	0	0	0
PHGDH	26227	symbol	H. sapiens	26227	H. sapiens	PHGDH	phosphoglycerate dehydrogenase	GO:0006564 L-serine biosynthetic process;GO:0019530 taurine metabolic process;GO:0006566 threonine metabolic process		Enzymes/ENZYME proteins/Oxidoreductases	Cytosol;Nucleoplasm;Plasma membrane(Enhanced)	NADH (Phosphoglycerate dehydrogenase activity)		(M5924)HALLMARK MTORC1 SIGNALING	1	1	1	1	1	1	0	0	0	0	0	1	0	0	0	0	0	0	0	0
PLTP	5360	symbol	H. sapiens	5360	H. sapiens	PLTP	phospholipid transfer protein	GO:0010875 positive regulation of cholesterol efflux;GO:0010189 vitamin E biosynthetic process;GO:0032376 positive regulation of cholesterol transport		Transporters/Transporter channels and pores					0	0	0	0	0	0	0	0	1	1	0	0	0	1	0	1	1	0	0	0
TCF21	6943	symbol	H. sapiens	6943	H. sapiens	TCF21	transcription factor 21	GO:0072277 metanephric glomerular capillary formation;GO:0072276 metanephric glomerulus vasculature morphogenesis;GO:0072104 glomerular capillary formation		Transcription factors/Basic domains					0	0	0	0	0	0	0	0	0	0	0	0	0	0	0	0	0	0	0	0
SKP2	6502	symbol	H. sapiens	6502	H. sapiens	SKP2	S-phase kinase associated protein 2	GO:0033148 positive regulation of intracellular estrogen receptor signaling pathway;GO:0033145 positive regulation of intracellular steroid hormone receptor signaling pathway;GO:1902916 positive regulation of protein polyubiquitination			Cytosol;Nucleus(Supported)		(M139)PID MYC PATHWAY; (M176)PID FOXM1 PATHWAY; (M136)PID FOXO PATHWAY	(M5895)HALLMARK WNT BETA CATENIN SIGNALING	0	0	0	0	0	0	0	0	0	0	0	0	0	0	0	0	0	0	0	0
PKDCC	91461	symbol	H. sapiens	91461	H. sapiens	PKDCC	protein kinase domain containing, cytoplasmic	GO:0042997 negative regulation of Golgi to plasma membrane protein transport;GO:0042996 regulation of Golgi to plasma membrane protein transport;GO:0032332 positive regulation of chondrocyte differentiation	Other	Enzymes/{ENZYME proteins/Transferases,Kinases}					0	0	0	0	0	0	0	0	0	0	0	0	0	0	0	0	0	0	0	0
IGFBP2	3485	symbol	H. sapiens	3485	H. sapiens	IGFBP2	insulin like growth factor binding protein 2	GO:0042104 positive regulation of activated T cell proliferation;GO:0046006 regulation of activated T cell proliferation;GO:0042102 positive regulation of T cell proliferation			Endoplasmic reticulum(Approved)		(M3008)NABA ECM GLYCOPROTEINS; (M5884)NABA CORE MATRISOME; (M5889)NABA MATRISOME	(M5941)HALLMARK UV RESPONSE UP; (M5956)HALLMARK KRAS SIGNALING DN; (M5930)HALLMARK EPITHELIAL MESENCHYMAL TRANSITION	0	0	0	0	0	0	0	0	0	0	0	0	0	0	0	0	0	0	0	0
ATP5D	513	gene_synonym	H. sapiens	513	H. sapiens	ATP5F1D	ATP synthase F1 subunit delta	GO:0042776 mitochondrial ATP synthesis coupled proton transport;GO:0033615 mitochondrial proton-transporting ATP synthase complex assembly;GO:0015986 ATP synthesis coupled proton transport				Enflurane (Transporter activity);Isoflurane (Transporter activity);Methoxyflurane (Transporter activity);Halothane (Transporter activity);Desflurane (Transporter activity);Sevoflurane (Transporter activity)		(M5936)HALLMARK OXIDATIVE PHOSPHORYLATION	0	0	0	0	0	0	0	0	0	0	0	1	0	0	0	0	0	0	0	0
SORL1	6653	symbol	H. sapiens	6653	H. sapiens	SORL1	sortilin related receptor 1	GO:0038020 insulin receptor recycling;GO:1902963 negative regulation of metalloendopeptidase activity involved in amyloid precursor protein catabolic process;GO:1900168 positive regulation of glial cell-derived neurotrophic factor secretion			Cell Junctions;Nucleoplasm(Approved)				0	0	0	0	0	1	0	0	0	0	0	0	0	0	0	0	0	0	0	1
TMEM176A	55365	symbol	H. sapiens	55365	H. sapiens	TMEM176A	transmembrane protein 176A	GO:2001199 negative regulation of dendritic cell differentiation;GO:2001198 regulation of dendritic cell differentiation;GO:0097028 dendritic cell differentiation			Mitochondria(Approved)			(M5953)HALLMARK KRAS SIGNALING UP	0	0	0	0	0	0	0	0	0	0	0	0	0	0	0	0	0	0	0	0
ANXA13	312	symbol	H. sapiens	312	H. sapiens	ANXA13	annexin A13	GO:0030154 cell differentiation;GO:0048869 cellular developmental process;GO:0032502 developmental process			Plasma membrane(Supported)		(M5880)NABA ECM AFFILIATED; (M5885)NABA MATRISOME ASSOCIATED; (M5889)NABA MATRISOME	(M5892)HALLMARK CHOLESTEROL HOMEOSTASIS	0	0	0	0	0	0	0	0	0	0	0	0	0	0	0	0	0	0	0	0
FGG	2266	symbol	H. sapiens	2266	H. sapiens	FGG	fibrinogen gamma chain	GO:0090331 negative regulation of platelet aggregation;GO:0045907 positive regulation of vasoconstriction;GO:0036345 platelet maturation				Sucralfate (Structural molecule activity)	(M169)PID INTEGRIN2 PATHWAY; (M257)PID EPHRINB REV PATHWAY; (M174)PID UPA UPAR PATHWAY	(M5946)HALLMARK COAGULATION	0	0	0	0	0	0	0	0	0	0	0	0	0	0	0	0	1	0	1	0
EFR3B	22979	symbol	H. sapiens	22979	H. sapiens	EFR3B	EFR3 homolog B	GO:0046854 phosphatidylinositol phosphorylation;GO:0046834 lipid phosphorylation;GO:0046488 phosphatidylinositol metabolic process							0	0	0	0	0	1	0	0	0	0	0	0	0	0	0	0	0	0	0	0
SMAD6	4091	symbol	H. sapiens	4091	H. sapiens	SMAD6	SMAD family member 6	GO:0007352 zygotic specification of dorsal/ventral axis;GO:0010991 negative regulation of SMAD protein complex assembly;GO:0003183 mitral valve morphogenesis		Transcription factors	Nuclear bodies;Nucleus(Supported)Golgi apparatus(Uncertain)		(M181)PID BMP PATHWAY	(M5896)HALLMARK TGF BETA SIGNALING	0	0	0	0	0	0	0	0	0	0	0	0	0	0	0	0	0	0	0	0
SULT1A4	445329	symbol	H. sapiens	445329	H. sapiens	SULT1A4	sulfotransferase family 1A member 4	GO:0042420 dopamine catabolic process;GO:1903351 cellular response to dopamine;GO:0098989 NMDA selective glutamate receptor signaling pathway		Enzymes/ENZYME proteins/Transferases					1	0	0	1	0	0	0	1	0	0	1	1	0	0	0	1	0	0	0	0
S100A4	6275	symbol	H. sapiens	6275	H. sapiens	S100A4	S100 calcium binding protein A4	GO:0001837 epithelial to mesenchymal transition;GO:0043123 positive regulation of I-kappaB kinase/NF-kappaB signaling;GO:0043122 regulation of I-kappaB kinase/NF-kappaB signaling			Plasma membrane(Enhanced)	Trifluoperazine (Rage receptor binding)	(M5883)NABA SECRETED FACTORS; (M5885)NABA MATRISOME ASSOCIATED; (M5889)NABA MATRISOME	(M5944)HALLMARK ANGIOGENESIS; (M5939)HALLMARK P53 PATHWAY; (M5891)HALLMARK HYPOXIA	0	0	0	0	0	0	0	0	0	0	0	0	0	0	0	0	0	0	0	0
SMPDL3B	27293	symbol	H. sapiens	27293	H. sapiens	SMPDL3B	sphingomyelin phosphodiesterase acid like 3B	GO:0034122 negative regulation of toll-like receptor signaling pathway;GO:0034121 regulation of toll-like receptor signaling pathway;GO:0006685 sphingomyelin catabolic process			Cytosol;Golgi apparatus(Approved)				0	0	0	0	0	1	0	0	0	0	0	0	0	0	0	0	0	0	0	0
SERINC2	347735	symbol	H. sapiens	347735	H. sapiens	SERINC2	serine incorporator 2	GO:1904219 positive regulation of CDP-diacylglycerol-serine O-phosphatidyltransferase activity;GO:1904222 positive regulation of serine C-palmitoyltransferase activity;GO:1904217 regulation of CDP-diacylglycerol-serine O-phosphatidyltransferase activity							1	0	0	0	1	0	0	0	0	0	0	0	1	0	0	0	0	0	0	0
BIN1	274	symbol	H. sapiens	274	H. sapiens	BIN1	bridging integrator 1	GO:1903946 negative regulation of ventricular cardiac muscle cell action potential;GO:0106135 negative regulation of cardiac muscle cell contraction;GO:1904878 negative regulation of calcium ion transmembrane transport via high voltage-gated calcium channel			Cytosol(Supported)		(M67)PID ARF6 TRAFFICKING PATHWAY; (M19)PID P73PATHWAY	(M5893)HALLMARK MITOTIC SPINDLE; (M5909)HALLMARK MYOGENESIS	0	0	0	0	0	0	0	0	0	0	0	0	0	0	0	0	1	0	0	1
CRELD2	79174	symbol	H. sapiens	79174	H. sapiens	CRELD2	cysteine rich with EGF like domains 2						(M3008)NABA ECM GLYCOPROTEINS; (M5884)NABA CORE MATRISOME; (M5889)NABA MATRISOME		0	0	0	0	0	0	0	0	0	0	0	0	0	0	0	0	0	0	0	0
ANK3	288	symbol	H. sapiens	288	H. sapiens	ANK3	ankyrin 3	GO:1902260 negative regulation of delayed rectifier potassium channel activity;GO:1900827 positive regulation of membrane depolarization during cardiac muscle cell action potential;GO:1903817 negative regulation of voltage-gated potassium channel activity			Plasma membrane(Approved)				0	0	0	0	0	0	0	0	0	0	0	0	0	0	0	0	0	0	0	0
SYTL5	94122	symbol	H. sapiens	94122	H. sapiens	SYTL5	synaptotagmin like 5	GO:0006887 exocytosis;GO:0006886 intracellular protein transport;GO:0032940 secretion by cell			Cytosol;Microtubules;Nucleoplasm(Approved)				0	0	0	0	0	0	0	0	0	0	0	0	0	0	0	0	0	0	0	0
COX8A	1351	symbol	H. sapiens	1351	H. sapiens	COX8A	cytochrome c oxidase subunit 8A	GO:0006123 mitochondrial electron transport, cytochrome c to oxygen;GO:0042775 mitochondrial ATP synthesis coupled electron transport;GO:0042773 ATP synthesis coupled electron transport		Transporters/Primary Active Transporters		Cholic Acid (Cytochrome-c oxidase activity);N-Formylmethionine (Cytochrome-c oxidase activity)		(M5905)HALLMARK ADIPOGENESIS; (M5936)HALLMARK OXIDATIVE PHOSPHORYLATION	0	0	0	0	0	0	0	0	0	0	0	1	0	0	0	0	0	0	0	0
ID1	3397	symbol	H. sapiens	3397	H. sapiens	ID1	inhibitor of DNA binding 1, HLH protein	GO:0036164 cell-abiotic substrate adhesion;GO:0050774 negative regulation of dendrite morphogenesis;GO:0010621 negative regulation of transcription by transcription factor localization		Transcription factors/Basic domains	Nucleoplasm(Enhanced)Golgi apparatus(Uncertain)		(M185)PID ALK1 PATHWAY; (M182)PID IL3 PATHWAY; (M288)PID HES HEY PATHWAY	(M5896)HALLMARK TGF BETA SIGNALING; (M5942)HALLMARK UV RESPONSE DN	0	0	0	0	0	0	0	0	0	0	0	0	0	0	0	0	0	1	0	0
INPP5A	3632	symbol	H. sapiens	3632	H. sapiens	INPP5A	inositol polyphosphate-5-phosphatase A	GO:0046855 inositol phosphate dephosphorylation;GO:0071545 inositol phosphate catabolic process;GO:0046856 phosphatidylinositol dephosphorylation		Enzymes/ENZYME proteins/Hydrolases	Cytosol(Approved)				1	0	0	0	0	1	0	0	0	0	0	0	0	0	0	1	0	0	0	0
LGALS1	3956	symbol	H. sapiens	3956	H. sapiens	LGALS1	galectin 1	GO:0002317 plasma cell differentiation;GO:0034120 positive regulation of erythrocyte aggregation;GO:0046598 positive regulation of viral entry into host cell			Cytosol;Nucleoplasm(Approved)	Beta-Mercaptoethanol (Signal transducer activity);Thiodigalactoside (Signal transducer activity);1,4-Dithiothreitol (Signal transducer activity)	(M269)PID RAS PATHWAY; (M254)PID MYC REPRESS PATHWAY; (M5880)NABA ECM AFFILIATED	(M5935)HALLMARK FATTY ACID METABOLISM; (M5930)HALLMARK EPITHELIAL MESENCHYMAL TRANSITION	0	0	0	0	0	0	0	0	0	0	0	0	0	0	1	0	0	0	1	0
C5	727	symbol	H. sapiens	727	H. sapiens	C5	complement C5	GO:0010760 negative regulation of macrophage chemotaxis;GO:0090197 positive regulation of chemokine secretion;GO:1905522 negative regulation of macrophage migration				Immune Globulin Human (Receptor binding);Eculizumab (Receptor binding)		(M5956)HALLMARK KRAS SIGNALING DN	0	0	0	0	0	0	0	0	0	0	0	0	0	0	0	0	0	0	0	1
CFAP36	112942	symbol	H. sapiens	112942	H. sapiens	CFAP36	cilia and flagella associated protein 36	GO:0008150 biological_process							0	0	0	0	0	0	0	0	0	0	0	0	0	0	0	0	0	0	0	0
PLBD2	196463	symbol	H. sapiens	196463	H. sapiens	PLBD2	phospholipase B domain containing 2	GO:0016042 lipid catabolic process;GO:0006629 lipid metabolic process;GO:1901575 organic substance catabolic process							0	0	0	0	0	1	0	0	0	0	0	0	0	0	0	0	0	0	0	0
FHL1	2273	symbol	H. sapiens	2273	H. sapiens	FHL1	four and a half LIM domains 1	GO:1901016 regulation of potassium ion transmembrane transporter activity;GO:0043268 positive regulation of potassium ion transport;GO:1901379 regulation of potassium ion transmembrane transport			Cytosol(Supported)Plasma membrane(Approved)			(M5909)HALLMARK MYOGENESIS	0	0	0	0	0	0	0	0	0	0	0	0	0	0	0	0	0	0	0	0
DPYD	1806	symbol	H. sapiens	1806	H. sapiens	DPYD	dihydropyrimidine dehydrogenase	GO:0006214 thymidine catabolic process;GO:0046127 pyrimidine deoxyribonucleoside catabolic process;GO:0046104 thymidine metabolic process		Enzymes/ENZYME proteins/Oxidoreductases		(5s)-5-Iododihydro-2,4(1h,3h)-Pyrimidinedione (Protein homodimerization activity);Nadph Dihydro-Nicotinamide-Adenine-Dinucleotidephosphate (Protein homodimerization activity);6-Carboxymethyluracil (Protein homodimerization activity);Flavin adenine dinucleotide (Protein homodimerization activity);Riboflavin Monophosphate (Protein homodimerization activity);Uracil (Protein homodimerization activity…		(M5902)HALLMARK APOPTOSIS	1	1	0	0	1	0	1	1	0	0	0	1	0	0	0	0	0	0	0	0
IFITM2	10581	symbol	H. sapiens	10581	H. sapiens	IFITM2	interferon induced transmembrane protein 2	GO:0046597 negative regulation of viral entry into host cell;GO:0046596 regulation of viral entry into host cell;GO:0045071 negative regulation of viral genome replication		Transporters/Accessory Factors Involved in Transport				(M5911)HALLMARK INTERFERON ALPHA RESPONSE; (M5913)HALLMARK INTERFERON GAMMA RESPONSE	0	0	0	0	0	0	0	0	0	0	0	0	0	0	1	0	0	0	0	0
IFITM3	10410	symbol	H. sapiens	10410	H. sapiens	IFITM3	interferon induced transmembrane protein 3	GO:0046597 negative regulation of viral entry into host cell;GO:0046596 regulation of viral entry into host cell;GO:0032897 negative regulation of viral transcription		Transporters/Accessory Factors Involved in Transport				(M5911)HALLMARK INTERFERON ALPHA RESPONSE; (M5902)HALLMARK APOPTOSIS; (M5947)HALLMARK IL2 STAT5 SIGNALING	0	0	0	0	0	0	0	0	0	0	0	0	0	0	1	0	0	0	0	0
XK	7504	symbol	H. sapiens	7504	H. sapiens	XK	X-linked Kx blood group	GO:0031133 regulation of axon diameter;GO:0010961 cellular magnesium ion homeostasis;GO:0010960 magnesium ion homeostasis		Blood group antigen proteins;Transporters/Electrochemical Potential-driven transporters	Mitochondria;Nucleoplasm;Vesicles(Approved)			(M5945)HALLMARK HEME METABOLISM	0	0	0	0	0	0	0	0	0	1	0	0	0	0	0	0	0	0	0	0
PFKL	5211	symbol	H. sapiens	5211	H. sapiens	PFKL	phosphofructokinase, liver type	GO:0061621 canonical glycolysis;GO:0061620 glycolytic process through glucose-6-phosphate;GO:0061615 glycolytic process through fructose-6-phosphate		Enzymes/ENZYME proteins/Transferases	Mitochondria;Nucleoli(Approved)		(M255)PID HIF1 TFPATHWAY	(M5905)HALLMARK ADIPOGENESIS; (M5891)HALLMARK HYPOXIA; (M5924)HALLMARK MTORC1 SIGNALING	1	1	1	0	1	1	0	0	0	0	0	1	0	0	0	0	0	0	1	0
QPRT	23475	symbol	H. sapiens	23475	H. sapiens	QPRT	quinolinate phosphoribosyltransferase	GO:0034213 quinolinate catabolic process;GO:0046874 quinolinate metabolic process;GO:0009435 NAD biosynthetic process		Enzymes/ENZYME proteins/Transferases		Niacin (Protein homodimerization activity)			1	1	0	0	0	0	0	1	1	0	0	1	0	0	0	0	0	0	0	0
CLU	1191	symbol	H. sapiens	1191	H. sapiens	CLU	clusterin	GO:1905892 negative regulation of cellular response to thapsigargin;GO:1905895 negative regulation of cellular response to tunicamycin;GO:0061740 protein targeting to lysosome involved in chaperone-mediated autophagy					(M254)PID MYC REPRESS PATHWAY	(M5892)HALLMARK CHOLESTEROL HOMEOSTASIS; (M5946)HALLMARK COAGULATION; (M5902)HALLMARK APOPTOSIS	0	0	0	0	0	0	0	1	0	1	1	0	0	0	0	0	1	0	1	0
HRSP12	10247	gene_synonym	H. sapiens	10247	H. sapiens	RIDA	reactive intermediate imine deaminase A homolog	GO:0019518 L-threonine catabolic process to glycine;GO:0006567 threonine catabolic process;GO:0061157 mRNA destabilization				Benzoic Acid (Xenon atom binding)			1	0	0	0	1	0	0	1	0	0	0	0	0	0	0	0	0	0	0	0
PXMP2	5827	symbol	H. sapiens	5827	H. sapiens	PXMP2	peroxisomal membrane protein 2	GO:0008150 biological_process		Transporters				(M5948)HALLMARK BILE ACID METABOLISM	1	0	0	0	0	0	0	0	0	0	0	0	0	0	0	0	0	0	0	0
SIAE	54414	symbol	H. sapiens	54414	H. sapiens	SIAE	sialic acid acetylesterase	GO:0005975 carbohydrate metabolic process;GO:0002682 regulation of immune system process;GO:0002376 immune system process		Enzymes/ENZYME proteins/Hydrolases					0	0	0	0	0	0	0	0	0	0	0	0	0	0	0	0	0	0	0	0
GRIP1	23426	symbol	H. sapiens	23426	H. sapiens	GRIP1	glutamate receptor interacting protein 1	GO:0098887 neurotransmitter receptor transport, endosome to postsynaptic membrane;GO:0150012 positive regulation of neuron projection arborization;GO:0099639 neurotransmitter receptor transport, endosome to plasma membrane							0	0	0	0	0	0	0	0	0	0	0	0	0	0	0	0	0	0	0	0
SLC17A3	10786	symbol	H. sapiens	10786	H. sapiens	SLC17A3	solute carrier family 17 member 3	GO:0015760 glucose-6-phosphate transport;GO:0015747 urate transport;GO:1990961 drug transmembrane export		Transporters/Electrochemical Potential-driven transporters					0	0	0	0	0	0	0	0	0	1	0	1	0	1	0	0	0	0	0	0
THRB	7068	symbol	H. sapiens	7068	H. sapiens	THRB	thyroid hormone receptor beta	GO:0042480 negative regulation of eye photoreceptor cell development;GO:0046549 retinal cone cell development;GO:0008050 female courtship behavior		Nuclear receptors;Transcription factors/Zinc-coordinating DNA-binding domains	Nuclear bodies(Supported)	Liothyronine (Zinc ion binding);Levothyroxine (Zinc ion binding);Dextrothyroxine (Zinc ion binding);Liotrix (Zinc ion binding);[3,5-Dibromo-4-(4-Hydroxy-3-Phenethylcarbamoyl-Phenoxy)-Phenyl]-Acetic Acid (Zinc ion binding);3,5-Dichloro-4-[(4-Hydroxy-3-Isopropylphenoxy)Phenylacetic Acid (Zinc ion binding);2-[4-(4-Hydroxy-3-Isopropyl-Phenoxy)-3,5-Dimethyl-Phenyl]-2h-[1,2,4]Triazine-3,5-Dione (Zinc i…	(M162)PID RXR VDR PATHWAY	(M5956)HALLMARK KRAS SIGNALING DN	0	0	0	0	0	0	0	0	0	0	0	0	0	0	0	0	0	0	0	0
CFH	3075	symbol	H. sapiens	3075	H. sapiens	CFH	complement factor H	GO:0006957 complement activation, alternative pathway;GO:1903659 regulation of complement-dependent cytotoxicity;GO:0030449 regulation of complement activation			Vesicles(Approved)			(M5946)HALLMARK COAGULATION; (M5921)HALLMARK COMPLEMENT; (M5953)HALLMARK KRAS SIGNALING UP	0	0	0	0	0	0	0	0	0	0	0	0	0	0	0	0	0	0	0	0
TCEA3	6920	symbol	H. sapiens	6920	H. sapiens	TCEA3	transcription elongation factor A3	GO:0006355 regulation of transcription, DNA-templated;GO:1903506 regulation of nucleic acid-templated transcription;GO:0006351 transcription, DNA-templated			Nucleoplasm;Vesicles(Approved)				0	0	0	0	0	0	0	0	0	0	0	0	0	0	0	0	0	0	0	0
MYO1F	4542	symbol	H. sapiens	4542	H. sapiens	MYO1F	myosin IF	GO:0030050 vesicle transport along actin filament;GO:0099515 actin filament-based transport;GO:0099518 vesicle cytoskeletal trafficking							0	0	0	0	0	0	0	0	0	0	0	0	0	0	0	0	0	0	0	0
OLFM1	10439	symbol	H. sapiens	10439	H. sapiens	OLFM1	olfactomedin 1	GO:0003190 atrioventricular valve formation;GO:0003188 heart valve formation;GO:0003181 atrioventricular valve morphogenesis			Cytosol;Nucleoli;Nucleus(Approved)			(M5941)HALLMARK UV RESPONSE UP; (M5906)HALLMARK ESTROGEN RESPONSE EARLY; (M5907)HALLMARK ESTROGEN RESPONSE LATE	0	0	0	0	0	0	0	0	0	0	0	0	0	0	0	0	0	0	0	0
DNM1	1759	symbol	H. sapiens	1759	H. sapiens	DNM1	dynamin 1	GO:0016185 synaptic vesicle budding from presynaptic endocytic zone membrane;GO:1900244 positive regulation of synaptic vesicle endocytosis;GO:0070142 synaptic vesicle budding		Enzymes/ENZYME proteins/Hydrolases	Nucleoplasm(Supported)		(M252)PID IL8 CXCR1 PATHWAY; (M257)PID EPHRINB REV PATHWAY; (M210)PID IL8 CXCR2 PATHWAY		0	0	0	0	0	0	0	0	0	0	0	0	0	0	0	0	0	0	0	0
SCN9A	6335	symbol	H. sapiens	6335	H. sapiens	SCN9A	sodium voltage-gated channel alpha subunit 9	GO:0048266 behavioral response to pain;GO:0086010 membrane depolarization during action potential;GO:0019228 neuronal action potential		Transporters/Transporter channels and pores;Voltage-gated ion channels/Voltage-Gated Sodium Channels	Actin filaments;Focal adhesion sites;Plasma membrane(Approved)	Ranolazine (Voltage-gated sodium channel activity);Lidocaine (Voltage-gated sodium channel activity);Zonisamide (Voltage-gated sodium channel activity);Rufinamide (Voltage-gated sodium channel activity);Lacosamide (Voltage-gated sodium channel activity)		(M5947)HALLMARK IL2 STAT5 SIGNALING	0	0	0	0	0	0	0	1	0	0	0	0	0	0	0	0	0	0	0	0
LYNX1	66004	symbol	H. sapiens	66004	H. sapiens	LYNX1	Ly6/neurotoxin 1	GO:0007271 synaptic transmission, cholinergic;GO:2000272 negative regulation of signaling receptor activity;GO:0099601 regulation of neurotransmitter receptor activity		Transporters/Accessory Factors Involved in Transport					0	0	0	0	0	0	0	0	0	0	0	0	0	0	0	0	0	0	0	0
CPVL	54504	symbol	H. sapiens	54504	H. sapiens	CPVL	carboxypeptidase vitellogenic like	GO:0051603 proteolysis involved in cellular protein catabolic process;GO:0044257 cellular protein catabolic process;GO:0030163 protein catabolic process		Enzymes/Peptidases/Serine-type peptidases	Endoplasmic reticulum(Supported)				0	0	0	0	0	0	0	0	0	0	0	0	0	0	0	0	0	0	0	0
PRDX2	7001	symbol	H. sapiens	7001	H. sapiens	PRDX2	peroxiredoxin 2	GO:0031665 negative regulation of lipopolysaccharide-mediated signaling pathway;GO:0031664 regulation of lipopolysaccharide-mediated signaling pathway;GO:0045581 negative regulation of T cell differentiation		Enzymes/ENZYME proteins/Oxidoreductases		3-Sulfinoalanine (Thioredoxin peroxidase activity);N-Carbamoyl-Alanine (Thioredoxin peroxidase activity)		(M5938)HALLMARK REACTIVE OXIGEN SPECIES PATHWAY; (M5945)HALLMARK HEME METABOLISM	0	1	0	0	0	0	0	1	0	0	0	0	0	0	1	0	0	1	0	0
LGMN	5641	symbol	H. sapiens	5641	H. sapiens	LGMN	legumain	GO:2001028 positive regulation of endothelial cell chemotaxis;GO:1900273 positive regulation of long-term synaptic potentiation;GO:0090026 positive regulation of monocyte chemotaxis		Enzymes/{ENZYME proteins/Hydrolases,Peptidases/Cysteine-type peptidases}	Nucleoplasm;Vesicles(Approved)			(M5892)HALLMARK CHOLESTEROL HOMEOSTASIS; (M5946)HALLMARK COAGULATION; (M5921)HALLMARK COMPLEMENT	0	0	0	0	0	1	0	0	1	0	0	0	0	0	0	1	0	0	0	1
PCSK1	5122	symbol	H. sapiens	5122	H. sapiens	PCSK1	proprotein convertase subtilisin/kexin type 1	GO:0016486 peptide hormone processing;GO:0042445 hormone metabolic process;GO:0016485 protein processing		Enzymes/{ENZYME proteins/Hydrolases,Peptidases/Serine-type peptidases}		Insulin Human (Serine-type endopeptidase activity);Insulin Pork (Serine-type endopeptidase activity)		(M5957)HALLMARK PANCREAS BETA CELLS	0	0	0	0	0	0	0	0	0	0	0	0	0	0	0	0	0	0	0	0
HTT	3064	symbol	H. sapiens	3064	H. sapiens	HTT	huntingtin	GO:0031587 positive regulation of inositol 1,4,5-trisphosphate-sensitive calcium-release channel activity;GO:0031585 regulation of inositol 1,4,5-trisphosphate-sensitive calcium-release channel activity;GO:0051281 positive regulation of release of sequestered calcium ion into cytosol			Cytosol;Nucleoplasm(Supported)		(M145)PID P53 DOWNSTREAM PATHWAY		0	0	0	0	0	0	0	0	0	0	0	0	0	0	0	0	0	0	0	0
SNTB1	6641	symbol	H. sapiens	6641	H. sapiens	SNTB1	syntrophin beta 1	GO:0006936 muscle contraction;GO:0003012 muscle system process;GO:0003008 system process						(M5930)HALLMARK EPITHELIAL MESENCHYMAL TRANSITION	0	0	0	0	0	0	0	0	0	0	0	0	0	0	0	0	0	0	0	0
BCL2L15	440603	symbol	H. sapiens	440603	H. sapiens	BCL2L15	BCL2 like 15	GO:0042981 regulation of apoptotic process;GO:0043067 regulation of programmed cell death;GO:0006915 apoptotic process							0	0	0	0	0	0	0	0	0	0	0	0	0	0	0	0	0	0	0	0
TBL1X	6907	symbol	H. sapiens	6907	H. sapiens	TBL1X	transducin beta like 1 X-linked	GO:0090263 positive regulation of canonical Wnt signaling pathway;GO:0016575 histone deacetylation;GO:0030177 positive regulation of Wnt signaling pathway			Nucleoli;Nucleus(Approved)		(M223)PID BETA CATENIN NUC PATHWAY		0	0	0	0	0	1	0	0	0	0	0	0	0	0	0	1	0	0	0	0
ACKR4	51554	symbol	H. sapiens	51554	H. sapiens	ACKR4	atypical chemokine receptor 4	GO:0070098 chemokine-mediated signaling pathway;GO:0007204 positive regulation of cytosolic calcium ion concentration;GO:1990869 cellular response to chemokine		G-protein coupled receptors/{Chemokines and chemotactic factors receptors,GPCRs excl olfactory receptors}	Vesicles(Supported)Mitochondria(Uncertain)				0	0	0	0	0	0	0	0	0	0	0	0	0	0	0	0	0	0	0	0
GPI	2821	symbol	H. sapiens	2821	H. sapiens	GPI	glucose-6-phosphate isomerase	GO:0061621 canonical glycolysis;GO:0061620 glycolytic process through glucose-6-phosphate;GO:0061615 glycolytic process through fructose-6-phosphate		Enzymes/ENZYME proteins/Isomerase	Cytosol;Plasma membrane(Supported)Nucleoplasm(Approved)	alpha-D-glucose 6-phosphate (Ubiquitin protein ligase binding);6-Phosphogluconic Acid (Ubiquitin protein ligase binding);5-Phospho-D-Arabinohydroxamic Acid (Ubiquitin protein ligase binding);D-glucitol 6-phosphate (Ubiquitin protein ligase binding);5-Phosphoarabinonic Acid (Ubiquitin protein ligase binding);Glucose-6-Phosphate (Ubiquitin protein ligase binding);Erythose-4-Phosphate (Ubiquitin pro…		(M5936)HALLMARK OXIDATIVE PHOSPHORYLATION; (M5891)HALLMARK HYPOXIA; (M5924)HALLMARK MTORC1 SIGNALING	1	1	1	0	0	1	0	0	0	0	0	1	0	0	0	0	0	0	1	0
FAM129A	116496	gene_synonym	H. sapiens	116496	H. sapiens	NIBAN1	niban apoptosis regulator 1	GO:0045727 positive regulation of translation;GO:0001933 negative regulation of protein phosphorylation;GO:0034250 positive regulation of cellular amide metabolic process			Cytosol(Supported)Plasma membrane(Approved)			(M5892)HALLMARK CHOLESTEROL HOMEOSTASIS; (M5924)HALLMARK MTORC1 SIGNALING	0	0	0	0	0	0	0	0	0	0	1	0	0	0	0	0	0	0	0	0
ALDH1L2	160428	symbol	H. sapiens	160428	H. sapiens	ALDH1L2	aldehyde dehydrogenase 1 family member L2	GO:0009258 10-formyltetrahydrofolate catabolic process;GO:0009397 folic acid-containing compound catabolic process;GO:0009256 10-formyltetrahydrofolate metabolic process		Enzymes/ENZYME proteins/Oxidoreductases	Mitochondria(Enhanced)				1	1	0	0	0	0	0	1	1	0	0	0	1	0	0	0	0	0	0	0
TM7SF3	51768	symbol	H. sapiens	51768	H. sapiens	TM7SF3	transmembrane 7 superfamily member 3	GO:0032024 positive regulation of insulin secretion;GO:0090277 positive regulation of peptide hormone secretion;GO:0050796 regulation of insulin secretion			Cytosol;Nucleus(Supported)			(M5939)HALLMARK P53 PATHWAY	0	0	0	0	0	0	0	0	0	0	1	0	0	0	0	0	0	0	0	0
CALD1	800	symbol	H. sapiens	800	H. sapiens	CALD1	caldesmon 1	GO:0006936 muscle contraction;GO:0003012 muscle system process;GO:0003008 system process			Actin filaments;Plasma membrane(Enhanced)			(M5930)HALLMARK EPITHELIAL MESENCHYMAL TRANSITION	0	0	0	0	0	0	0	0	0	0	0	0	0	0	0	0	0	0	0	0
LMO4	8543	symbol	H. sapiens	8543	H. sapiens	LMO4	LIM domain only 4	GO:0001843 neural tube closure;GO:0021527 spinal cord association neuron differentiation;GO:0021514 ventral spinal cord interneuron differentiation			Nucleoplasm(Supported)Midbody ring(Approved)		(M183)PID IL6 7 PATHWAY; (M100)PID SHP2 PATHWAY; (M200)PID ERA GENOMIC PATHWAY		0	0	0	0	0	0	0	0	0	0	0	0	0	0	0	0	0	0	0	0
GSTM2	2946	symbol	H. sapiens	2946	H. sapiens	GSTM2	glutathione S-transferase mu 2	GO:0014809 regulation of skeletal muscle contraction by regulation of release of sequestered calcium ion;GO:0010881 regulation of cardiac muscle contraction by regulation of the release of sequestered calcium ion;GO:0060316 positive regulation of ryanodine-sensitive calcium-release channel activity		Enzymes/ENZYME proteins/Transferases	Cytosol(Enhanced)	Glutathione (Receptor binding);Glutathione S-(2,4 Dinitrobenzene) (Receptor binding);Oxidized Glutathione Disulfide (Receptor binding);S-METHYL-GLUTATHIONE (Receptor binding)		(M5892)HALLMARK CHOLESTEROL HOMEOSTASIS	0	1	0	1	0	1	0	1	0	0	0	0	1	0	0	0	0	0	0	0
SLX1A	548593	symbol	H. sapiens	548593	H. sapiens	SLX1A	SLX1 homolog A, structure-specific endonuclease subunit	GO:1904431 positive regulation of t-circle formation;GO:1904429 regulation of t-circle formation;GO:0010792 DNA double-strand break processing involved in repair via single-strand annealing			Nucleoplasm(Approved)				0	0	0	0	0	0	0	0	0	0	0	0	0	0	0	0	0	0	0	0
ITPRIPL2	162073	symbol	H. sapiens	162073	H. sapiens	ITPRIPL2	ITPRIP like 2				Centrosome(Approved)				0	0	0	0	0	0	0	0	0	0	0	0	0	0	0	0	0	0	0	0
ALDH2	217	symbol	H. sapiens	217	H. sapiens	ALDH2	aldehyde dehydrogenase 2 family member	GO:0006068 ethanol catabolic process;GO:0006069 ethanol oxidation;GO:0034310 primary alcohol catabolic process		Enzymes/ENZYME proteins/Oxidoreductases		NADH (Electron carrier activity);Guanidine (Electron carrier activity);Disulfiram (Electron carrier activity);Daidzin (Electron carrier activity);Crotonaldehyde (Electron carrier activity)		(M5905)HALLMARK ADIPOGENESIS; (M5934)HALLMARK XENOBIOTIC METABOLISM	1	0	0	1	0	0	1	1	0	0	0	1	1	0	0	1	0	0	0	0
PDIA4	9601	symbol	H. sapiens	9601	H. sapiens	PDIA4	protein disulfide isomerase family A member 4	GO:0061077 chaperone-mediated protein folding;GO:0045454 cell redox homeostasis;GO:0009306 protein secretion		Enzymes/ENZYME proteins/Isomerase	Endoplasmic reticulum(Supported)				0	0	0	0	0	0	0	0	0	0	1	0	0	0	0	0	0	1	0	0
IFITM1	8519	symbol	H. sapiens	8519	H. sapiens	IFITM1	interferon induced transmembrane protein 1	GO:0046597 negative regulation of viral entry into host cell;GO:0046596 regulation of viral entry into host cell;GO:0045071 negative regulation of viral genome replication		CD markers;Transporters/Accessory Factors Involved in Transport	Cytosol(Supported)			(M5911)HALLMARK INTERFERON ALPHA RESPONSE; (M5932)HALLMARK INFLAMMATORY RESPONSE	0	0	0	0	0	0	0	0	0	0	0	0	0	0	1	0	0	0	0	0
SORD	6652	symbol	H. sapiens	6652	H. sapiens	SORD	sorbitol dehydrogenase	GO:0051160 L-xylitol catabolic process;GO:0006062 sorbitol catabolic process;GO:0019640 glucuronate catabolic process to xylulose 5-phosphate		Enzymes/ENZYME proteins/Oxidoreductases	Cytosol(Approved)	NADH (Zinc ion binding);Cp-166572, 2-Hydroxymethyl-4-(4-N,N-Dimethylaminosulfonyl-1-Piperazino)-Pyrimidine (Zinc ion binding)		(M5928)HALLMARK MYC TARGETS V2; (M5908)HALLMARK ANDROGEN RESPONSE; (M5907)HALLMARK ESTROGEN RESPONSE LATE	1	0	0	0	0	1	0	0	0	0	0	1	0	0	0	1	0	0	0	0
SLC25A10	1468	symbol	H. sapiens	1468	H. sapiens	SLC25A10	solute carrier family 25 member 10	GO:1902356 oxaloacetate(2-) transmembrane transport;GO:0071423 malate transmembrane transport;GO:0071422 succinate transmembrane transport		Transporters/Electrochemical Potential-driven transporters	Mitochondria(Supported)Nucleoplasm(Approved)	Succinic acid (Dicarboxylic acid transmembrane transporter activity)		(M5905)HALLMARK ADIPOGENESIS; (M5937)HALLMARK GLYCOLYSIS	1	0	0	1	0	0	0	0	0	1	0	0	0	0	0	0	0	0	0	0
SCD	6319	symbol	H. sapiens	6319	H. sapiens	SCD	stearoyl-CoA desaturase	GO:0046949 fatty-acyl-CoA biosynthetic process;GO:0045540 regulation of cholesterol biosynthetic process;GO:0035337 fatty-acyl-CoA metabolic process		Enzymes/ENZYME proteins/Oxidoreductases	Endoplasmic reticulum(Enhanced)			(M5892)HALLMARK CHOLESTEROL HOMEOSTASIS; (M5908)HALLMARK ANDROGEN RESPONSE; (M5909)HALLMARK MYOGENESIS	0	1	0	1	0	1	0	0	0	0	0	1	0	0	0	1	0	0	0	0
CST3	1471	symbol	H. sapiens	1471	H. sapiens	CST3	cystatin C	GO:0060311 negative regulation of elastin catabolic process;GO:0010711 negative regulation of collagen catabolic process;GO:0060310 regulation of elastin catabolic process			Golgi apparatus;Vesicles(Supported)		(M3468)NABA ECM REGULATORS; (M5885)NABA MATRISOME ASSOCIATED; (M5889)NABA MATRISOME		0	0	0	0	0	0	0	1	0	0	0	0	0	0	0	0	1	0	1	1
CRIP1	1396	symbol	H. sapiens	1396	H. sapiens	CRIP1	cysteine rich protein 1	GO:0060741 prostate gland stromal morphogenesis;GO:0071493 cellular response to UV-B;GO:0060512 prostate gland morphogenesis			Centrosome;Cytosol;Nuclear speckles(Uncertain)				0	0	0	0	0	0	0	0	0	0	0	0	0	0	0	0	0	0	0	0
GSTM1	2944	symbol	H. sapiens	2944	H. sapiens	GSTM1	glutathione S-transferase mu 1	GO:0070458 cellular detoxification of nitrogen compound;GO:0018916 nitrobenzene metabolic process;GO:1901687 glutathione derivative biosynthetic process		Enzymes/ENZYME proteins/Transferases	Cytosol(Approved)	Glutathione (Protein homodimerization activity);(9r,10r)-9-(S-Glutathionyl)-10-Hydroxy-9,10-Dihydrophenanthrene (Protein homodimerization activity);Zinc Trihydroxide (Protein homodimerization activity);Glutathione S-(2,4 Dinitrobenzene) (Protein homodimerization activity);Fluorotryptophane (Protein homodimerization activity);(9s,10s)-9-(S-Glutathionyl)-10-Hydroxy-9,10-Dihydrophenanthrene (Protein…	(M195)PID CMYB PATHWAY	(M5902)HALLMARK APOPTOSIS	0	1	0	1	0	0	0	1	0	0	0	0	1	0	0	0	0	0	0	0
SCPEP1	59342	symbol	H. sapiens	59342	H. sapiens	SCPEP1	serine carboxypeptidase 1	GO:0042573 retinoic acid metabolic process;GO:0097755 positive regulation of blood vessel diameter;GO:0001523 retinoid metabolic process		Enzymes/Peptidases/Serine-type peptidases	Golgi apparatus(Approved)	L-BENZYLSUCCINIC ACID (Serine-type carboxypeptidase activity)			0	0	0	0	0	1	0	0	0	0	0	0	0	0	0	0	0	0	0	0
C9orf116	138162	symbol	H. sapiens	138162	H. sapiens	C9orf116	chromosome 9 open reading frame 116	GO:0071494 cellular response to UV-C;GO:0010225 response to UV-C;GO:0034644 cellular response to UV			Cytosol;Nucleoplasm(Approved)				0	0	0	0	0	0	0	0	0	0	0	0	0	0	0	0	0	0	0	0
CCDC34	91057	symbol	H. sapiens	91057	H. sapiens	CCDC34	coiled-coil domain containing 34				Nuclear membrane;Nucleoli fibrillar center(Approved)				0	0	0	0	0	0	0	0	0	0	0	0	0	0	0	0	0	0	0	0
ATP9A	10079	symbol	H. sapiens	10079	H. sapiens	ATP9A	ATPase phospholipid transporting 9A (putative)	GO:0045332 phospholipid translocation;GO:0034204 lipid translocation;GO:0015914 phospholipid transport		Enzymes/ENZYME proteins/Hydrolases;Transporters/Primary Active Transporters					0	0	0	0	0	0	0	0	0	1	0	0	0	1	0	0	0	0	0	0
CAPG	822	symbol	H. sapiens	822	H. sapiens	CAPG	capping actin protein, gelsolin like	GO:0051016 barbed-end actin filament capping;GO:0051693 actin filament capping;GO:0071803 positive regulation of podosome assembly			Nucleus(Enhanced)			(M5947)HALLMARK IL2 STAT5 SIGNALING; (M5950)HALLMARK ALLOGRAFT REJECTION; (M5930)HALLMARK EPITHELIAL MESENCHYMAL TRANSITION	0	0	0	0	0	0	0	0	0	0	0	0	0	0	0	0	1	0	0	0
BLVRB	645	symbol	H. sapiens	645	H. sapiens	BLVRB	biliverdin reductase B	GO:0042167 heme catabolic process;GO:0006787 porphyrin-containing compound catabolic process;GO:0046149 pigment catabolic process		Enzymes/ENZYME proteins/Oxidoreductases	Cytosol(Supported)Nucleoplasm;Plasma membrane(Approved)	Riboflavin (Riboflavin reductase (nadph) activity);NADH (Riboflavin reductase (nadph) activity);Biliverdine Ix Alpha (Riboflavin reductase (nadph) activity);Riboflavin Monophosphate (Riboflavin reductase (nadph) activity);2'-Monophosphoadenosine 5'-Diphosphoribose (Riboflavin reductase (nadph) activity);7,8-dimethylalloxazine (Riboflavin reductase (nadph) activity);Mesobiliverdin Iv Alpha (Ribofl…		(M5906)HALLMARK ESTROGEN RESPONSE EARLY; (M5945)HALLMARK HEME METABOLISM; (M5907)HALLMARK ESTROGEN RESPONSE LATE	0	1	0	0	0	0	0	1	0	0	0	0	0	0	0	0	0	0	0	0
ADAP1	11033	symbol	H. sapiens	11033	H. sapiens	ADAP1	ArfGAP with dual PH domains 1	GO:0043547 positive regulation of GTPase activity;GO:0043087 regulation of GTPase activity;GO:0051345 positive regulation of hydrolase activity			Cytosol(Supported)Plasma membrane(Approved)		(M86)PID ARF6 PATHWAY; (M141)PID PI3KCI PATHWAY		0	0	0	0	0	0	0	0	0	0	0	0	0	0	0	0	0	0	0	0
LRP5	4041	symbol	H. sapiens	4041	H. sapiens	LRP5	LDL receptor related protein 5	GO:0061304 retinal blood vessel morphogenesis;GO:0061299 retina vasculature morphogenesis in camera-type eye;GO:0060764 cell-cell signaling involved in mammary gland development					(M77)PID WNT SIGNALING PATHWAY; (M266)PID NCADHERIN PATHWAY; (M5493)WNT SIGNALING		1	0	0	0	0	0	0	0	0	0	0	0	0	0	0	1	1	0	0	0
DPYSL2	1808	symbol	H. sapiens	1808	H. sapiens	DPYSL2	dihydropyrimidinase like 2	GO:0006208 pyrimidine nucleobase catabolic process;GO:0030516 regulation of axon extension;GO:0048675 axon extension			Cytosol(Supported)Plasma membrane(Approved)			(M5919)HALLMARK HEDGEHOG SIGNALING	0	0	0	0	0	0	0	0	0	0	0	0	0	0	0	0	0	0	0	0
ADARB1	104	symbol	H. sapiens	104	H. sapiens	ADARB1	adenosine deaminase RNA specific B1	GO:0021965 spinal cord ventral commissure morphogenesis;GO:0021618 hypoglossal nerve morphogenesis;GO:0021566 hypoglossal nerve development		Enzymes/ENZYME proteins/Hydrolases	Nucleoplasm(Supported)Cytosol(Approved)				0	0	0	0	0	0	0	0	0	0	0	0	0	0	1	0	0	0	0	0
STS	412	symbol	H. sapiens	412	H. sapiens	STS	steroid sulfatase	GO:0006706 steroid catabolic process;GO:0006687 glycosphingolipid metabolic process;GO:0006664 glycolipid metabolic process		Enzymes/ENZYME proteins/Hydrolases		2-Amino-3-Oxo-4-Sulfo-Butyric Acid (Sulfuric ester hydrolase activity)		(M5949)HALLMARK PEROXISOME	0	0	0	0	0	1	0	0	0	0	0	0	0	0	0	1	0	0	0	0
DSP	1832	symbol	H. sapiens	1832	H. sapiens	DSP	desmoplakin	GO:0086073 bundle of His cell-Purkinje myocyte adhesion involved in cell communication;GO:0098911 regulation of ventricular cardiac muscle cell action potential;GO:0003223 ventricular compact myocardium morphogenesis			Cell Junctions(Enhanced)		(M142)PID AJDISS 2PATHWAY		0	0	0	0	0	0	0	0	0	0	0	0	0	0	0	0	0	0	1	0
CD99	4267	symbol	H. sapiens	4267	H. sapiens	CD99	CD99 molecule (Xg blood group)	GO:2000391 positive regulation of neutrophil extravasation;GO:2000389 regulation of neutrophil extravasation;GO:1902624 positive regulation of neutrophil migration		CD markers	Golgi apparatus(Approved)			(M5915)HALLMARK APICAL JUNCTION	0	0	0	0	0	0	0	0	0	0	0	0	0	0	0	0	0	0	0	0
DNAJC12	56521	symbol	H. sapiens	56521	H. sapiens	DNAJC12	DnaJ heat shock protein family (Hsp40) member C12							(M5907)HALLMARK ESTROGEN RESPONSE LATE	0	0	0	0	0	0	0	0	0	0	0	0	0	0	0	0	0	0	0	0
CHID1	66005	symbol	H. sapiens	66005	H. sapiens	CHID1	chitinase domain containing 1	GO:1900016 negative regulation of cytokine production involved in inflammatory response;GO:1900015 regulation of cytokine production involved in inflammatory response;GO:0002576 platelet degranulation			Intermediate filaments;Nucleoplasm(Uncertain)				0	0	0	0	0	0	0	0	0	0	0	0	0	0	0	0	0	0	1	0
DDC	1644	symbol	H. sapiens	1644	H. sapiens	DDC	dopa decarboxylase	GO:0042416 dopamine biosynthetic process;GO:0033076 isoquinoline alkaloid metabolic process;GO:0046219 indolalkylamine biosynthetic process		Enzymes/ENZYME proteins/Lyases	Actin filaments(Approved)	Pyridoxal Phosphate (Pyridoxal phosphate binding);Carbidopa (Pyridoxal phosphate binding);Methyldopa (Pyridoxal phosphate binding);CHF-1512 (Pyridoxal phosphate binding)		(M5934)HALLMARK XENOBIOTIC METABOLISM	1	0	0	0	0	0	1	1	0	0	0	0	0	0	0	1	0	0	0	0
RHOBTB3	22836	symbol	H. sapiens	22836	H. sapiens	RHOBTB3	Rho related BTB domain containing 3	GO:0008045 motor neuron axon guidance;GO:0043652 engulfment of apoptotic cell;GO:0008584 male gonad development			Vesicles(Uncertain)			(M5906)HALLMARK ESTROGEN RESPONSE EARLY	0	0	0	0	0	0	0	0	0	0	0	0	0	0	0	0	0	0	0	0
FASN	2194	symbol	H. sapiens	2194	H. sapiens	FASN	fatty acid synthase	GO:0090557 establishment of endothelial intestinal barrier;GO:0008611 ether lipid biosynthetic process;GO:0046949 fatty-acyl-CoA biosynthetic process		Enzymes/ENZYME proteins/{Hydrolases,Lyases,Oxidoreductases,Transferases}	Cytosol;Plasma membrane(Enhanced)	Cerulenin (Poly(a) rna binding);Orlistat (Poly(a) rna binding)	(M236)PID DELTA NP63 PATHWAY; (M19)PID P73PATHWAY	(M5892)HALLMARK CHOLESTEROL HOMEOSTASIS; (M5935)HALLMARK FATTY ACID METABOLISM; (M5906)HALLMARK ESTROGEN RESPONSE EARLY	0	1	0	1	0	1	0	0	1	0	0	1	0	0	0	1	0	0	0	0
PROS1	5627	symbol	H. sapiens	5627	H. sapiens	PROS1	protein S	GO:0042730 fibrinolysis;GO:0030195 negative regulation of blood coagulation;GO:0030449 regulation of complement activation				Drotrecogin alfa (Endopeptidase inhibitor activity);Menadione (Endopeptidase inhibitor activity);Sodium Tetradecyl Sulfate (Endopeptidase inhibitor activity)		(M5946)HALLMARK COAGULATION; (M5934)HALLMARK XENOBIOTIC METABOLISM	0	0	0	0	0	0	0	0	0	0	0	0	0	0	0	0	0	0	1	1
MUC1	4582	symbol	H. sapiens	4582	H. sapiens	MUC1	mucin 1, cell surface associated	GO:0006977 DNA damage response, signal transduction by p53 class mediator resulting in cell cycle arrest;GO:0090240 positive regulation of histone H4 acetylation;GO:0072431 signal transduction involved in mitotic G1 DNA damage checkpoint		CD markers			(M5880)NABA ECM AFFILIATED; (M5885)NABA MATRISOME ASSOCIATED; (M5889)NABA MATRISOME	(M5947)HALLMARK IL2 STAT5 SIGNALING; (M5906)HALLMARK ESTROGEN RESPONSE EARLY	0	0	0	0	0	0	0	0	1	0	0	1	0	0	0	0	0	0	0	0
FAH	2184	symbol	H. sapiens	2184	H. sapiens	FAH	fumarylacetoacetate hydrolase	GO:1902000 homogentisate catabolic process;GO:0006527 arginine catabolic process;GO:0006559 L-phenylalanine catabolic process		Enzymes/ENZYME proteins/Hydrolases	Cytosol(Approved)	Fumarate (Metal ion binding);Acetoacetic Acid (Metal ion binding);4-[Hydroxy-[Methyl-Phosphinoyl]]-3-Oxo-Butanoic Acid (Metal ion binding)		(M5947)HALLMARK IL2 STAT5 SIGNALING; (M5905)HALLMARK ADIPOGENESIS; (M5934)HALLMARK XENOBIOTIC METABOLISM	1	0	0	0	0	1	0	1	0	0	0	0	0	0	0	1	0	0	0	0
GUK1	2987	symbol	H. sapiens	2987	H. sapiens	GUK1	guanylate kinase 1	GO:0006185 dGDP biosynthetic process;GO:0046711 GDP biosynthetic process;GO:0046054 dGMP metabolic process		Enzymes/ENZYME proteins/Transferases	Cytosol;Nucleoplasm(Uncertain)	Guanosine-5'-Monophosphate (Guanylate kinase activity)		(M5898)HALLMARK DNA REPAIR	0	0	0	1	0	0	0	0	0	0	0	1	0	1	0	0	0	0	0	0
VEPH1	79674	symbol	H. sapiens	79674	H. sapiens	VEPH1	ventricular zone expressed PH domain containing 1	GO:0060392 negative regulation of SMAD protein signal transduction;GO:0030512 negative regulation of transforming growth factor beta receptor signaling pathway;GO:0060390 regulation of SMAD protein signal transduction			Cytosol;Nucleoli;Nucleus(Approved)				0	0	0	0	0	0	0	0	0	0	0	0	0	0	0	0	0	0	0	0
ACY1	95	symbol	H. sapiens	95	H. sapiens	ACY1	aminoacylase 1	GO:0006805 xenobiotic metabolic process;GO:0071466 cellular response to xenobiotic stimulus;GO:0006520 cellular amino acid metabolic process		Enzymes/{ENZYME proteins/Hydrolases,Peptidases/Metallopeptidases}		L-Aspartic Acid (Metallopeptidase activity);Acetylcysteine (Metallopeptidase activity)			1	0	0	1	1	0	0	0	1	0	0	0	0	0	0	0	0	0	0	0
SGK3	23678	symbol	H. sapiens	23678	H. sapiens	SGK3	serum/glucocorticoid regulated kinase family member 3	GO:2001240 negative regulation of extrinsic apoptotic signaling pathway in absence of ligand;GO:2001239 regulation of extrinsic apoptotic signaling pathway in absence of ligand;GO:2001237 negative regulation of extrinsic apoptotic signaling pathway		Enzymes/{ENZYME proteins/Transferases,Kinases/AGC Ser/Thr protein kinases}	Nucleoplasm(Supported)Vesicles(Approved)				0	0	0	0	0	0	0	0	0	0	0	0	0	0	0	0	0	0	0	0
RAB3D	9545	symbol	H. sapiens	9545	H. sapiens	RAB3D	RAB3D, member RAS oncogene family	GO:0018125 peptidyl-cysteine methylation;GO:1903307 positive regulation of regulated secretory pathway;GO:0043312 neutrophil degranulation			Vesicles(Approved)				0	0	0	0	0	0	0	0	0	0	0	0	0	0	0	0	0	0	1	0
MAP7	9053	symbol	H. sapiens	9053	H. sapiens	MAP7	microtubule associated protein 7	GO:0072659 protein localization to plasma membrane;GO:1990778 protein localization to cell periphery;GO:0006970 response to osmotic stress			Cytosol;Microtubules(Supported)			(M5908)HALLMARK ANDROGEN RESPONSE; (M5951)HALLMARK SPERMATOGENESIS; (M5953)HALLMARK KRAS SIGNALING UP	0	0	0	0	0	0	0	0	0	0	0	0	0	0	0	0	0	0	0	0
ESYT1	23344	symbol	H. sapiens	23344	H. sapiens	ESYT1	extended synaptotagmin 1	GO:0061817 endoplasmic reticulum-plasma membrane tethering;GO:0051643 endoplasmic reticulum localization;GO:0006687 glycosphingolipid metabolic process		Transporters	Endoplasmic reticulum(Supported)			(M5905)HALLMARK ADIPOGENESIS	0	0	0	0	0	1	0	0	0	1	0	0	0	0	0	0	0	0	0	0
SUSD2	56241	symbol	H. sapiens	56241	H. sapiens	SUSD2	sushi domain containing 2	GO:0051782 negative regulation of cell division;GO:1902807 negative regulation of cell cycle G1/S phase transition;GO:1902806 regulation of cell cycle G1/S phase transition			Plasma membrane(Approved)				0	0	0	0	0	0	0	0	0	0	0	0	0	0	0	0	0	0	0	0
NHSL1	57224	symbol	H. sapiens	57224	H. sapiens	NHSL1	NHS like 1	GO:0030154 cell differentiation;GO:0048869 cellular developmental process;GO:0032502 developmental process			Nuclear membrane;Nucleoplasm(Approved)				0	0	0	0	0	0	0	0	0	0	0	0	0	0	0	0	0	0	0	0
ANXA6	309	symbol	H. sapiens	309	H. sapiens	ANXA6	annexin A6	GO:0003418 growth plate cartilage chondrocyte differentiation;GO:0003413 chondrocyte differentiation involved in endochondral bone morphogenesis;GO:0003417 growth plate cartilage development		Transporters/Transporter channels and pores			(M5880)NABA ECM AFFILIATED; (M5885)NABA MATRISOME ASSOCIATED; (M5889)NABA MATRISOME		0	0	0	0	0	0	0	0	0	0	0	0	0	0	0	0	0	0	0	0
PNPLA1	285848	symbol	H. sapiens	285848	H. sapiens	PNPLA1	patatin like phospholipase domain containing 1	GO:0019433 triglyceride catabolic process;GO:0046464 acylglycerol catabolic process;GO:0046461 neutral lipid catabolic process			Intermediate filaments(Uncertain)				0	0	0	0	0	1	0	0	0	0	0	0	0	0	0	0	1	0	0	0
HECW1	23072	symbol	H. sapiens	23072	H. sapiens	HECW1	HECT, C2 and WW domain containing E3 ubiquitin protein ligase 1	GO:2000650 negative regulation of sodium ion transmembrane transporter activity;GO:1902306 negative regulation of sodium ion transmembrane transport;GO:0010766 negative regulation of sodium ion transport		Enzymes/ENZYME proteins/Transferases	Cytosol(Supported)				0	0	0	0	0	0	0	0	0	0	0	0	0	0	0	0	0	0	0	0
C1S	716	symbol	H. sapiens	716	H. sapiens	C1S	complement C1s	GO:0006958 complement activation, classical pathway;GO:0030449 regulation of complement activation;GO:0002455 humoral immune response mediated by circulating immunoglobulin		Enzymes/{ENZYME proteins/Hydrolases,Peptidases/Serine-type peptidases}	Cytosol;Nucleus(Approved)	Cetuximab (Serine-type endopeptidase activity);Etanercept (Serine-type endopeptidase activity);Adalimumab (Serine-type endopeptidase activity);Abciximab (Serine-type endopeptidase activity);Gemtuzumab ozogamicin (Serine-type endopeptidase activity);Trastuzumab (Serine-type endopeptidase activity);Rituximab (Serine-type endopeptidase activity);Basiliximab (Serine-type endopeptidase activity);Murom…		(M5911)HALLMARK INTERFERON ALPHA RESPONSE; (M5946)HALLMARK COAGULATION; (M5921)HALLMARK COMPLEMENT	0	0	0	0	0	0	0	0	0	0	0	0	0	0	0	0	0	0	0	0
PEPD	5184	symbol	H. sapiens	5184	H. sapiens	PEPD	peptidase D	GO:0030574 collagen catabolic process;GO:0032963 collagen metabolic process;GO:0006520 cellular amino acid metabolic process		Enzymes/{ENZYME proteins/Hydrolases,Peptidases/Metallopeptidases}	Nucleoplasm(Supported)				1	0	0	0	0	0	0	0	0	0	0	0	0	0	0	0	0	0	0	0
LRRC28	123355	symbol	H. sapiens	123355	H. sapiens	LRRC28	leucine rich repeat containing 28				Golgi apparatus;Mitochondria;Nucleus(Approved)				0	0	0	0	0	0	0	0	0	0	0	0	0	0	0	0	0	0	0	0
ARL2	402	symbol	H. sapiens	402	H. sapiens	ARL2	ADP ribosylation factor like GTPase 2	GO:0031116 positive regulation of microtubule polymerization;GO:0051457 maintenance of protein location in nucleus;GO:0070830 bicellular tight junction assembly			Cytosol;Focal adhesion sites;Golgi apparatus;Nucleoli;Nucleus(Approved)				0	0	0	0	0	0	0	0	0	0	0	0	0	0	0	0	0	0	0	1
ASNS	440	symbol	H. sapiens	440	H. sapiens	ASNS	asparagine synthetase (glutamine-hydrolyzing)	GO:0070981 L-asparagine biosynthetic process;GO:0070982 L-asparagine metabolic process;GO:0006529 asparagine biosynthetic process		Enzymes/ENZYME proteins/Ligase	Cytosol(Enhanced)	L-Aspartic Acid (Protein homodimerization activity);L-Glutamic Acid (Protein homodimerization activity);Adenosine triphosphate (Protein homodimerization activity);L-Asparagine (Protein homodimerization activity)		(M5922)HALLMARK UNFOLDED PROTEIN RESPONSE; (M5941)HALLMARK UV RESPONSE UP; (M5924)HALLMARK MTORC1 SIGNALING	1	1	0	0	1	1	0	1	0	0	1	0	0	0	0	0	0	1	0	0
BDH1	622	symbol	H. sapiens	622	H. sapiens	BDH1	3-hydroxybutyrate dehydrogenase 1	GO:0046952 ketone body catabolic process;GO:0046951 ketone body biosynthetic process;GO:1901569 fatty acid derivative catabolic process		Enzymes/ENZYME proteins/Oxidoreductases	Mitochondria(Enhanced)	NADH (3-hydroxybutyrate dehydrogenase activity)	(M106)PID HNF3B PATHWAY		1	0	0	0	0	1	0	1	0	0	0	1	0	0	0	1	0	0	0	0
SLC9A3R1	9368	symbol	H. sapiens	9368	H. sapiens	SLC9A3R1	SLC9A3 regulator 1	GO:0032416 negative regulation of sodium:proton antiporter activity;GO:0060088 auditory receptor cell stereocilium organization;GO:0032415 regulation of sodium:proton antiporter activity		Transporters/Accessory Factors Involved in Transport	Microtubule organizing center;Plasma membrane;Vesicles(Approved)		(M99)PID TXA2PATHWAY; (M5493)WNT SIGNALING; (M186)PID PDGFRB PATHWAY	(M5906)HALLMARK ESTROGEN RESPONSE EARLY; (M5907)HALLMARK ESTROGEN RESPONSE LATE; (M5924)HALLMARK MTORC1 SIGNALING	0	0	0	0	0	0	0	0	0	1	0	0	0	0	0	0	0	0	0	0
G6PD	2539	symbol	H. sapiens	2539	H. sapiens	G6PD	glucose-6-phosphate dehydrogenase	GO:1904879 positive regulation of calcium ion transmembrane transport via high voltage-gated calcium channel;GO:0061052 negative regulation of cell growth involved in cardiac muscle cell development;GO:0010734 negative regulation of protein glutathionylation		Enzymes/ENZYME proteins/Oxidoreductases	Cytosol(Supported)Microtubule organizing center;Vesicles(Approved)	Hydroxyacetic Acid (Protein homodimerization activity);2'-Monophosphoadenosine 5'-Diphosphoribose (Protein homodimerization activity);16-Bromoepiandrosterone (Protein homodimerization activity)		(M5938)HALLMARK REACTIVE OXIGEN SPECIES PATHWAY; (M5937)HALLMARK GLYCOLYSIS; (M5924)HALLMARK MTORC1 SIGNALING	0	1	1	1	0	0	0	1	0	0	0	1	1	0	0	1	0	0	0	0
SERPINF1	5176	symbol	H. sapiens	5176	H. sapiens	SERPINF1	serpin family F member 1	GO:0060770 negative regulation of epithelial cell proliferation involved in prostate gland development;GO:0060768 regulation of epithelial cell proliferation involved in prostate gland development;GO:0071279 cellular response to cobalt ion					(M3468)NABA ECM REGULATORS; (M5885)NABA MATRISOME ASSOCIATED; (M5889)NABA MATRISOME		0	0	0	1	0	0	0	0	0	0	0	0	0	0	0	0	0	0	0	1
KCTD6	200845	symbol	H. sapiens	200845	H. sapiens	KCTD6	potassium channel tetramerization domain containing 6	GO:0033146 regulation of intracellular estrogen receptor signaling pathway;GO:0030520 intracellular estrogen receptor signaling pathway;GO:0033143 regulation of intracellular steroid hormone receptor signaling pathway			Mitochondria;Nucleoli(Approved)				0	0	0	0	0	0	0	0	0	0	0	0	0	0	0	0	0	0	0	0
GJB1	2705	symbol	H. sapiens	2705	H. sapiens	GJB1	gap junction protein beta 1	GO:1905867 epididymis development;GO:0016264 gap junction assembly;GO:0015868 purine ribonucleotide transport		Transporters/Transporter channels and pores					0	0	0	0	0	0	0	0	0	0	0	0	0	1	0	0	0	0	0	0
CRIP2	1397	symbol	H. sapiens	1397	H. sapiens	CRIP2	cysteine rich protein 2	GO:0030097 hemopoiesis;GO:0008284 positive regulation of cell proliferation;GO:0048534 hematopoietic or lymphoid organ development			Nucleoli;Nucleus;Plasma membrane(Approved)			(M5946)HALLMARK COAGULATION	0	0	0	0	0	0	0	0	0	0	0	0	0	0	0	0	0	0	0	0
BTBD2	55643	symbol	H. sapiens	55643	H. sapiens	BTBD2	BTB domain containing 2	GO:0022008 neurogenesis;GO:0007399 nervous system development;GO:0030154 cell differentiation							0	0	0	0	0	0	0	0	0	0	0	0	0	0	0	0	0	0	0	0
ANK1	286	symbol	H. sapiens	286	H. sapiens	ANK1	ankyrin 1	GO:0045199 maintenance of epithelial cell apical/basal polarity;GO:0035090 maintenance of apical/basal cell polarity;GO:0045197 establishment or maintenance of epithelial cell apical/basal polarity		Transporters/Accessory Factors Involved in Transport				(M5945)HALLMARK HEME METABOLISM	0	0	0	0	0	0	0	0	0	0	0	0	0	0	0	0	0	0	0	0
MIF	4282	symbol	H. sapiens	4282	H. sapiens	MIF	macrophage migration inhibitory factor	GO:0061078 positive regulation of prostaglandin secretion involved in immune response;GO:0090238 positive regulation of arachidonic acid secretion;GO:0090323 prostaglandin secretion involved in immune response		Enzymes/ENZYME proteins/Isomerase	Cytosol(Supported)Nucleoplasm(Approved)	3,4-Dihydroxycinnamic Acid (Receptor binding);7-Hydroxy-2-Oxo-Chromene-3-Carboxylic Acid Ethyl Ester (Receptor binding);Citric Acid (Receptor binding);3-(4-HYDROXY-PHENYL)PYRUVIC ACID (Receptor binding);3-(4-HYDROXYPHENYL)-4,5-DIHYDRO-5-ISOXAZOLE-ACETIC ACID METHYL ESTER (Receptor binding);4-HYDROXYBENZALDEHYDE O-(CYCLOHEXYLCARBONYL)OXIME (Receptor binding);3-FLUORO-4-HYDROXYBENZALDEHYDE O-(CYCLO…		(M5935)HALLMARK FATTY ACID METABOLISM; (M5937)HALLMARK GLYCOLYSIS; (M5891)HALLMARK HYPOXIA	0	1	0	0	0	1	0	0	0	1	0	0	0	0	1	1	0	0	1	0
TALDO1	6888	symbol	H. sapiens	6888	H. sapiens	TALDO1	transaldolase 1	GO:0005999 xylulose biosynthetic process;GO:0009052 pentose-phosphate shunt, non-oxidative branch;GO:0019322 pentose biosynthetic process		Enzymes/ENZYME proteins/Transferases	Cytosol;Nucleoplasm(Enhanced)			(M5951)HALLMARK SPERMATOGENESIS; (M5905)HALLMARK ADIPOGENESIS; (M5937)HALLMARK GLYCOLYSIS	0	1	1	0	1	0	0	0	1	0	0	1	0	0	0	0	0	0	0	0
HSD17B7	51478	symbol	H. sapiens	51478	H. sapiens	HSD17B7	hydroxysteroid 17-beta dehydrogenase 7	GO:0006703 estrogen biosynthetic process;GO:0008210 estrogen metabolic process;GO:0006695 cholesterol biosynthetic process		Enzymes/ENZYME proteins/Oxidoreductases		NADH (Estradiol 17-beta-dehydrogenase activity)		(M5892)HALLMARK CHOLESTEROL HOMEOSTASIS; (M5935)HALLMARK FATTY ACID METABOLISM	0	0	0	0	0	1	0	0	0	0	0	0	0	0	0	1	0	0	0	0
SHMT2	6472	symbol	H. sapiens	6472	H. sapiens	SHMT2	serine hydroxymethyltransferase 2	GO:0019264 glycine biosynthetic process from serine;GO:0006565 L-serine catabolic process;GO:0006564 L-serine biosynthetic process		Enzymes/ENZYME proteins/Transferases	Microtubules;Mitochondria(Enhanced)	Pyridoxal Phosphate (Pyridoxal phosphate binding);Tetrahydrofolic acid (Pyridoxal phosphate binding);Glycine (Pyridoxal phosphate binding)		(M5924)HALLMARK MTORC1 SIGNALING; (M5934)HALLMARK XENOBIOTIC METABOLISM	1	1	1	0	1	0	0	0	1	0	0	1	1	0	1	0	0	0	0	0
WARS	7453	gene_synonym	H. sapiens	7453	H. sapiens	WARS1	tryptophanyl-tRNA synthetase 1	GO:0006436 tryptophanyl-tRNA aminoacylation;GO:0010835 regulation of protein ADP-ribosylation;GO:0006418 tRNA aminoacylation for protein translation		Enzymes/ENZYME proteins/Ligase	Cytosol(Enhanced)	L-Tryptophan (Tryptophan-trna ligase activity);Tryptophanyl-5'amp (Tryptophan-trna ligase activity);L-Tryptophanamide (Tryptophan-trna ligase activity)		(M5911)HALLMARK INTERFERON ALPHA RESPONSE; (M5950)HALLMARK ALLOGRAFT REJECTION; (M5913)HALLMARK INTERFERON GAMMA RESPONSE	1	0	0	0	0	0	0	0	0	0	0	0	0	0	0	0	0	0	0	0
POLR1E	64425	symbol	H. sapiens	64425	H. sapiens	POLR1E	RNA polymerase I subunit E	GO:0001188 RNA polymerase I preinitiation complex assembly;GO:0042790 nucleolar large rRNA transcription by RNA polymerase I;GO:0006363 termination of RNA polymerase I transcription		RNA polymerase related proteins	Nucleoli fibrillar center;Nucleus(Supported)				0	0	0	0	0	0	0	0	0	0	0	0	0	0	0	0	0	0	0	0
MT1F	4494	symbol	H. sapiens	4494	H. sapiens	MT1F	metallothionein 1F	GO:0010273 detoxification of copper ion;GO:0006882 cellular zinc ion homeostasis;GO:1990169 stress response to copper ion							0	0	0	0	0	0	0	1	0	0	0	0	0	0	0	0	0	1	0	0
GPX2	2877	symbol	H. sapiens	2877	H. sapiens	GPX2	glutathione peroxidase 2	GO:0098869 cellular oxidant detoxification;GO:1990748 cellular detoxification;GO:0098754 detoxification		Enzymes/ENZYME proteins/Oxidoreductases	Cytosol;Nucleoplasm(Approved)	Glutathione (Glutathione peroxidase activity)	(M236)PID DELTA NP63 PATHWAY; (M256)PID TAP63 PATHWAY	(M5939)HALLMARK P53 PATHWAY	0	0	0	1	0	1	0	1	0	0	0	1	0	0	0	0	0	1	0	0
GSTK1	373156	symbol	H. sapiens	373156	H. sapiens	GSTK1	glutathione S-transferase kappa 1	GO:1901687 glutathione derivative biosynthetic process;GO:1901685 glutathione derivative metabolic process;GO:0006625 protein targeting to peroxisome		Enzymes/ENZYME proteins/Transferases	Peroxisomes(Supported)	Glutathione (Receptor binding);GLUTATHIONE SULFINATE (Receptor binding)		(M5949)HALLMARK PEROXISOME; (M5948)HALLMARK BILE ACID METABOLISM	0	1	0	1	0	0	0	1	0	0	0	0	1	0	0	0	0	0	0	0
PECR	55825	symbol	H. sapiens	55825	H. sapiens	PECR	peroxisomal trans-2-enoyl-CoA reductase	GO:0033306 phytol metabolic process;GO:0001561 fatty acid alpha-oxidation;GO:1903173 fatty alcohol metabolic process		Enzymes/ENZYME proteins/Oxidoreductases	Peroxisomes(Supported)	Adenine		(M5948)HALLMARK BILE ACID METABOLISM	1	1	0	0	0	1	0	0	0	0	0	0	0	0	0	1	0	0	0	0
RPS5	6193	symbol	H. sapiens	6193	H. sapiens	RPS5	ribosomal protein S5	GO:0006614 SRP-dependent cotranslational protein targeting to membrane;GO:0006613 cotranslational protein targeting to membrane;GO:0000184 nuclear-transcribed mRNA catabolic process, nonsense-mediated decay		Ribosomal proteins	Cytosol;Endoplasmic reticulum(Supported)			(M5926)HALLMARK MYC TARGETS V1	1	0	0	0	0	0	0	0	0	0	0	0	0	0	0	0	0	1	0	0
PNPLA6	10908	symbol	H. sapiens	10908	H. sapiens	PNPLA6	patatin like phospholipase domain containing 6	GO:0046475 glycerophospholipid catabolic process;GO:0009395 phospholipid catabolic process;GO:0046470 phosphatidylcholine metabolic process		Enzymes/ENZYME proteins/Hydrolases					0	0	0	0	0	1	0	0	0	0	0	0	0	0	0	0	0	0	0	0
BST2	684	symbol	H. sapiens	684	H. sapiens	BST2	bone marrow stromal cell antigen 2	GO:0002737 negative regulation of plasmacytoid dendritic cell cytokine production;GO:0002736 regulation of plasmacytoid dendritic cell cytokine production;GO:1901253 negative regulation of intracellular transport of viral material		CD markers	Cytosol;Golgi apparatus;Plasma membrane(Supported)			(M5911)HALLMARK INTERFERON ALPHA RESPONSE; (M5932)HALLMARK INFLAMMATORY RESPONSE; (M5913)HALLMARK INTERFERON GAMMA RESPONSE	0	0	0	0	0	0	0	0	0	0	0	0	0	0	1	0	0	0	1	1
C14orf105	55195	gene_synonym	H. sapiens	55195	H. sapiens	CCDC198	coiled-coil domain containing 198				Cytosol;Nucleus(Uncertain)				0	0	0	0	0	0	0	0	0	0	0	0	0	0	0	0	0	0	0	0
FSCN1	6624	symbol	H. sapiens	6624	H. sapiens	FSCN1	fascin actin-bundling protein 1	GO:0090091 positive regulation of extracellular matrix disassembly;GO:0032534 regulation of microvillus assembly;GO:0030035 microspike assembly			Cytosol;Plasma membrane(Supported)		(M16801)SIG REGULATION OF THE ACTIN CYTOSKELETON BY RHO GTPASES	(M5893)HALLMARK MITOTIC SPINDLE; (M5915)HALLMARK APICAL JUNCTION	0	0	0	0	0	0	0	0	0	0	0	0	0	0	0	0	1	0	0	0
NQO2	4835	symbol	H. sapiens	4835	H. sapiens	NQO2	N-ribosyldihydronicotinamide:quinone reductase 2	GO:1904707 positive regulation of vascular smooth muscle cell proliferation;GO:1904705 regulation of vascular smooth muscle cell proliferation;GO:0043525 positive regulation of neuron apoptotic process		Enzymes/ENZYME proteins/Oxidoreductases	Cytosol(Supported)Nucleoplasm(Approved)	NADH (Nadph dehydrogenase (quinone) activity);Menadione (Nadph dehydrogenase (quinone) activity);Melatonin (Nadph dehydrogenase (quinone) activity);Primaquine (Nadph dehydrogenase (quinone) activity);Resveratrol (Nadph dehydrogenase (quinone) activity);Flavin adenine dinucleotide (Nadph dehydrogenase (quinone) activity);10-Propargyl-5,8-Dideazafolic Acid (Nadph dehydrogenase (quinone) activity);C…		(M5936)HALLMARK OXIDATIVE PHOSPHORYLATION	0	0	0	1	0	0	0	1	0	0	0	1	0	0	0	0	0	0	0	0
RFX3	5991	symbol	H. sapiens	5991	H. sapiens	RFX3	regulatory factor X3	GO:2000078 positive regulation of type B pancreatic cell development;GO:0072560 type B pancreatic cell maturation;GO:2000074 regulation of type B pancreatic cell development		Transcription factors/Helix-turn-helix domains	Nucleoplasm;Vesicles(Approved)				0	0	0	0	0	0	0	0	0	0	0	0	0	0	0	0	0	0	0	0
TRIM25	7706	symbol	H. sapiens	7706	H. sapiens	TRIM25	tripartite motif containing 25	GO:1902187 negative regulation of viral release from host cell;GO:0039529 RIG-I signaling pathway;GO:0046597 negative regulation of viral entry into host cell		Enzymes/ENZYME proteins/{Ligase,Transferases}	Cytosol(Supported)Nuclear bodies(Approved)Nucleoplasm(Uncertain)			(M5911)HALLMARK INTERFERON ALPHA RESPONSE; (M5913)HALLMARK INTERFERON GAMMA RESPONSE	0	0	0	0	0	0	0	0	0	0	1	0	0	0	1	0	0	0	0	0
SLC17A1	6568	symbol	H. sapiens	6568	H. sapiens	SLC17A1	solute carrier family 17 member 1	GO:0044341 sodium-dependent phosphate transport;GO:0015747 urate transport;GO:0035435 phosphate ion transmembrane transport		Transporters/Electrochemical Potential-driven transporters	Golgi apparatus(Approved)				0	0	0	0	0	0	0	0	0	1	0	1	0	0	0	0	0	0	0	0
CBS	875	symbol	H. sapiens	875	H. sapiens	CBS	cystathionine beta-synthase	GO:0019448 L-cysteine catabolic process;GO:0019343 cysteine biosynthetic process via cystathionine;GO:0009093 cysteine catabolic process		Enzymes/ENZYME proteins/Lyases	Nucleoli;Vesicles(Approved)			(M5892)HALLMARK CHOLESTEROL HOMEOSTASIS	1	1	0	1	1	0	0	0	0	0	0	0	0	0	0	0	0	0	0	0
SLC44A1	23446	symbol	H. sapiens	23446	H. sapiens	SLC44A1	solute carrier family 44 member 1	GO:0042426 choline catabolic process;GO:0015871 choline transport;GO:0019695 choline metabolic process		CD markers;Transporters/Electrochemical Potential-driven transporters	Mitochondria(Supported)Nucleoplasm(Approved)				1	0	0	0	0	1	0	0	0	0	0	1	0	0	0	1	0	0	0	0
SLC19A3	80704	symbol	H. sapiens	80704	H. sapiens	SLC19A3	solute carrier family 19 member 3	GO:0071934 thiamine transmembrane transport;GO:0042723 thiamine-containing compound metabolic process;GO:0072531 pyrimidine-containing compound transmembrane transport		Transporters/Electrochemical Potential-driven transporters	Cytosol;Nucleoplasm(Approved)	L-Cysteine (Thiamine uptake transmembrane transporter activity)			0	0	0	1	0	0	0	0	1	0	0	0	0	0	0	0	0	0	0	0
ACO1	48	symbol	H. sapiens	48	H. sapiens	ACO1	aconitase 1	GO:0010040 response to iron(II) ion;GO:0006879 cellular iron ion homeostasis;GO:0006099 tricarboxylic acid cycle		Citric acid cycle related proteins;Enzymes/ENZYME proteins/Lyases	Cytosol(Supported)Mitochondria(Approved)				0	0	1	0	1	0	0	1	0	0	0	1	0	0	0	0	0	0	0	0
YBX3	8531	symbol	H. sapiens	8531	H. sapiens	YBX3	Y-box binding protein 3	GO:1902219 negative regulation of intrinsic apoptotic signaling pathway in response to osmotic stress;GO:0070935 3'-UTR-mediated mRNA stabilization;GO:1902218 regulation of intrinsic apoptotic signaling pathway in response to osmotic stress		Transcription factors	Cytosol(Supported)				0	0	0	0	0	0	0	0	0	0	0	0	0	0	0	0	0	0	0	0
MGST3	4259	symbol	H. sapiens	4259	H. sapiens	MGST3	microsomal glutathione S-transferase 3	GO:0019370 leukotriene biosynthetic process;GO:1901687 glutathione derivative biosynthetic process;GO:1901685 glutathione derivative metabolic process		Enzymes/ENZYME proteins/Transferases	Nucleus(Approved)	Glutathione (Peroxidase activity)		(M5905)HALLMARK ADIPOGENESIS; (M5936)HALLMARK OXIDATIVE PHOSPHORYLATION; (M5945)HALLMARK HEME METABOLISM	0	1	0	1	0	0	0	1	0	0	0	0	0	0	0	1	0	0	0	0
TXNDC5	81567	symbol	H. sapiens	81567	H. sapiens	TXNDC5	thioredoxin domain containing 5	GO:0043312 neutrophil degranulation;GO:0002283 neutrophil activation involved in immune response;GO:0043277 apoptotic cell clearance			Endoplasmic reticulum(Approved)				0	0	0	0	0	0	0	0	0	0	0	0	0	0	0	0	0	1	1	0
ESRP1	54845	symbol	H. sapiens	54845	H. sapiens	ESRP1	epithelial splicing regulatory protein 1	GO:0042669 regulation of inner ear auditory receptor cell fate specification;GO:0042667 auditory receptor cell fate specification;GO:0009912 auditory receptor cell fate commitment			Nuclear bodies;Nucleoplasm(Enhanced)				0	0	0	0	0	0	0	0	0	0	0	0	0	0	0	0	0	0	0	0
CBX6	23466	symbol	H. sapiens	23466	H. sapiens	CBX6	chromobox 6	GO:0000122 negative regulation of transcription by RNA polymerase II;GO:0045892 negative regulation of transcription, DNA-templated;GO:1903507 negative regulation of nucleic acid-templated transcription			Mitochondria;Nucleus(Approved)				0	0	0	0	0	0	0	0	0	0	0	0	0	0	0	0	0	1	0	0
RASL11A	387496	symbol	H. sapiens	387496	H. sapiens	RASL11A	RAS like family 11 member A	GO:0045943 positive regulation of transcription by RNA polymerase I;GO:0006356 regulation of transcription by RNA polymerase I;GO:0006360 transcription by RNA polymerase I			Nuclear bodies(Approved)				0	0	0	0	0	0	0	0	0	0	0	0	0	0	0	0	0	0	0	0
GCSH	2653	symbol	H. sapiens	2653	H. sapiens	GCSH	glycine cleavage system protein H	GO:0019464 glycine decarboxylation via glycine cleavage system;GO:0006546 glycine catabolic process;GO:0009071 serine family amino acid catabolic process			Vesicles(Approved)	Glycine (Aminomethyltransferase activity);6-(Hydroxyethyldithio)-8-(Aminomethylthio)Octanoic Acid (Aminomethyltransferase activity);Dihydrolipoic Acid (Aminomethyltransferase activity)			1	0	1	0	1	0	0	1	0	0	0	0	0	0	0	0	0	0	0	0
HIP1R	9026	symbol	H. sapiens	9026	H. sapiens	HIP1R	huntingtin interacting protein 1 related	GO:0034316 negative regulation of Arp2/3 complex-mediated actin nucleation;GO:1901030 positive regulation of mitochondrial outer membrane permeabilization involved in apoptotic signaling pathway;GO:0051126 negative regulation of actin nucleation			Cytosol;Plasma membrane;Vesicles(Enhanced)				0	0	0	0	0	0	0	0	0	1	0	0	0	0	0	0	0	0	0	1
AGT	183	symbol	H. sapiens	183	H. sapiens	AGT	angiotensinogen	GO:1905589 positive regulation of L-arginine import across plasma membrane;GO:1905010 positive regulation of L-lysine import across plasma membrane;GO:0002018 renin-angiotensin regulation of aldosterone production				PS433540 (Type 2 angiotensin receptor binding)	(M11)PID PRL SIGNALING EVENTS PATHWAY; (M167)PID AP1 PATHWAY; (M3468)NABA ECM REGULATORS		0	0	0	0	0	1	0	1	0	1	0	0	0	0	0	1	1	1	0	1
CORO2A	7464	symbol	H. sapiens	7464	H. sapiens	CORO2A	coronin 2A	GO:0035556 intracellular signal transduction;GO:0007165 signal transduction;GO:0023052 signaling			Cytosol;Plasma membrane(Approved)				0	0	0	0	0	0	0	0	0	0	0	0	0	0	0	0	0	0	0	0
PIGT	51604	symbol	H. sapiens	51604	H. sapiens	PIGT	phosphatidylinositol glycan anchor biosynthesis class T	GO:0016255 attachment of GPI anchor to protein;GO:0006506 GPI anchor biosynthetic process;GO:0006505 GPI anchor metabolic process							0	0	0	0	0	0	0	0	0	0	0	1	0	0	0	1	0	0	0	0
UBA1	7317	symbol	H. sapiens	7317	H. sapiens	UBA1	ubiquitin like modifier activating enzyme 1	GO:0006511 ubiquitin-dependent protein catabolic process;GO:0019941 modification-dependent protein catabolic process;GO:0051603 proteolysis involved in cellular protein catabolic process		Enzymes/ENZYME proteins/Ligase	Nucleoplasm(Enhanced)	Hexatantalum Dodecabromide (Ubiquitin-protein transferase activity)			0	0	0	0	0	0	0	0	0	0	0	1	0	0	0	0	0	0	0	0
TIAF1	9220	symbol	H. sapiens	9220	H. sapiens	TIAF1	TGFB1-induced anti-apoptotic factor 1	GO:0007249 I-kappaB kinase/NF-kappaB signaling;GO:0043066 negative regulation of apoptotic process;GO:0043069 negative regulation of programmed cell death							0	0	0	0	0	0	0	0	0	0	0	0	0	0	0	0	0	0	0	0
INADL	10207	gene_synonym	H. sapiens	10207	H. sapiens	PATJ	PATJ crumbs cell polarity complex component	GO:0070830 bicellular tight junction assembly;GO:0120192 tight junction assembly;GO:0043297 apical junction assembly			Cell Junctions;Cytosol;Microtubule organizing center(Supported)				0	0	0	0	0	0	0	0	0	0	0	0	0	0	0	0	0	0	0	0
LONRF2	164832	symbol	H. sapiens	164832	H. sapiens	LONRF2	LON peptidase N-terminal domain and ring finger 2				Nucleus(Supported)				0	0	0	0	0	0	0	0	0	0	0	0	0	0	0	0	0	0	0	0
PSMB9	5698	symbol	H. sapiens	5698	H. sapiens	PSMB9	proteasome 20S subunit beta 9	GO:0002223 stimulatory C-type lectin receptor signaling pathway;GO:0002479 antigen processing and presentation of exogenous peptide antigen via MHC class I, TAP-dependent;GO:0002220 innate immune response activating cell surface receptor signaling pathway		Enzymes/{ENZYME proteins/Hydrolases,Peptidases/Threonine-type peptidases}	Cytosol(Supported)	Carfilzomib (Threonine-type endopeptidase activity)		(M5911)HALLMARK INTERFERON ALPHA RESPONSE; (M5921)HALLMARK COMPLEMENT; (M5913)HALLMARK INTERFERON GAMMA RESPONSE	1	0	0	0	0	0	0	0	0	0	0	0	0	0	0	0	0	1	0	1
SPOCK2	9806	symbol	H. sapiens	9806	H. sapiens	SPOCK2	SPARC (osteonectin), cwcv and kazal like domains proteoglycan 2	GO:0019800 peptide cross-linking via chondroitin 4-sulfate glycosaminoglycan;GO:0030204 chondroitin sulfate metabolic process;GO:0050654 chondroitin sulfate proteoglycan metabolic process			Nuclear speckles(Uncertain)		(M5882)NABA PROTEOGLYCANS; (M5884)NABA CORE MATRISOME; (M5889)NABA MATRISOME	(M5921)HALLMARK COMPLEMENT	0	0	0	1	0	0	0	0	0	0	0	0	0	0	0	0	1	0	0	1
CARM1	10498	symbol	H. sapiens	10498	H. sapiens	CARM1	coactivator associated arginine methyltransferase 1	GO:0003420 regulation of growth plate cartilage chondrocyte proliferation;GO:0006977 DNA damage response, signal transduction by p53 class mediator resulting in cell cycle arrest;GO:0003419 growth plate cartilage chondrocyte proliferation		Enzymes/ENZYME proteins/Transferases	Nucleoplasm(Enhanced)		(M151)PID AR TF PATHWAY; (M58)PID AR PATHWAY; (M145)PID P53 DOWNSTREAM PATHWAY		0	0	0	0	0	1	0	0	0	0	0	0	0	0	0	1	0	0	0	0
ZC4H2	55906	symbol	H. sapiens	55906	H. sapiens	ZC4H2	zinc finger C4H2-type containing	GO:0021522 spinal cord motor neuron differentiation;GO:0021517 ventral spinal cord development;GO:0021515 cell differentiation in spinal cord			Microtubules;Vesicles(Approved)				0	0	0	0	0	0	0	0	0	0	0	0	0	0	0	0	0	0	0	0
ID3	3399	symbol	H. sapiens	3399	H. sapiens	ID3	inhibitor of DNA binding 3, HLH protein	GO:0072750 cellular response to leptomycin B;GO:1901344 response to leptomycin B;GO:0045662 negative regulation of myoblast differentiation		Transcription factors/Basic domains	Nucleoplasm(Supported)			(M5896)HALLMARK TGF BETA SIGNALING	0	0	0	0	0	0	0	0	0	0	0	0	0	0	0	0	0	0	0	0
HYOU1	10525	symbol	H. sapiens	10525	H. sapiens	HYOU1	hypoxia up-regulated 1	GO:1903382 negative regulation of endoplasmic reticulum stress-induced neuron intrinsic apoptotic signaling pathway;GO:1903381 regulation of endoplasmic reticulum stress-induced neuron intrinsic apoptotic signaling pathway;GO:1903298 negative regulation of hypoxia-induced intrinsic apoptotic signaling pathway						(M5922)HALLMARK UNFOLDED PROTEIN RESPONSE	0	0	0	0	0	0	0	0	0	0	1	0	0	0	0	0	0	0	0	0
BCKDHB	594	symbol	H. sapiens	594	H. sapiens	BCKDHB	branched chain keto acid dehydrogenase E1 subunit beta	GO:0009083 branched-chain amino acid catabolic process;GO:0009081 branched-chain amino acid metabolic process;GO:0009063 cellular amino acid catabolic process		Enzymes/ENZYME proteins/Oxidoreductases				(M5942)HALLMARK UV RESPONSE DN; (M5935)HALLMARK FATTY ACID METABOLISM	1	0	0	0	0	0	1	0	1	0	0	0	0	0	0	0	0	0	0	0
GEMIN5	25929	symbol	H. sapiens	25929	H. sapiens	GEMIN5	gem nuclear organelle associated protein 5	GO:0000387 spliceosomal snRNP assembly;GO:0051170 import into nucleus;GO:0000398 mRNA splicing, via spliceosome			Cytosol(Enhanced)Nuclear bodies(Supported)				0	0	0	0	0	0	0	0	0	0	0	0	0	0	0	0	0	0	0	0
LAMA5	3911	symbol	H. sapiens	3911	H. sapiens	LAMA5	laminin subunit alpha 5	GO:0001658 branching involved in ureteric bud morphogenesis;GO:0060675 ureteric bud morphogenesis;GO:0072171 mesonephric tubule morphogenesis			Vesicles(Supported)Nucleoplasm(Approved)		(M158)PID INTEGRIN4 PATHWAY; (M5887)NABA BASEMENT MEMBRANES; (M198)PID SYNDECAN 1 PATHWAY		0	0	0	0	0	0	0	0	0	0	0	0	0	0	0	0	1	0	0	0
ACACA	31	symbol	H. sapiens	31	H. sapiens	ACACA	acetyl-CoA carboxylase alpha	GO:0006853 carnitine shuttle;GO:2001295 malonyl-CoA biosynthetic process;GO:2001293 malonyl-CoA metabolic process		Enzymes/ENZYME proteins/Ligase	Cytosol(Supported)Actin filaments;Nucleoli fibrillar center(Uncertain)	Biotin (Metal ion binding)		(M5923)HALLMARK PI3K AKT MTOR SIGNALING; (M5924)HALLMARK MTORC1 SIGNALING	0	1	0	1	0	1	1	0	1	1	0	1	0	0	0	1	1	0	0	0
DNPH1	10591	symbol	H. sapiens	10591	H. sapiens	DNPH1	2'-deoxynucleoside 5'-phosphate N-hydrolase 1	GO:0009159 deoxyribonucleoside monophosphate catabolic process;GO:0009125 nucleoside monophosphate catabolic process;GO:0009162 deoxyribonucleoside monophosphate metabolic process			Cytosol(Supported)Nucleoplasm(Approved)				0	0	0	0	0	0	0	0	0	0	0	1	0	0	0	0	0	0	0	0
ST3GAL5	8869	symbol	H. sapiens	8869	H. sapiens	ST3GAL5	ST3 beta-galactoside alpha-2,3-sialyltransferase 5	GO:0001574 ganglioside biosynthetic process;GO:0001573 ganglioside metabolic process;GO:0006688 glycosphingolipid biosynthetic process		Enzymes/ENZYME proteins/Transferases	Vesicles(Approved)	99mTc-14 F7 Mab (Sialyltransferase activity)		(M5913)HALLMARK INTERFERON GAMMA RESPONSE	0	0	0	0	0	0	0	0	0	0	0	1	0	0	0	1	0	0	0	0
QARS	2058	gene_synonym	H. sapiens	2058	H. sapiens	EPRS1	glutamyl-prolyl-tRNA synthetase 1	GO:0140212 regulation of long-chain fatty acid import into cell;GO:0006433 prolyl-tRNA aminoacylation;GO:0006424 glutamyl-tRNA aminoacylation		Enzymes/ENZYME proteins/Ligase	Cytosol(Enhanced)	L-Glutamic Acid (Rna stem-loop binding);L-Proline (Rna stem-loop binding);'5'-O-(N-(L-Prolyl)-Sulfamoyl)Adenosine (Rna stem-loop binding);5'-O-(N-(L-Cysteinyl)-Sulfamoyl)Adenosine (Rna stem-loop binding);'5'-O-(N-(L-Alanyl)-Sulfamoyl)Adenosine (Rna stem-loop binding)		(M5924)HALLMARK MTORC1 SIGNALING; (M5926)HALLMARK MYC TARGETS V1	1	0	0	0	0	0	0	0	0	1	0	0	0	0	0	0	0	0	0	0
MAP2K6	5608	symbol	H. sapiens	5608	H. sapiens	MAP2K6	mitogen-activated protein kinase kinase 6	GO:0032308 positive regulation of prostaglandin secretion;GO:0032306 regulation of prostaglandin secretion;GO:0032305 positive regulation of icosanoid secretion	STE Ser/Thr protein kinase family	Enzymes/{ENZYME proteins/Transferases,Kinases/STE Ser/Thr protein kinases}	Cytosol;Nucleus(Supported)		(M209)PID P38 GAMMA DELTA PATHWAY; (M267)PID ANTHRAX PATHWAY; (M20)PID P38 MKK3 6PATHWAY	(M5923)HALLMARK PI3K AKT MTOR SIGNALING	0	0	0	1	0	0	0	0	0	1	0	0	0	0	0	0	0	1	0	0
PCCA	5095	symbol	H. sapiens	5095	H. sapiens	PCCA	propionyl-CoA carboxylase subunit alpha	GO:0019626 short-chain fatty acid catabolic process;GO:0006768 biotin metabolic process;GO:0046459 short-chain fatty acid metabolic process		Enzymes/ENZYME proteins/Ligase		Biotin (Propionyl-coa carboxylase activity)			1	1	1	1	0	1	1	0	1	0	0	0	0	0	0	0	0	0	0	0
RSU1	6251	symbol	H. sapiens	6251	H. sapiens	RSU1	Ras suppressor protein 1	GO:0010811 positive regulation of cell-substrate adhesion;GO:0010810 regulation of cell-substrate adhesion;GO:0043547 positive regulation of GTPase activity			Vesicles(Approved)			(M5915)HALLMARK APICAL JUNCTION	0	0	0	0	0	0	0	0	0	0	0	0	0	0	0	0	0	0	0	0
AIFM1	9131	symbol	H. sapiens	9131	H. sapiens	AIFM1	apoptosis inducing factor mitochondria associated 1	GO:1904045 cellular response to aldosterone;GO:1902510 regulation of apoptotic DNA fragmentation;GO:1904044 response to aldosterone				Flavin adenine dinucleotide (Oxidoreductase activity, acting on nad(p)h);MCC (Oxidoreductase activity, acting on nad(p)h)	(M144)PID CERAMIDE PATHWAY	(M5905)HALLMARK ADIPOGENESIS; (M5936)HALLMARK OXIDATIVE PHOSPHORYLATION	0	0	0	0	0	0	0	1	0	0	1	0	0	0	0	0	0	1	0	1
P4HB	5034	symbol	H. sapiens	5034	H. sapiens	P4HB	prolyl 4-hydroxylase subunit beta	GO:0046598 positive regulation of viral entry into host cell;GO:0034378 chylomicron assembly;GO:0046596 regulation of viral entry into host cell		Enzymes/ENZYME proteins/Isomerase	Endoplasmic reticulum(Supported)	Ribostamycin (Protein heterodimerization activity)	(M3270)ST INTEGRIN SIGNALING PATHWAY		1	0	0	0	0	0	0	0	0	0	1	0	1	0	1	0	1	1	0	0
MINA	84864	gene_synonym	H. sapiens	84864	H. sapiens	RIOX2	ribosomal oxygenase 2	GO:0034720 histone H3-K4 demethylation;GO:0070544 histone H3-K36 demethylation;GO:0070076 histone lysine demethylation			Nucleoli;Nucleus(Enhanced)		(M66)PID MYC ACTIV PATHWAY		0	0	0	0	0	0	0	0	0	0	0	0	0	0	0	0	0	0	0	0
PSAT1	29968	symbol	H. sapiens	29968	H. sapiens	PSAT1	phosphoserine aminotransferase 1	GO:0008615 pyridoxine biosynthetic process;GO:0006564 L-serine biosynthetic process;GO:0008614 pyridoxine metabolic process		Enzymes/ENZYME proteins/Transferases	Cytosol(Enhanced)	Pyridoxal Phosphate (O-phospho-l-serine:2-oxoglutarate aminotransferase activity);L-Glutamic Acid (O-phospho-l-serine:2-oxoglutarate aminotransferase activity)		(M5922)HALLMARK UNFOLDED PROTEIN RESPONSE; (M5924)HALLMARK MTORC1 SIGNALING	1	1	1	0	1	0	0	0	1	0	0	0	0	0	0	1	0	0	0	0
HHLA3	11147	symbol	H. sapiens	11147	H. sapiens	HHLA3	HERV-H LTR-associating 3				Nucleoplasm;Vesicles(Approved)				0	0	0	0	0	0	0	0	0	0	0	0	0	0	0	0	0	0	0	0
RCN3	57333	symbol	H. sapiens	57333	H. sapiens	RCN3	reticulocalbin 3	GO:0043129 surfactant homeostasis;GO:0055091 phospholipid homeostasis;GO:0048875 chemical homeostasis within a tissue			Endoplasmic reticulum;Vesicles(Approved)				0	0	0	0	0	0	0	0	0	0	1	0	0	0	0	0	1	0	0	1
FKBP10	60681	symbol	H. sapiens	60681	H. sapiens	FKBP10	FKBP prolyl isomerase 10	GO:0000413 protein peptidyl-prolyl isomerization;GO:0018208 peptidyl-proline modification;GO:0018193 peptidyl-amino acid modification		Enzymes/ENZYME proteins/Isomerase	Vesicles(Approved)				0	0	0	0	0	0	0	0	0	0	0	0	0	0	0	0	0	0	0	0
LY6E	4061	symbol	H. sapiens	4061	H. sapiens	LY6E	lymphocyte antigen 6 family member E	GO:2000272 negative regulation of signaling receptor activity;GO:0010469 regulation of signaling receptor activity;GO:0044092 negative regulation of molecular function						(M5911)HALLMARK INTERFERON ALPHA RESPONSE; (M5932)HALLMARK INFLAMMATORY RESPONSE; (M5913)HALLMARK INTERFERON GAMMA RESPONSE	0	0	0	0	0	0	0	0	0	0	0	0	0	0	0	0	0	0	0	0
G6PC3	92579	symbol	H. sapiens	92579	H. sapiens	G6PC3	glucose-6-phosphatase catalytic subunit 3	GO:0015760 glucose-6-phosphate transport;GO:0015712 hexose phosphate transport;GO:0006094 gluconeogenesis		Enzymes/ENZYME proteins/Hydrolases	Endoplasmic reticulum(Supported)				0	0	0	0	0	0	0	0	1	1	0	0	0	1	0	0	0	0	0	0
CYTIP	9595	symbol	H. sapiens	9595	H. sapiens	CYTIP	cytohesin 1 interacting protein	GO:0030155 regulation of cell adhesion;GO:0007155 cell adhesion;GO:0022610 biological adhesion			Cytosol;Nucleoplasm(Approved)				0	0	0	0	0	0	0	0	0	0	0	0	0	0	0	0	0	0	0	0
RPL27A	6157	symbol	H. sapiens	6157	H. sapiens	RPL27A	ribosomal protein L27a	GO:0006614 SRP-dependent cotranslational protein targeting to membrane;GO:0006613 cotranslational protein targeting to membrane;GO:0000184 nuclear-transcribed mRNA catabolic process, nonsense-mediated decay		Ribosomal proteins	Cytosol;Endoplasmic reticulum(Supported)				1	0	0	0	0	0	0	0	0	0	0	0	0	0	0	0	0	1	0	0
FITM2	128486	symbol	H. sapiens	128486	H. sapiens	FITM2	fat storage inducing transmembrane protein 2	GO:0010890 positive regulation of sequestering of triglyceride;GO:0035356 cellular triglyceride homeostasis;GO:0010866 regulation of triglyceride biosynthetic process							0	0	0	0	0	1	0	0	0	1	0	1	0	0	0	1	1	0	0	0
SPX	80763	symbol	H. sapiens	80763	H. sapiens	SPX	spexin hormone	GO:0035814 negative regulation of renal sodium excretion;GO:1904306 positive regulation of gastro-intestinal system smooth muscle contraction;GO:0044539 long-chain fatty acid import							0	0	0	0	0	0	0	0	0	1	0	0	0	0	0	0	0	0	0	0
EPRS	2058	gene_synonym	H. sapiens	2058	H. sapiens	EPRS1	glutamyl-prolyl-tRNA synthetase 1	GO:0140212 regulation of long-chain fatty acid import into cell;GO:0006433 prolyl-tRNA aminoacylation;GO:0006424 glutamyl-tRNA aminoacylation		Enzymes/ENZYME proteins/Ligase	Cytosol(Enhanced)	L-Glutamic Acid (Rna stem-loop binding);L-Proline (Rna stem-loop binding);'5'-O-(N-(L-Prolyl)-Sulfamoyl)Adenosine (Rna stem-loop binding);5'-O-(N-(L-Cysteinyl)-Sulfamoyl)Adenosine (Rna stem-loop binding);'5'-O-(N-(L-Alanyl)-Sulfamoyl)Adenosine (Rna stem-loop binding)		(M5924)HALLMARK MTORC1 SIGNALING; (M5926)HALLMARK MYC TARGETS V1	1	0	0	0	0	0	0	0	0	1	0	0	0	0	0	0	0	0	0	0
LIPC	3990	symbol	H. sapiens	3990	H. sapiens	LIPC	lipase C, hepatic type	GO:0034373 intermediate-density lipoprotein particle remodeling;GO:0034372 very-low-density lipoprotein particle remodeling;GO:0034638 phosphatidylcholine catabolic process		Enzymes/ENZYME proteins/Hydrolases					0	1	0	0	0	1	0	0	0	1	0	0	0	0	0	1	1	0	0	0
OR2M7	391196	symbol	H. sapiens	391196	H. sapiens	OR2M7	olfactory receptor family 2 subfamily M member 7	GO:0050911 detection of chemical stimulus involved in sensory perception of smell;GO:0050907 detection of chemical stimulus involved in sensory perception;GO:0050906 detection of stimulus involved in sensory perception		G-protein coupled receptors/Odorant/olfactory and gustatory receptors					0	0	0	0	0	0	0	0	0	0	0	0	0	0	0	0	0	0	0	0
ADH6	130	symbol	H. sapiens	130	H. sapiens	ADH6	alcohol dehydrogenase 6 (class V)	GO:0006069 ethanol oxidation;GO:0042573 retinoic acid metabolic process;GO:0042572 retinol metabolic process		Enzymes/ENZYME proteins/Oxidoreductases					0	0	0	1	0	1	1	1	0	0	0	1	0	0	0	1	0	0	0	0
PCCB	5096	symbol	H. sapiens	5096	H. sapiens	PCCB	propionyl-CoA carboxylase subunit beta	GO:0019626 short-chain fatty acid catabolic process;GO:0006768 biotin metabolic process;GO:0046459 short-chain fatty acid metabolic process		Enzymes/ENZYME proteins/Ligase		Biotin (Propionyl-coa carboxylase activity);L-Valine (Propionyl-coa carboxylase activity)			1	1	1	1	0	1	1	0	1	0	0	0	0	0	0	0	0	0	0	0
PDIA6	10130	symbol	H. sapiens	10130	H. sapiens	PDIA6	protein disulfide isomerase family A member 6	GO:0036498 IRE1-mediated unfolded protein response;GO:0030968 endoplasmic reticulum unfolded protein response;GO:0034620 cellular response to unfolded protein		Enzymes/ENZYME proteins/Isomerase	Endoplasmic reticulum(Supported)Cytosol(Approved)			(M5922)HALLMARK UNFOLDED PROTEIN RESPONSE	0	0	0	0	0	0	0	0	0	0	1	0	0	0	0	0	0	1	0	0
SLC5A6	8884	symbol	H. sapiens	8884	H. sapiens	SLC5A6	solute carrier family 5 member 6	GO:0015887 pantothenate transmembrane transport;GO:0015878 biotin transport;GO:0006768 biotin metabolic process		Transporters/Electrochemical Potential-driven transporters	Cell Junctions(Approved)	Biotin (Sodium-dependent multivitamin transmembrane transporter activity);Lipoic Acid (Sodium-dependent multivitamin transmembrane transporter activity)		(M5905)HALLMARK ADIPOGENESIS	0	1	0	1	0	1	0	0	1	1	0	0	1	0	0	0	0	0	0	0
SREBF2	6721	symbol	H. sapiens	6721	H. sapiens	SREBF2	sterol regulatory element binding transcription factor 2	GO:0090370 negative regulation of cholesterol efflux;GO:1903955 positive regulation of protein targeting to mitochondrion;GO:0010886 positive regulation of cholesterol storage		Transcription factors/Basic domains	Nucleoplasm;Vesicles(Supported)Mitochondria(Uncertain)		(M7997)SA CASPASE CASCADE	(M5892)HALLMARK CHOLESTEROL HOMEOSTASIS	0	0	0	0	0	1	0	0	0	1	0	0	0	0	0	1	1	0	0	0
SRPR	6734	gene_synonym	H. sapiens	6734	H. sapiens	SRPRA	SRP receptor subunit alpha	GO:0006614 SRP-dependent cotranslational protein targeting to membrane;GO:0006613 cotranslational protein targeting to membrane;GO:0036498 IRE1-mediated unfolded protein response						(M5922)HALLMARK UNFOLDED PROTEIN RESPONSE	0	0	0	0	0	0	0	0	0	0	1	0	0	0	0	0	0	0	0	0
PYGB	5834	symbol	H. sapiens	5834	H. sapiens	PYGB	glycogen phosphorylase B	GO:0005980 glycogen catabolic process;GO:0043312 neutrophil degranulation;GO:0044247 cellular polysaccharide catabolic process		Enzymes/ENZYME proteins/Transferases	Cytosol(Approved)	Pyridoxal Phosphate (Pyridoxal phosphate binding)		(M5937)HALLMARK GLYCOLYSIS	0	0	0	0	0	0	0	0	0	0	0	1	0	0	0	0	0	0	1	0
TCTN1	79600	symbol	H. sapiens	79600	H. sapiens	TCTN1	tectonic family member 1	GO:0021956 central nervous system interneuron axonogenesis;GO:0021523 somatic motor neuron differentiation;GO:0021955 central nervous system neuron axonogenesis			Actin filaments;Nucleoplasm(Approved)				0	0	0	0	0	0	0	0	0	0	0	0	0	0	0	0	0	0	0	0
GPC2	221914	symbol	H. sapiens	221914	H. sapiens	GPC2	glypican 2	GO:0001523 retinoid metabolic process;GO:0006027 glycosaminoglycan catabolic process;GO:0016101 diterpenoid metabolic process			Golgi apparatus;Nucleoli;Nucleus(Uncertain)		(M5880)NABA ECM AFFILIATED; (M5885)NABA MATRISOME ASSOCIATED; (M5889)NABA MATRISOME		0	0	0	0	0	0	0	0	1	0	0	1	0	0	0	0	0	0	0	0
AGR2	10551	symbol	H. sapiens	10551	H. sapiens	AGR2	anterior gradient 2, protein disulphide isomerase family member	GO:1903899 positive regulation of PERK-mediated unfolded protein response;GO:1903896 positive regulation of IRE1-mediated unfolded protein response;GO:0060480 lung goblet cell differentiation			Cytosol(Approved)			(M5907)HALLMARK ESTROGEN RESPONSE LATE	0	0	0	0	0	0	0	0	0	0	1	0	0	1	0	0	0	0	0	0
DCPS	28960	symbol	H. sapiens	28960	H. sapiens	DCPS	decapping enzyme, scavenger	GO:0036245 cellular response to menadione;GO:0000290 deadenylation-dependent decapping of nuclear-transcribed mRNA;GO:0043928 exonucleolytic nuclear-transcribed mRNA catabolic process involved in deadenylation-dependent decay		Enzymes/ENZYME proteins/Hydrolases	Cytosol;Nucleoplasm(Supported)	7-Methyl-Gpppa (Rna 7-methylguanosine cap binding);7n-Methyl-8-Hydroguanosine-5'-Diphosphate (Rna 7-methylguanosine cap binding);N7-Methyl-Guanosine-5'-Monophosphate (Rna 7-methylguanosine cap binding);7-methyl-guanosine-5'-triphosphate-5'-guanosine (Rna 7-methylguanosine cap binding);5-{[1-(2-fluorobenzyl)piperidin-4-yl]methoxy}quinazoline-2,4-diamine (Rna 7-methylguanosine cap binding);5-{[1-(2…		(M5947)HALLMARK IL2 STAT5 SIGNALING	0	0	0	0	0	0	0	0	0	0	0	0	0	0	0	0	0	0	0	0
GOLPH3L	55204	symbol	H. sapiens	55204	H. sapiens	GOLPH3L	golgi phosphoprotein 3 like	GO:0043001 Golgi to plasma membrane protein transport;GO:0061951 establishment of protein localization to plasma membrane;GO:0048194 Golgi vesicle budding			Cytosol;Nucleoplasm;Plasma membrane(Approved)				0	0	0	0	0	0	0	0	0	0	0	0	0	0	0	0	0	0	0	0
A1CF	29974	symbol	H. sapiens	29974	H. sapiens	A1CF	APOBEC1 complementation factor	GO:0016554 cytidine to uridine editing;GO:0016553 base conversion or substitution editing;GO:0016556 mRNA modification			Nucleoplasm(Supported)				0	0	0	0	0	0	0	0	0	0	0	0	0	0	0	0	0	0	0	0
CDX2	1045	symbol	H. sapiens	1045	H. sapiens	CDX2	caudal type homeobox 2	GO:0001829 trophectodermal cell differentiation;GO:0014807 regulation of somitogenesis;GO:0001825 blastocyst formation		Transcription factors/Helix-turn-helix domains	Nucleoplasm(Supported)				0	0	0	0	0	0	0	0	0	0	0	0	0	0	0	0	0	0	0	0
BZW2	28969	symbol	H. sapiens	28969	H. sapiens	BZW2	basic leucine zipper and W2 domains 2	GO:0007399 nervous system development;GO:0030154 cell differentiation;GO:0048869 cellular developmental process			Actin filaments;Cytosol;Plasma membrane(Approved)				0	0	0	0	0	0	0	0	0	0	0	0	0	0	0	0	0	0	0	0
NSUN7	79730	symbol	H. sapiens	79730	H. sapiens	NSUN7	NOP2/Sun RNA methyltransferase family member 7	GO:0032259 methylation;GO:0008152 metabolic process;GO:0008150 biological_process			Vesicles(Supported)				0	0	0	0	0	0	0	0	0	0	0	0	0	0	0	0	0	0	0	0
DLG3	1741	symbol	H. sapiens	1741	H. sapiens	DLG3	discs large MAGUK scaffold protein 3	GO:0099562 maintenance of postsynaptic density structure;GO:0098880 maintenance of postsynaptic specialization structure;GO:2000310 regulation of NMDA receptor activity			Nucleoli;Nucleus(Approved)				0	0	0	0	0	0	0	0	0	0	0	0	0	0	0	0	0	0	0	1
MCCC2	64087	symbol	H. sapiens	64087	H. sapiens	MCCC2	methylcrotonoyl-CoA carboxylase 2	GO:0006552 leucine catabolic process;GO:0006768 biotin metabolic process;GO:0006551 leucine metabolic process		Enzymes/ENZYME proteins/Ligase	Mitochondria(Enhanced)	Biotin (Methylcrotonoyl-coa carboxylase activity)		(M5934)HALLMARK XENOBIOTIC METABOLISM	1	1	0	1	0	1	1	0	1	0	0	1	0	0	0	1	0	0	0	0
IL18	3606	symbol	H. sapiens	3606	H. sapiens	IL18	interleukin 18	GO:0045630 positive regulation of T-helper 2 cell differentiation;GO:0045628 regulation of T-helper 2 cell differentiation;GO:0045624 positive regulation of T-helper cell differentiation			Cytosol;Golgi apparatus(Approved)Nucleus(Uncertain)		(M267)PID ANTHRAX PATHWAY; (M36)PID IL27 PATHWAY; (M290)PID IL12 STAT4 PATHWAY	(M5902)HALLMARK APOPTOSIS; (M5932)HALLMARK INFLAMMATORY RESPONSE; (M5890)HALLMARK TNFA SIGNALING VIA NFKB	0	0	0	0	0	0	0	0	0	0	0	0	0	0	0	0	1	0	1	0
GLUD2	2747	symbol	H. sapiens	2747	H. sapiens	GLUD2	glutamate dehydrogenase 2	GO:0006538 glutamate catabolic process;GO:0006537 glutamate biosynthetic process;GO:0009065 glutamine family amino acid catabolic process		Enzymes/ENZYME proteins/Oxidoreductases	Mitochondria(Supported)	L-Glutamic Acid (Leucine binding);NADH (Leucine binding)			1	1	1	0	1	0	0	0	0	0	0	0	0	0	0	0	0	0	0	0
MACROD1	28992	symbol	H. sapiens	28992	H. sapiens	MACROD1	mono-ADP ribosylhydrolase 1	GO:0051725 protein de-ADP-ribosylation;GO:0042278 purine nucleoside metabolic process;GO:0009116 nucleoside metabolic process			Nucleoplasm(Supported)				0	0	0	0	0	0	0	0	0	0	0	1	0	0	0	0	0	0	0	0
INTS9	55756	symbol	H. sapiens	55756	H. sapiens	INTS9	integrator complex subunit 9	GO:0042795 snRNA transcription by RNA polymerase II;GO:0009301 snRNA transcription;GO:0016180 snRNA processing			Nucleoplasm(Enhanced)				0	0	0	0	0	0	0	0	0	0	0	0	0	0	0	0	0	0	0	0
OSGEPL1	64172	symbol	H. sapiens	64172	H. sapiens	OSGEPL1	O-sialoglycoprotein endopeptidase like 1	GO:0002949 tRNA threonylcarbamoyladenosine modification;GO:0070525 tRNA threonylcarbamoyladenosine metabolic process;GO:0006400 tRNA modification		Enzymes/ENZYME proteins/Transferases	Mitochondria(Enhanced)				0	0	0	0	0	0	0	0	0	0	0	0	0	0	0	0	0	0	0	0
IFT172	26160	symbol	H. sapiens	26160	H. sapiens	IFT172	intraflagellar transport 172	GO:0001843 neural tube closure;GO:0035735 intraciliary transport involved in cilium assembly;GO:0048596 embryonic camera-type eye morphogenesis			Vesicles(Approved)		(M219)PID HEDGEHOG GLI PATHWAY		0	0	0	0	0	0	0	0	0	0	0	0	0	0	0	0	0	0	0	0
HADH	3033	symbol	H. sapiens	3033	H. sapiens	HADH	hydroxyacyl-CoA dehydrogenase	GO:0046676 negative regulation of insulin secretion;GO:0090278 negative regulation of peptide hormone secretion;GO:0120162 positive regulation of cold-induced thermogenesis		Enzymes/ENZYME proteins/Oxidoreductases	Mitochondria(Supported)	NADH (Nad+ binding);Acetoacetyl-Coenzyme A (Nad+ binding);3-Hydroxybutyryl-Coenzyme A (Nad+ binding)	(M106)PID HNF3B PATHWAY	(M5935)HALLMARK FATTY ACID METABOLISM; (M5905)HALLMARK ADIPOGENESIS; (M5915)HALLMARK APICAL JUNCTION	1	0	0	0	0	1	1	0	0	0	0	0	0	0	0	1	0	0	0	0
ROPN1L	83853	symbol	H. sapiens	83853	H. sapiens	ROPN1L	rhophilin associated tail protein 1 like	GO:0048240 sperm capacitation;GO:0003351 epithelial cilium movement;GO:0007286 spermatid development							0	0	0	0	0	0	0	0	0	0	0	0	0	0	0	0	0	0	0	0
CYBA	1535	symbol	H. sapiens	1535	H. sapiens	CYBA	cytochrome b-245 alpha chain	GO:0003106 negative regulation of glomerular filtration by angiotensin;GO:0003083 negative regulation of renal output by angiotensin;GO:0034137 positive regulation of toll-like receptor 2 signaling pathway		Transporters/Transport Electron Carriers			(M278)PID RAC1 PATHWAY		0	1	0	1	0	0	0	1	0	0	0	1	0	1	1	0	0	1	1	0
NMUR2	56923	symbol	H. sapiens	56923	H. sapiens	NMUR2	neuromedin U receptor 2	GO:0043006 activation of phospholipase A2 activity by calcium-mediated signaling;GO:0032431 activation of phospholipase A2 activity;GO:0032430 positive regulation of phospholipase A2 activity		G-protein coupled receptors/GPCRs excl olfactory receptors					0	0	0	0	0	0	0	0	0	1	0	0	0	0	0	0	0	0	0	0
PBLD	64081	symbol	H. sapiens	64081	H. sapiens	PBLD	phenazine biosynthesis like protein domain containing	GO:0060392 negative regulation of SMAD protein signal transduction;GO:0060394 negative regulation of pathway-restricted SMAD protein phosphorylation;GO:0010719 negative regulation of epithelial to mesenchymal transition			Vesicles(Approved)				0	0	0	0	0	0	0	0	0	0	0	0	0	0	0	0	0	0	0	0
SDHA	6389	symbol	H. sapiens	6389	H. sapiens	SDHA	succinate dehydrogenase complex flavoprotein subunit A	GO:0006121 mitochondrial electron transport, succinate to ubiquinone;GO:0042775 mitochondrial ATP synthesis coupled electron transport;GO:0006105 succinate metabolic process		Citric acid cycle related proteins;Enzymes/ENZYME proteins/Oxidoreductases	Mitochondria(Enhanced)	Succinic acid (Succinate dehydrogenase activity);2-Hexyloxy-6-Hydroxymethyl-Tetrahydro-Pyran-3,4,5-Triol (Succinate dehydrogenase activity);Carboxin (Succinate dehydrogenase activity);Thenoyltrifluoroacetone (Succinate dehydrogenase activity);UBIQUINONE-1 (Succinate dehydrogenase activity)		(M5935)HALLMARK FATTY ACID METABOLISM; (M5936)HALLMARK OXIDATIVE PHOSPHORYLATION	0	0	1	0	0	0	0	1	0	0	0	1	0	0	0	0	0	0	0	0
ACP6	51205	symbol	H. sapiens	51205	H. sapiens	ACP6	acid phosphatase 6, lysophosphatidic	GO:2001311 lysobisphosphatidic acid metabolic process;GO:0006654 phosphatidic acid biosynthetic process;GO:0046473 phosphatidic acid metabolic process		Enzymes/ENZYME proteins/Hydrolases					0	0	0	0	0	1	0	0	0	0	0	1	0	0	0	1	0	0	0	0
CHAC1	79094	symbol	H. sapiens	79094	H. sapiens	CHAC1	ChaC glutathione specific gamma-glutamylcyclotransferase 1	GO:0006750 glutathione biosynthetic process;GO:0006751 glutathione catabolic process;GO:0010955 negative regulation of protein processing						(M5922)HALLMARK UNFOLDED PROTEIN RESPONSE	0	1	0	1	0	0	0	1	0	0	1	0	1	0	0	0	0	1	0	1
TCN2	6948	symbol	H. sapiens	6948	H. sapiens	TCN2	transcobalamin 2	GO:0006824 cobalt ion transport;GO:0015889 cobalamin transport;GO:0009235 cobalamin metabolic process			Cytosol(Approved)			(M5939)HALLMARK P53 PATHWAY	0	1	0	0	0	0	0	0	1	0	0	0	0	0	0	0	0	0	0	0
ACSM3	6296	symbol	H. sapiens	6296	H. sapiens	ACSM3	acyl-CoA synthetase medium chain family member 3	GO:0042632 cholesterol homeostasis;GO:0006637 acyl-CoA metabolic process;GO:0055092 sterol homeostasis		Enzymes/ENZYME proteins/Ligase				(M5935)HALLMARK FATTY ACID METABOLISM	0	1	0	1	0	1	0	0	0	0	0	1	0	0	0	1	1	0	0	0
MPI	4351	symbol	H. sapiens	4351	H. sapiens	MPI	mannose phosphate isomerase	GO:0061611 mannose to fructose-6-phosphate metabolic process;GO:0000032 cell wall mannoprotein biosynthetic process;GO:0009298 GDP-mannose biosynthetic process		Enzymes/ENZYME proteins/Isomerase	Cytosol;Plasma membrane(Approved)			(M5937)HALLMARK GLYCOLYSIS	0	0	0	0	0	0	0	0	1	0	0	1	0	0	0	0	0	0	0	0
NREP	9315	symbol	H. sapiens	9315	H. sapiens	NREP	neuronal regeneration related protein	GO:0031103 axon regeneration;GO:0031102 neuron projection regeneration;GO:0017015 regulation of transforming growth factor beta receptor signaling pathway			Vesicles(Approved)				0	0	0	0	0	0	0	0	0	0	0	0	0	0	0	0	0	0	0	0
PRDX6	9588	symbol	H. sapiens	9588	H. sapiens	PRDX6	peroxiredoxin 6	GO:0048026 positive regulation of mRNA splicing, via spliceosome;GO:0046475 glycerophospholipid catabolic process;GO:0043312 neutrophil degranulation		Enzymes/ENZYME proteins/Oxidoreductases	Cytosol(Supported)Plasma membrane(Approved)	Isopropyl Alcohol (Ubiquitin protein ligase binding);2-(N-Morpholino)-Ethanesulfonic Acid (Ubiquitin protein ligase binding)		(M5938)HALLMARK REACTIVE OXIGEN SPECIES PATHWAY; (M5935)HALLMARK FATTY ACID METABOLISM	0	1	0	0	0	1	0	1	0	0	0	0	0	0	0	0	0	1	1	0
ALDH4A1	8659	symbol	H. sapiens	8659	H. sapiens	ALDH4A1	aldehyde dehydrogenase 4 family member A1	GO:0010133 proline catabolic process to glutamate;GO:0019470 4-hydroxyproline catabolic process;GO:0006562 proline catabolic process		Enzymes/ENZYME proteins/Oxidoreductases		NADH (Identical protein binding)			1	0	0	0	0	1	0	0	0	0	0	1	1	0	0	0	0	0	0	0
SLC29A2	3177	symbol	H. sapiens	3177	H. sapiens	SLC29A2	solute carrier family 29 member 2	GO:0035364 thymine transport;GO:0035344 hypoxanthine transport;GO:0015862 uridine transport		Transporters/Electrochemical Potential-driven transporters	Nucleoplasm(Uncertain)	Ethanol (Nucleoside transmembrane transporter activity)		(M5928)HALLMARK MYC TARGETS V2; (M5947)HALLMARK IL2 STAT5 SIGNALING	0	0	0	0	0	0	0	0	0	0	0	0	0	1	0	0	0	0	0	0
ATP11B	23200	symbol	H. sapiens	23200	H. sapiens	ATP11B	ATPase phospholipid transporting 11B (putative)	GO:0015917 aminophospholipid transport;GO:0045332 phospholipid translocation;GO:0043312 neutrophil degranulation		Enzymes/ENZYME proteins/Hydrolases;Transporters/Primary Active Transporters	Cytosol;Microtubule organizing center(Approved)				0	0	0	0	0	0	0	0	0	1	0	0	0	1	0	0	0	0	1	0
UQCRQ	27089	symbol	H. sapiens	27089	H. sapiens	UQCRQ	ubiquinol-cytochrome c reductase complex III subunit VII	GO:0021860 pyramidal neuron development;GO:0021539 subthalamus development;GO:0006122 mitochondrial electron transport, ubiquinol to cytochrome c			Mitochondria(Enhanced)	2-Hexyloxy-6-Hydroxymethyl-Tetrahydro-Pyran-3,4,5-Triol (Ubiquinol-cytochrome-c reductase activity);5-n-undecyl-6-hydroxy-4,7-dioxobenzothiazole (Ubiquinol-cytochrome-c reductase activity);METHYL (2Z)-2-(2-{[6-(2-CYANOPHENOXY)PYRIMIDIN-4-YL]OXY}PHENYL)-3-METHOXYACRYLATE (Ubiquinol-cytochrome-c reductase activity);(5S)-3-ANILINO-5-(2,4-DIFLUOROPHENYL)-5-METHYL-1,3-OXAZOLIDINE-2,4-DIONE (Ubiquinol-…		(M5905)HALLMARK ADIPOGENESIS; (M5936)HALLMARK OXIDATIVE PHOSPHORYLATION	0	0	0	0	0	0	0	0	0	0	0	1	0	0	0	0	0	0	0	0
VSNL1	7447	symbol	H. sapiens	7447	H. sapiens	VSNL1	visinin like 1	GO:0035774 positive regulation of insulin secretion involved in cellular response to glucose stimulus;GO:0046676 negative regulation of insulin secretion;GO:0061178 regulation of insulin secretion involved in cellular response to glucose stimulus							0	0	0	0	0	0	0	0	0	0	0	0	0	0	0	0	0	0	0	0
SYNC	81493	symbol	H. sapiens	81493	H. sapiens	SYNC	syncoilin, intermediate filament protein	GO:0045103 intermediate filament-based process;GO:0009987 cellular process;GO:0008150 biological_process			Golgi apparatus;Plasma membrane;Vesicles(Approved)				0	0	0	0	0	0	0	0	0	0	0	0	0	0	0	0	0	0	0	0
RPS28	6234	symbol	H. sapiens	6234	H. sapiens	RPS28	ribosomal protein S28	GO:0006614 SRP-dependent cotranslational protein targeting to membrane;GO:0006613 cotranslational protein targeting to membrane;GO:0000184 nuclear-transcribed mRNA catabolic process, nonsense-mediated decay		Ribosomal proteins	Cytosol(Approved)				1	0	0	0	0	0	0	0	0	0	0	0	0	0	0	0	0	1	0	0
GSE1	23199	symbol	H. sapiens	23199	H. sapiens	GSE1	Gse1 coiled-coil protein				Mitochondria;Nucleoplasm(Approved)				0	0	0	0	0	0	0	0	0	0	0	0	0	0	0	0	0	0	0	0
ALPI	248	symbol	H. sapiens	248	H. sapiens	ALPI	alkaline phosphatase, intestinal	GO:0006654 phosphatidic acid biosynthetic process;GO:0046473 phosphatidic acid metabolic process;GO:0046474 glycerophospholipid biosynthetic process		Enzymes/ENZYME proteins/Hydrolases	Plasma membrane(Approved)				0	0	0	0	0	1	0	0	0	0	0	1	0	0	0	1	0	0	0	0
RNFT2	84900	symbol	H. sapiens	84900	H. sapiens	RNFT2	ring finger protein, transmembrane 2				Cytosol;Nucleoplasm(Approved)				0	0	0	0	0	0	0	0	0	0	0	0	0	0	0	0	0	0	0	0
MAN1A1	4121	symbol	H. sapiens	4121	H. sapiens	MAN1A1	mannosidase alpha class 1A member 1	GO:1904381 Golgi apparatus mannose trimming;GO:0036508 protein alpha-1,2-demannosylation;GO:0036507 protein demannosylation		Enzymes/ENZYME proteins/Hydrolases	Golgi apparatus(Supported)			(M5934)HALLMARK XENOBIOTIC METABOLISM	0	0	0	0	0	0	0	0	0	0	0	1	0	0	0	0	0	0	0	0
YIF1A	10897	symbol	H. sapiens	10897	H. sapiens	YIF1A	Yip1 interacting factor homolog A, membrane trafficking protein	GO:0036498 IRE1-mediated unfolded protein response;GO:0030968 endoplasmic reticulum unfolded protein response;GO:0034620 cellular response to unfolded protein			Golgi apparatus;Microtubule organizing center;Vesicles(Supported)			(M5922)HALLMARK UNFOLDED PROTEIN RESPONSE	0	0	0	0	0	0	0	0	0	0	1	0	0	0	0	0	0	0	0	0
CTH	1491	symbol	H. sapiens	1491	H. sapiens	CTH	cystathionine gamma-lyase	GO:1904831 positive regulation of aortic smooth muscle cell differentiation;GO:1904829 regulation of aortic smooth muscle cell differentiation;GO:0019343 cysteine biosynthetic process via cystathionine		Enzymes/ENZYME proteins/Lyases		Pyridoxal Phosphate (Pyridoxal phosphate binding);L-Cysteine (Pyridoxal phosphate binding);2-[(3-Hydroxy-2-Methyl-5-Phosphonooxymethyl-Pyridin-4-Ylmethyl)-Imino]-5-Phosphono-Pent-3-Enoic Acid (Pyridoxal phosphate binding);Carboxymethylthio-3-(3-Chlorophenyl)-1,2,4-Oxadiazol (Pyridoxal phosphate binding);L-2-amino-3-butynoic acid (Pyridoxal phosphate binding)		(M5902)HALLMARK APOPTOSIS; (M5937)HALLMARK GLYCOLYSIS; (M5924)HALLMARK MTORC1 SIGNALING	1	1	0	1	1	0	0	0	0	0	1	0	0	0	0	0	0	0	0	0
UROS	7390	symbol	H. sapiens	7390	H. sapiens	UROS	uroporphyrinogen III synthase	GO:0006780 uroporphyrinogen III biosynthetic process;GO:0071418 cellular response to amine stimulus;GO:0070541 response to platinum ion		Enzymes/ENZYME proteins/Lyases	Cytosol;Nucleoplasm(Approved)			(M5935)HALLMARK FATTY ACID METABOLISM; (M5945)HALLMARK HEME METABOLISM	0	1	0	0	0	0	0	0	0	0	0	0	0	0	0	0	0	0	0	0
PCSK6	5046	symbol	H. sapiens	5046	H. sapiens	PCSK6	proprotein convertase subtilisin/kexin type 6	GO:0032455 nerve growth factor processing;GO:0007354 zygotic determination of anterior/posterior axis, embryo;GO:0032902 nerve growth factor production		Enzymes/Peptidases/Serine-type peptidases			(M3468)NABA ECM REGULATORS; (M5885)NABA MATRISOME ASSOCIATED; (M5889)NABA MATRISOME		0	0	0	0	0	0	0	0	0	0	0	0	0	0	0	0	1	0	0	0
SLC10A6	345274	symbol	H. sapiens	345274	H. sapiens	SLC10A6	solute carrier family 10 member 6	GO:0043251 sodium-dependent organic anion transport;GO:0015721 bile acid and bile salt transport;GO:0015718 monocarboxylic acid transport							0	0	0	0	0	0	0	0	0	1	0	0	0	0	0	0	1	0	0	0
FOXA1	3169	symbol	H. sapiens	3169	H. sapiens	FOXA1	forkhead box A1	GO:0061144 alveolar secondary septum development;GO:0033148 positive regulation of intracellular estrogen receptor signaling pathway;GO:0060741 prostate gland stromal morphogenesis		Transcription factors/Helix-turn-helix domains	Nucleoli fibrillar center;Nucleoplasm(Supported)		(M285)PID HNF3A PATHWAY; (M106)PID HNF3B PATHWAY; (M145)PID P53 DOWNSTREAM PATHWAY		0	0	0	0	0	0	0	0	0	0	0	0	0	0	0	0	0	0	0	0
IGFBP3	3486	symbol	H. sapiens	3486	H. sapiens	IGFBP3	insulin like growth factor binding protein 3	GO:0043568 positive regulation of insulin-like growth factor receptor signaling pathway;GO:0014912 negative regulation of smooth muscle cell migration;GO:0045663 positive regulation of myoblast differentiation			Cytosol;Nucleoplasm;Vesicles(Approved)	Mecasermin (Protein tyrosine phosphatase activator activity)	(M236)PID DELTA NP63 PATHWAY; (M256)PID TAP63 PATHWAY; (M145)PID P53 DOWNSTREAM PATHWAY	(M5953)HALLMARK KRAS SIGNALING UP; (M5891)HALLMARK HYPOXIA; (M5930)HALLMARK EPITHELIAL MESENCHYMAL TRANSITION	0	0	0	0	0	0	0	0	0	0	0	0	0	0	0	0	0	0	0	0
BCO2	83875	symbol	H. sapiens	83875	H. sapiens	BCO2	beta-carotene oxygenase 2	GO:0016122 xanthophyll metabolic process;GO:0016121 carotene catabolic process;GO:0042574 retinal metabolic process		Enzymes/ENZYME proteins/Oxidoreductases					0	0	0	0	0	1	0	1	1	0	0	0	0	0	0	0	0	0	0	0
HADHB	3032	symbol	H. sapiens	3032	H. sapiens	HADHB	hydroxyacyl-CoA dehydrogenase trifunctional multienzyme complex subunit beta	GO:0035965 cardiolipin acyl-chain remodeling;GO:0032048 cardiolipin metabolic process;GO:0006635 fatty acid beta-oxidation		Enzymes/ENZYME proteins/Transferases	Mitochondria(Supported)			(M5935)HALLMARK FATTY ACID METABOLISM; (M5936)HALLMARK OXIDATIVE PHOSPHORYLATION	1	0	0	0	0	1	1	0	0	0	0	0	0	0	0	1	0	0	0	0
MSI2	124540	symbol	H. sapiens	124540	H. sapiens	MSI2	musashi RNA binding protein 2	GO:0048864 stem cell development;GO:0048863 stem cell differentiation;GO:0048468 cell development			Cytosol(Supported)				0	0	0	0	0	0	0	0	0	0	0	0	0	0	0	0	0	0	0	0
SCARB1	949	symbol	H. sapiens	949	H. sapiens	SCARB1	scavenger receptor class B member 1	GO:0010899 regulation of phosphatidylcholine catabolic process;GO:0032497 detection of lipopolysaccharide;GO:0010867 positive regulation of triglyceride biosynthetic process		Transporters	Vesicles(Approved)	Phosphatidyl serine (Virus receptor activity)		(M5905)HALLMARK ADIPOGENESIS; (M5906)HALLMARK ESTROGEN RESPONSE EARLY; (M5891)HALLMARK HYPOXIA	1	0	0	0	0	1	0	0	0	1	0	0	0	1	1	1	1	0	0	0
CYBB	1536	symbol	H. sapiens	1536	H. sapiens	CYBB	cytochrome b-245 beta chain	GO:1904845 cellular response to L-glutamine;GO:1904044 response to aldosterone;GO:1904844 response to L-glutamine		Transporters/Transport Electron Carriers		Dextromethorphan (Voltage-gated ion channel activity)	(M278)PID RAC1 PATHWAY	(M5932)HALLMARK INFLAMMATORY RESPONSE	0	1	0	1	0	0	0	1	0	0	0	1	0	0	0	0	0	1	1	0
COX5B	1329	symbol	H. sapiens	1329	H. sapiens	COX5B	cytochrome c oxidase subunit 5B	GO:0006123 mitochondrial electron transport, cytochrome c to oxygen;GO:0042776 mitochondrial ATP synthesis coupled proton transport;GO:0015986 ATP synthesis coupled proton transport		Transporters/Primary Active Transporters	Mitochondria(Enhanced)	Cholic Acid (Metal ion binding);N-Formylmethionine (Metal ion binding)		(M5936)HALLMARK OXIDATIVE PHOSPHORYLATION	0	0	0	0	0	0	0	0	0	0	0	1	0	0	0	0	0	0	0	0
KIAA0100	9703	symbol	H. sapiens	9703	H. sapiens	KIAA0100	KIAA0100				Cytosol;Nuclear speckles(Approved)				0	0	0	0	0	0	0	0	0	0	0	0	0	0	0	0	0	0	0	0
AARS	16	gene_synonym	H. sapiens	16	H. sapiens	AARS1	alanyl-tRNA synthetase 1	GO:0070143 mitochondrial alanyl-tRNA aminoacylation;GO:0140018 regulation of cytoplasmic translational fidelity;GO:0006419 alanyl-tRNA aminoacylation		Enzymes/ENZYME proteins/Ligase	Cytosol(Enhanced)	L-Alanine (Trna binding)		(M5950)HALLMARK ALLOGRAFT REJECTION	1	0	0	0	0	0	0	0	0	0	0	0	0	0	0	0	0	0	0	0
HMGN3	9324	symbol	H. sapiens	9324	H. sapiens	HMGN3	high mobility group nucleosomal binding domain 3	GO:0061178 regulation of insulin secretion involved in cellular response to glucose stimulus;GO:0035773 insulin secretion involved in cellular response to glucose stimulus;GO:0050796 regulation of insulin secretion			Nucleus(Enhanced)Cytosol(Supported)				0	0	0	0	0	0	0	0	0	0	0	0	0	0	0	0	0	0	0	0
TSHZ2	128553	symbol	H. sapiens	128553	H. sapiens	TSHZ2	teashirt zinc finger homeobox 2	GO:0006357 regulation of transcription by RNA polymerase II;GO:0006366 transcription by RNA polymerase II;GO:0006355 regulation of transcription, DNA-templated		Transcription factors/Helix-turn-helix domains	Golgi apparatus;Nucleoplasm(Approved)				0	0	0	0	0	0	0	0	0	0	0	0	0	0	0	0	0	0	0	0
SEC23A	10484	symbol	H. sapiens	10484	H. sapiens	SEC23A	Sec23 homolog A, COPII coat complex component	GO:0048208 COPII vesicle coating;GO:0090110 cargo loading into COPII-coated vesicle;GO:0048207 vesicle targeting, rough ER to cis-Golgi			Nucleoplasm;Vesicles(Approved)				0	0	0	0	0	1	0	0	0	0	0	0	0	0	0	1	0	1	0	0
POLD2	5425	symbol	H. sapiens	5425	H. sapiens	POLD2	DNA polymerase delta 2, accessory subunit	GO:0032201 telomere maintenance via semi-conservative replication;GO:0006296 nucleotide-excision repair, DNA incision, 5'-to lesion;GO:0006297 nucleotide-excision repair, DNA gap filling			Nucleoplasm(Enhanced)			(M5925)HALLMARK E2F TARGETS; (M5926)HALLMARK MYC TARGETS V1	0	0	0	0	0	0	0	0	0	0	0	0	0	0	0	0	0	0	0	0
LGALS3BP	3959	symbol	H. sapiens	3959	H. sapiens	LGALS3BP	galectin 3 binding protein	GO:0002576 platelet degranulation;GO:0006968 cellular defense response;GO:0045055 regulated exocytosis						(M5911)HALLMARK INTERFERON ALPHA RESPONSE; (M5913)HALLMARK INTERFERON GAMMA RESPONSE	0	0	0	0	0	0	0	0	0	0	0	0	0	0	0	0	0	0	1	0
PDZK1IP1	10158	symbol	H. sapiens	10158	H. sapiens	PDZK1IP1	PDZK1 interacting protein 1				Cytosol;Nuclear speckles(Approved)			(M5945)HALLMARK HEME METABOLISM	0	0	0	0	0	0	0	0	0	0	0	0	0	0	0	0	0	0	0	0
PPP2R1A	5518	symbol	H. sapiens	5518	H. sapiens	PPP2R1A	protein phosphatase 2 scaffold subunit Aalpha	GO:1903538 regulation of meiotic cell cycle process involved in oocyte maturation;GO:1903537 meiotic cell cycle process involved in oocyte maturation;GO:0051754 meiotic sister chromatid cohesion, centromeric			Cytosol(Approved)	2,6,8-Trimethyl-3-Amino-9-Benzyl-9-Methoxynonanoic Acid (Protein serine/threonine phosphatase activity);(2S,3S,4E,6E,8S,9S)-3-amino-9-methoxy-2,6,8-trimethyl-10-phenyldeca-4,6-dienoic acid (Protein serine/threonine phosphatase activity)	(M210)PID IL8 CXCR2 PATHWAY; (M46)PID ATR PATHWAY; (M129)PID PLK1 PATHWAY		0	0	0	0	0	0	0	0	0	0	0	0	0	0	1	0	0	0	0	0
NDUFB2	4708	symbol	H. sapiens	4708	H. sapiens	NDUFB2	NADH:ubiquinone oxidoreductase subunit B2	GO:0006120 mitochondrial electron transport, NADH to ubiquinone;GO:0042775 mitochondrial ATP synthesis coupled electron transport;GO:0042773 ATP synthesis coupled electron transport				NADH (Nadh dehydrogenase (ubiquinone) activity)		(M5936)HALLMARK OXIDATIVE PHOSPHORYLATION	0	0	0	0	0	0	0	0	0	0	0	1	0	0	0	0	0	0	0	0
ARV1	64801	symbol	H. sapiens	64801	H. sapiens	ARV1	ARV1 homolog, fatty acid homeostasis modulator	GO:0032383 regulation of intracellular cholesterol transport;GO:0032380 regulation of intracellular sterol transport;GO:0097036 regulation of plasma membrane sterol distribution		Transporters	Vesicles(Approved)				0	0	0	0	0	1	0	0	0	1	0	0	0	0	0	1	1	0	0	0
FGL1	2267	symbol	H. sapiens	2267	H. sapiens	FGL1	fibrinogen like 1	GO:0072574 hepatocyte proliferation;GO:0072575 epithelial cell proliferation involved in liver morphogenesis;GO:0072576 liver morphogenesis					(M3008)NABA ECM GLYCOPROTEINS; (M5884)NABA CORE MATRISOME; (M5889)NABA MATRISOME		0	0	0	0	0	0	0	0	0	0	0	0	0	0	0	0	0	0	0	0
GPT2	84706	symbol	H. sapiens	84706	H. sapiens	GPT2	glutamic--pyruvic transaminase 2	GO:0042853 L-alanine catabolic process;GO:0042851 L-alanine metabolic process;GO:0006524 alanine catabolic process		Enzymes/ENZYME proteins/Transferases	Mitochondria(Approved)	Pyridoxal Phosphate (Pyridoxal phosphate binding);L-Glutamic Acid (Pyridoxal phosphate binding);L-Alanine (Pyridoxal phosphate binding);Phenelzine (Pyridoxal phosphate binding)			1	1	1	0	1	0	0	0	0	0	0	0	0	0	0	0	0	0	0	0
FBXO16	157574	symbol	H. sapiens	157574	H. sapiens	FBXO16	F-box protein 16				Cytosol;Nucleoplasm;Plasma membrane;Vesicles(Approved)				0	0	0	0	0	0	0	0	0	0	0	0	0	0	0	0	0	0	0	0
BRCC3	79184	symbol	H. sapiens	79184	H. sapiens	BRCC3	BRCA1/BRCA2-containing complex subunit 3	GO:0070537 histone H2A K63-linked deubiquitination;GO:0072425 signal transduction involved in G2 DNA damage checkpoint;GO:0072422 signal transduction involved in DNA damage checkpoint		Enzymes/Peptidases/Metallopeptidases	Nucleoplasm(Supported)				0	0	0	0	0	0	0	0	0	0	0	0	0	0	0	0	0	0	0	0
PVRL1	5818	gene_synonym	H. sapiens	5818	H. sapiens	NECTIN1	nectin cell adhesion molecule 1	GO:0019062 virion attachment to host cell;GO:0070166 enamel mineralization;GO:0044650 adhesion of symbiont to host cell		CD markers			(M72)PID NECTIN PATHWAY	(M5915)HALLMARK APICAL JUNCTION	0	0	0	0	0	0	0	0	0	0	0	0	0	0	1	0	0	0	0	0
PHACTR2	9749	symbol	H. sapiens	9749	H. sapiens	PHACTR2	phosphatase and actin regulator 2	GO:0032515 negative regulation of phosphoprotein phosphatase activity;GO:0002576 platelet degranulation;GO:0035308 negative regulation of protein dephosphorylation							0	0	0	0	0	0	0	0	0	0	0	0	0	0	0	0	0	0	1	1
SERPINB13	5275	symbol	H. sapiens	5275	H. sapiens	SERPINB13	serpin family B member 13	GO:1902173 negative regulation of keratinocyte apoptotic process;GO:1902172 regulation of keratinocyte apoptotic process;GO:0097283 keratinocyte apoptotic process			Cytosol(Supported)Nuclear speckles(Uncertain)		(M3468)NABA ECM REGULATORS; (M5885)NABA MATRISOME ASSOCIATED; (M5889)NABA MATRISOME		0	0	0	0	0	0	0	0	0	0	0	0	0	0	0	0	0	0	0	1
RPUSD3	285367	symbol	H. sapiens	285367	H. sapiens	RPUSD3	RNA pseudouridine synthase D3	GO:0070131 positive regulation of mitochondrial translation;GO:0070129 regulation of mitochondrial translation;GO:0001522 pseudouridine synthesis			Nucleus(Approved)				0	0	0	0	0	0	0	0	0	0	0	0	0	0	0	0	0	0	0	0
HSP90B1	7184	symbol	H. sapiens	7184	H. sapiens	HSP90B1	heat shock protein 90 beta family member 1	GO:0031247 actin rod assembly;GO:0036500 ATF6-mediated unfolded protein response;GO:0071318 cellular response to ATP			Endoplasmic reticulum(Enhanced)	Rifabutin (Virion binding);2-Chlorodideoxyadenosine (Virion binding);1-Methoxy-2-(2-Methoxyethoxy)Ethane (Virion binding);N-Ethyl-5'-Carboxamido Adenosine (Virion binding);Radicicol (Virion binding);METHYL 3-CHLORO-2-{3-[(2,5-DIHYDROXY-4-METHOXYPHENYL)AMINO]-3-OXOPROPYL}-4,6-DIHYDROXYBENZOATE (Virion binding);2-(3-AMINO-2,5,6-TRIMETHOXYPHENYL)ETHYL 5-CHLORO-2,4-DIHYDROXYBENZOATE (Virion binding)	(M183)PID IL6 7 PATHWAY	(M5923)HALLMARK PI3K AKT MTOR SIGNALING; (M5922)HALLMARK UNFOLDED PROTEIN RESPONSE; (M5924)HALLMARK MTORC1 SIGNALING	0	0	0	1	0	0	0	0	0	0	1	0	0	0	0	0	0	0	0	0
ACAD10	80724	symbol	H. sapiens	80724	H. sapiens	ACAD10	acyl-CoA dehydrogenase family member 10	GO:0006635 fatty acid beta-oxidation;GO:0009062 fatty acid catabolic process;GO:0019395 fatty acid oxidation							1	0	0	0	0	1	0	0	0	0	0	0	0	0	0	0	0	0	0	0
COX11	1353	symbol	H. sapiens	1353	H. sapiens	COX11	cytochrome c oxidase copper chaperone COX11	GO:0033132 negative regulation of glucokinase activity;GO:1903300 negative regulation of hexokinase activity;GO:0033131 regulation of glucokinase activity						(M5936)HALLMARK OXIDATIVE PHOSPHORYLATION	0	0	0	0	0	0	0	0	0	0	0	1	0	0	0	0	0	0	0	0
MECOM	2122	symbol	H. sapiens	2122	H. sapiens	MECOM	MDS1 and EVI1 complex locus	GO:0046329 negative regulation of JNK cascade;GO:0032873 negative regulation of stress-activated MAPK cascade;GO:0051567 histone H3-K9 methylation		Transcription factors/Zinc-coordinating DNA-binding domains	Nuclear speckles(Supported)				0	0	0	0	0	0	0	0	0	0	0	0	0	0	0	0	0	0	0	0
TMED10	10972	symbol	H. sapiens	10972	H. sapiens	TMED10	transmembrane p24 trafficking protein 10	GO:0048205 COPI coating of Golgi vesicle;GO:0048200 Golgi transport vesicle coating;GO:0035964 COPI-coated vesicle budding			Golgi apparatus(Supported)			(M5910)HALLMARK PROTEIN SECRETION	0	0	0	0	0	0	0	0	0	0	0	0	0	0	0	0	0	0	1	0
MMAB	326625	symbol	H. sapiens	326625	H. sapiens	MMAB	metabolism of cobalamin associated B	GO:0009236 cobalamin biosynthetic process;GO:0009235 cobalamin metabolic process;GO:0042364 water-soluble vitamin biosynthetic process		Enzymes/ENZYME proteins/Transferases	Mitochondria(Approved)	Hydroxocobalamin (Cob(i)yrinic acid a,c-diamide adenosyltransferase activity)			0	1	0	0	0	0	0	0	1	0	0	0	0	0	0	0	0	0	0	0
ACAT1	38	symbol	H. sapiens	38	H. sapiens	ACAT1	acetyl-CoA acetyltransferase 1	GO:0072229 metanephric proximal convoluted tubule development;GO:1902860 propionyl-CoA biosynthetic process;GO:0072237 metanephric proximal tubule development		Enzymes/ENZYME proteins/Transferases	Mitochondria(Enhanced)	Sulfasalazine (Metal ion binding)		(M5936)HALLMARK OXIDATIVE PHOSPHORYLATION	1	1	1	1	0	1	1	1	1	0	0	1	0	0	0	1	0	0	0	0
CCNYL1	151195	symbol	H. sapiens	151195	H. sapiens	CCNYL1	cyclin Y like 1	GO:0045737 positive regulation of cyclin-dependent protein serine/threonine kinase activity;GO:1904031 positive regulation of cyclin-dependent protein kinase activity;GO:0000079 regulation of cyclin-dependent protein serine/threonine kinase activity			Plasma membrane(Approved)				0	0	0	0	0	0	0	0	0	0	0	0	0	0	0	0	0	0	0	0
UNC13B	10497	symbol	H. sapiens	10497	H. sapiens	UNC13B	unc-13 homolog B	GO:0010808 positive regulation of synaptic vesicle priming;GO:0097151 positive regulation of inhibitory postsynaptic potential;GO:0099525 presynaptic dense core vesicle exocytosis			Vesicles(Supported)Golgi apparatus;Nucleoplasm(Approved)			(M5907)HALLMARK ESTROGEN RESPONSE LATE	0	0	0	0	0	0	0	0	0	1	0	0	0	0	1	0	0	0	1	0
CRYL1	51084	symbol	H. sapiens	51084	H. sapiens	CRYL1	crystallin lambda 1	GO:0019640 glucuronate catabolic process to xylulose 5-phosphate;GO:0006064 glucuronate catabolic process;GO:1901159 xylulose 5-phosphate biosynthetic process		Enzymes/ENZYME proteins/Oxidoreductases	Golgi apparatus;Nucleoli;Nucleus;Plasma membrane(Approved)				1	0	0	0	0	1	0	0	0	0	0	1	0	0	0	0	0	0	0	0
DOC2A	8448	symbol	H. sapiens	8448	H. sapiens	DOC2A	double C2 domain alpha	GO:0061669 spontaneous neurotransmitter secretion;GO:0098814 spontaneous synaptic transmission;GO:0016079 synaptic vesicle exocytosis			Cell Junctions;Nucleoli;Nucleus(Uncertain)				0	0	0	0	0	0	0	0	0	0	0	0	0	0	0	0	0	0	1	0
SOAT1	6646	symbol	H. sapiens	6646	H. sapiens	SOAT1	sterol O-acyltransferase 1	GO:0042986 positive regulation of amyloid precursor protein biosynthetic process;GO:0034379 very-low-density lipoprotein particle assembly;GO:0034435 cholesterol esterification		Enzymes/ENZYME proteins/Transferases	Endoplasmic reticulum(Enhanced)	Ezetimibe (Sterol o-acyltransferase activity);Hesperetin (Sterol o-acyltransferase activity)	(M5248)ST JAK STAT PATHWAY		0	0	0	0	0	1	0	0	0	1	0	1	0	0	0	1	1	0	0	0
GRN	2896	symbol	H. sapiens	2896	H. sapiens	GRN	granulin precursor	GO:0007042 lysosomal lumen acidification;GO:1905673 positive regulation of lysosome organization;GO:0002265 astrocyte activation involved in immune response			Endoplasmic reticulum;Endosomes;Lysosomes(Enhanced)				0	0	0	0	0	0	0	0	0	0	0	0	0	0	1	0	0	1	1	1
CFI	3426	symbol	H. sapiens	3426	H. sapiens	CFI	complement factor I	GO:0006958 complement activation, classical pathway;GO:0030449 regulation of complement activation;GO:0002455 humoral immune response mediated by circulating immunoglobulin		Enzymes/{ENZYME proteins/Hydrolases,Peptidases/Serine-type peptidases}				(M5946)HALLMARK COAGULATION	0	0	0	0	0	0	0	0	0	0	0	0	0	0	0	0	0	0	0	0
ERAP1	51752	symbol	H. sapiens	51752	H. sapiens	ERAP1	endoplasmic reticulum aminopeptidase 1	GO:0019885 antigen processing and presentation of endogenous peptide antigen via MHC class I;GO:0045766 positive regulation of angiogenesis;GO:0002483 antigen processing and presentation of endogenous peptide antigen		Enzymes/Peptidases/Metallopeptidases	Cytosol;Nucleoplasm;Plasma membrane(Approved)				0	0	0	0	0	0	0	0	0	0	0	0	0	0	0	0	0	1	0	0
NDUFAF3	25915	symbol	H. sapiens	25915	H. sapiens	NDUFAF3	NADH:ubiquinone oxidoreductase complex assembly factor 3	GO:0032981 mitochondrial respiratory chain complex I assembly;GO:0010257 NADH dehydrogenase complex assembly;GO:0033108 mitochondrial respiratory chain complex assembly							0	0	0	0	0	0	0	0	0	0	0	1	0	0	0	0	0	0	0	0
ALDH7A1	501	symbol	H. sapiens	501	H. sapiens	ALDH7A1	aldehyde dehydrogenase 7 family member A1	GO:0019285 glycine betaine biosynthetic process from choline;GO:0042426 choline catabolic process;GO:0031456 glycine betaine biosynthetic process		Enzymes/ENZYME proteins/Oxidoreductases	Cytosol;Mitochondria(Supported)	NADH (L-aminoadipate-semialdehyde dehydrogenase activity)		(M5937)HALLMARK GLYCOLYSIS	1	0	0	0	1	0	1	0	0	0	0	0	1	0	0	0	0	0	0	0
FKBP7	51661	symbol	H. sapiens	51661	H. sapiens	FKBP7	FKBP prolyl isomerase 7	GO:0000413 protein peptidyl-prolyl isomerization;GO:0018208 peptidyl-proline modification;GO:0018193 peptidyl-amino acid modification		Enzymes/ENZYME proteins/Isomerase	Endoplasmic reticulum(Supported)				0	0	0	0	0	0	0	0	0	0	0	0	0	0	0	0	0	0	0	0

## Sheet: Enrichment
GroupID	Category	Term	Description	LogP	Log(q-value)	InTerm_InList	Genes	Symbols
1_Summary	GO Biological Processes	GO:0044282	small molecule catabolic process	-14.9099	-10.5908	32/445	38,217,501,594,622,875,949,1491,1806,2184,2653,2747,2821,3032,3033,3632,4041,5095,5096,5211,6472,6652,8659,10247,23475,51084,55825,64087,80724,84706,160428,445329,16,95,440,1159,1644,2058,5034,5184,5698,7453,26227,29968,548596,1468,5827,6157,6193,6234,23446,347735	ACAT1,ALDH2,ALDH7A1,BCKDHB,BDH1,CBS,SCARB1,CTH,DPYD,FAH,GCSH,GLUD2,GPI,HADHB,HADH,INPP5A,LRP5,PCCA,PCCB,PFKL,SHMT2,SORD,ALDH4A1,RIDA,QPRT,CRYL1,PECR,MCCC2,ACAD10,GPT2,ALDH1L2,SULT1A4,AARS1,ACY1,ASNS,CKMT1B,DDC,EPRS1,P4HB,PEPD,PSMB9,WARS1,PHGDH,PSAT1,CKMT1A,SLC25A10,PXMP2,RPL27A,RPS5,RPS28,SLC44A1,SERINC2
1_Member	GO Biological Processes	GO:0044282	small molecule catabolic process	-14.9099	-10.5908	32/445	38,217,501,594,622,875,949,1491,1806,2184,2653,2747,2821,3032,3033,3632,4041,5095,5096,5211,6472,6652,8659,10247,23475,51084,55825,64087,80724,84706,160428,445329	ACAT1,ALDH2,ALDH7A1,BCKDHB,BDH1,CBS,SCARB1,CTH,DPYD,FAH,GCSH,GLUD2,GPI,HADHB,HADH,INPP5A,LRP5,PCCA,PCCB,PFKL,SHMT2,SORD,ALDH4A1,RIDA,QPRT,CRYL1,PECR,MCCC2,ACAD10,GPT2,ALDH1L2,SULT1A4
1_Member	GO Biological Processes	GO:0006520	cellular amino acid metabolic process	-13.1616	-9.14348	27/357	16,38,95,440,501,594,875,1159,1491,1644,1806,2058,2184,2653,2747,5034,5184,5698,6472,7453,8659,10247,26227,29968,64087,84706,548596	AARS1,ACAT1,ACY1,ASNS,ALDH7A1,BCKDHB,CBS,CKMT1B,CTH,DDC,DPYD,EPRS1,FAH,GCSH,GLUD2,P4HB,PEPD,PSMB9,SHMT2,WARS1,ALDH4A1,RIDA,PHGDH,PSAT1,MCCC2,GPT2,CKMT1A
1_Member	Reactome Gene Sets	R-HSA-71291	Metabolism of amino acids and derivatives	-12.6769	-8.8349	27/374	38,440,501,594,875,1159,1468,1491,1644,2058,2184,2653,2747,5698,5827,6157,6193,6234,8659,10247,23446,26227,29968,64087,84706,347735,548596	ACAT1,ASNS,ALDH7A1,BCKDHB,CBS,CKMT1B,SLC25A10,CTH,DDC,EPRS1,FAH,GCSH,GLUD2,PSMB9,PXMP2,RPL27A,RPS5,RPS28,ALDH4A1,RIDA,SLC44A1,PHGDH,PSAT1,MCCC2,GPT2,SERINC2,CKMT1A
1_Member	GO Biological Processes	GO:0016054	organic acid catabolic process	-12.2184	-8.5983	23/274	38,501,594,875,1491,2184,2653,2747,3032,3033,5095,5096,6472,6652,8659,10247,23475,51084,55825,64087,80724,84706,160428	ACAT1,ALDH7A1,BCKDHB,CBS,CTH,FAH,GCSH,GLUD2,HADHB,HADH,PCCA,PCCB,SHMT2,SORD,ALDH4A1,RIDA,QPRT,CRYL1,PECR,MCCC2,ACAD10,GPT2,ALDH1L2
1_Member	GO Biological Processes	GO:0046395	carboxylic acid catabolic process	-12.2184	-8.5983	23/274	38,501,594,875,1491,2184,2653,2747,3032,3033,5095,5096,6472,6652,8659,10247,23475,51084,55825,64087,80724,84706,160428	ACAT1,ALDH7A1,BCKDHB,CBS,CTH,FAH,GCSH,GLUD2,HADHB,HADH,PCCA,PCCB,SHMT2,SORD,ALDH4A1,RIDA,QPRT,CRYL1,PECR,MCCC2,ACAD10,GPT2,ALDH1L2
1_Member	GO Biological Processes	GO:1901605	alpha-amino acid metabolic process	-9.46356	-6.04755	18/221	38,440,501,875,1159,1491,2184,2653,2747,5034,6472,8659,10247,26227,29968,64087,84706,548596	ACAT1,ASNS,ALDH7A1,CBS,CKMT1B,CTH,FAH,GCSH,GLUD2,P4HB,SHMT2,ALDH4A1,RIDA,PHGDH,PSAT1,MCCC2,GPT2,CKMT1A
1_Member	GO Biological Processes	GO:0009063	cellular amino acid catabolic process	-8.27119	-5.03126	13/125	38,501,594,875,1491,2184,2653,2747,6472,8659,10247,64087,84706	ACAT1,ALDH7A1,BCKDHB,CBS,CTH,FAH,GCSH,GLUD2,SHMT2,ALDH4A1,RIDA,MCCC2,GPT2
1_Member	GO Biological Processes	GO:1901606	alpha-amino acid catabolic process	-7.12057	-4.05673	11/105	38,501,875,2184,2653,2747,6472,8659,10247,64087,84706	ACAT1,ALDH7A1,CBS,FAH,GCSH,GLUD2,SHMT2,ALDH4A1,RIDA,MCCC2,GPT2
2_Summary	GO Biological Processes	GO:0051186	cofactor metabolic process	-11.8942	-8.35327	33/609	31,38,645,1535,1536,2194,2539,2821,2944,2946,3039,3040,5095,5096,5211,6296,6319,6472,6888,6948,7001,7390,8884,9588,23225,23475,29968,64087,79094,84706,160428,326625,373156,440,875,1491,1806,2747,3990,4259,4282,26227,55825	ACACA,ACAT1,BLVRB,CYBA,CYBB,FASN,G6PD,GPI,GSTM1,GSTM2,HBA1,HBA2,PCCA,PCCB,PFKL,ACSM3,SCD,SHMT2,TALDO1,TCN2,PRDX2,UROS,SLC5A6,PRDX6,NUP210,QPRT,PSAT1,MCCC2,CHAC1,GPT2,ALDH1L2,MMAB,GSTK1,ASNS,CBS,CTH,DPYD,GLUD2,LIPC,MGST3,MIF,PHGDH,PECR
2_Member	GO Biological Processes	GO:0051186	cofactor metabolic process	-11.8942	-8.35327	33/609	31,38,645,1535,1536,2194,2539,2821,2944,2946,3039,3040,5095,5096,5211,6296,6319,6472,6888,6948,7001,7390,8884,9588,23225,23475,29968,64087,79094,84706,160428,326625,373156	ACACA,ACAT1,BLVRB,CYBA,CYBB,FASN,G6PD,GPI,GSTM1,GSTM2,HBA1,HBA2,PCCA,PCCB,PFKL,ACSM3,SCD,SHMT2,TALDO1,TCN2,PRDX2,UROS,SLC5A6,PRDX6,NUP210,QPRT,PSAT1,MCCC2,CHAC1,GPT2,ALDH1L2,MMAB,GSTK1
2_Member	GO Biological Processes	GO:0046394	carboxylic acid biosynthetic process	-6.45056	-3.57861	21/462	31,440,875,1491,1806,2194,2747,2821,3990,4259,4282,5211,6296,6319,6472,7390,23225,26227,29968,55825,84706	ACACA,ASNS,CBS,CTH,DPYD,FASN,GLUD2,GPI,LIPC,MGST3,MIF,PFKL,ACSM3,SCD,SHMT2,UROS,NUP210,PHGDH,PSAT1,PECR,GPT2
2_Member	GO Biological Processes	GO:0016053	organic acid biosynthetic process	-6.43522	-3.57851	21/463	31,440,875,1491,1806,2194,2747,2821,3990,4259,4282,5211,6296,6319,6472,7390,23225,26227,29968,55825,84706	ACACA,ASNS,CBS,CTH,DPYD,FASN,GLUD2,GPI,LIPC,MGST3,MIF,PFKL,ACSM3,SCD,SHMT2,UROS,NUP210,PHGDH,PSAT1,PECR,GPT2
2_Member	GO Biological Processes	GO:0006732	coenzyme metabolic process	-4.84797	-2.37396	17/407	31,38,2194,2539,2821,5095,5096,5211,6296,6319,6472,6888,8884,23225,23475,64087,160428	ACACA,ACAT1,FASN,G6PD,GPI,PCCA,PCCB,PFKL,ACSM3,SCD,SHMT2,TALDO1,SLC5A6,NUP210,QPRT,MCCC2,ALDH1L2
2_Member	GO Biological Processes	GO:0051188	cofactor biosynthetic process	-4.24807	-1.90209	14/324	31,38,1535,1536,2194,2821,5211,6319,7390,23225,23475,29968,79094,326625	ACACA,ACAT1,CYBA,CYBB,FASN,GPI,PFKL,SCD,UROS,NUP210,QPRT,PSAT1,CHAC1,MMAB
2_Member	GO Biological Processes	GO:0072330	monocarboxylic acid biosynthetic process	-2.43998	-0.693751	11/341	31,440,2194,2821,3990,4282,5211,6296,6319,23225,55825	ACACA,ASNS,FASN,GPI,LIPC,MIF,PFKL,ACSM3,SCD,NUP210,PECR
2_Member	GO Biological Processes	GO:0006633	fatty acid biosynthetic process	-2.38695	-0.65874	7/162	31,2194,3990,4282,6296,6319,55825	ACACA,FASN,LIPC,MIF,ACSM3,SCD,PECR
3_Summary	KEGG Pathway	hsa01200	Carbon metabolism	-9.83197	-6.35796	14/114	38,48,2539,2747,2821,5095,5096,5211,6389,6472,6888,26227,29968,84706,2653	ACAT1,ACO1,G6PD,GLUD2,GPI,PCCA,PCCB,PFKL,SDHA,SHMT2,TALDO1,PHGDH,PSAT1,GPT2,GCSH
3_Member	KEGG Pathway	hsa01200	Carbon metabolism	-9.83197	-6.35796	14/114	38,48,2539,2747,2821,5095,5096,5211,6389,6472,6888,26227,29968,84706	ACAT1,ACO1,G6PD,GLUD2,GPI,PCCA,PCCB,PFKL,SDHA,SHMT2,TALDO1,PHGDH,PSAT1,GPT2
3_Member	KEGG Pathway	hsa00630	Glyoxylate and dicarboxylate metabolism	-5.99437	-3.25505	6/28	38,48,2653,5095,5096,6472	ACAT1,ACO1,GCSH,PCCA,PCCB,SHMT2
4_Summary	GO Biological Processes	GO:0006790	sulfur compound metabolic process	-8.75095	-5.38609	22/373	31,38,875,1468,1491,2194,2539,2944,2946,4259,5095,5096,6296,6319,8884,9806,26227,64087,79094,80704,373156,445329,2877,95,2987,4835,5176,130,217,1535,1536,5608,7184	ACACA,ACAT1,CBS,SLC25A10,CTH,FASN,G6PD,GSTM1,GSTM2,MGST3,PCCA,PCCB,ACSM3,SCD,SLC5A6,SPOCK2,PHGDH,MCCC2,CHAC1,SLC19A3,GSTK1,SULT1A4,GPX2,ACY1,GUK1,NQO2,SERPINF1,ADH6,ALDH2,CYBA,CYBB,MAP2K6,HSP90B1
4_Member	GO Biological Processes	GO:0006790	sulfur compound metabolic process	-8.75095	-5.38609	22/373	31,38,875,1468,1491,2194,2539,2944,2946,4259,5095,5096,6296,6319,8884,9806,26227,64087,79094,80704,373156,445329	ACACA,ACAT1,CBS,SLC25A10,CTH,FASN,G6PD,GSTM1,GSTM2,MGST3,PCCA,PCCB,ACSM3,SCD,SLC5A6,SPOCK2,PHGDH,MCCC2,CHAC1,SLC19A3,GSTK1,SULT1A4
4_Member	GO Biological Processes	GO:0044272	sulfur compound biosynthetic process	-4.5197	-2.10908	11/193	31,38,875,1491,2194,2944,2946,4259,6319,79094,373156	ACACA,ACAT1,CBS,CTH,FASN,GSTM1,GSTM2,MGST3,SCD,CHAC1,GSTK1
4_Member	KEGG Pathway	hsa00480	Glutathione metabolism	-4.27537	-1.91531	6/54	2539,2877,2944,2946,4259,373156	G6PD,GPX2,GSTM1,GSTM2,MGST3,GSTK1
4_Member	Reactome Gene Sets	R-HSA-156590	Glutathione conjugation	-4.11563	-1.79653	5/36	2944,2946,4259,79094,373156	GSTM1,GSTM2,MGST3,CHAC1,GSTK1
4_Member	GO Biological Processes	GO:1901685	glutathione derivative metabolic process	-3.85367	-1.62093	4/22	2944,2946,4259,373156	GSTM1,GSTM2,MGST3,GSTK1
4_Member	GO Biological Processes	GO:1901687	glutathione derivative biosynthetic process	-3.85367	-1.62093	4/22	2944,2946,4259,373156	GSTM1,GSTM2,MGST3,GSTK1
4_Member	GO Biological Processes	GO:0006805	xenobiotic metabolic process	-3.80252	-1.60068	8/124	95,2944,2946,2987,4259,4835,26227,445329	ACY1,GSTM1,GSTM2,GUK1,MGST3,NQO2,PHGDH,SULT1A4
4_Member	GO Biological Processes	GO:0071466	cellular response to xenobiotic stimulus	-3.39387	-1.35579	9/179	95,2944,2946,2987,4259,4835,5176,26227,445329	ACY1,GSTM1,GSTM2,GUK1,MGST3,NQO2,SERPINF1,PHGDH,SULT1A4
4_Member	Reactome Gene Sets	R-HSA-211859	Biological oxidations	-3.33115	-1.31739	10/222	95,130,217,2944,2946,4259,4835,79094,373156,445329	ACY1,ADH6,ALDH2,GSTM1,GSTM2,MGST3,NQO2,CHAC1,GSTK1,SULT1A4
4_Member	KEGG Pathway	hsa05204	Chemical carcinogenesis	-3.26851	-1.27369	6/82	130,2944,2946,4259,373156,445329	ADH6,GSTM1,GSTM2,MGST3,GSTK1,SULT1A4
4_Member	GO Biological Processes	GO:0006749	glutathione metabolic process	-3.19734	-1.22232	5/56	2539,2944,2946,79094,373156	G6PD,GSTM1,GSTM2,CHAC1,GSTK1
4_Member	KEGG Pathway	hsa00982	Drug metabolism - cytochrome P450	-2.75738	-0.915395	5/70	130,2944,2946,4259,373156	ADH6,GSTM1,GSTM2,MGST3,GSTK1
4_Member	KEGG Pathway	hsa05418	Fluid shear stress and atherosclerosis	-2.70563	-0.875071	7/142	1535,1536,2944,2946,4259,5608,7184	CYBA,CYBB,GSTM1,GSTM2,MGST3,MAP2K6,HSP90B1
4_Member	KEGG Pathway	hsa00980	Metabolism of xenobiotics by cytochrome P450	-2.65056	-0.833881	5/74	130,2944,2946,4259,373156	ADH6,GSTM1,GSTM2,MGST3,GSTK1
4_Member	Reactome Gene Sets	R-HSA-156580	Phase II - Conjugation of compounds	-2.62646	-0.817898	6/109	2944,2946,4259,79094,373156,445329	GSTM1,GSTM2,MGST3,CHAC1,GSTK1,SULT1A4
4_Member	GO Biological Processes	GO:0009410	response to xenobiotic stimulus	-2.0031	-0.385566	9/288	95,2944,2946,2987,4259,4835,5176,26227,445329	ACY1,GSTM1,GSTM2,GUK1,MGST3,NQO2,SERPINF1,PHGDH,SULT1A4
5_Summary	KEGG Pathway	hsa01230	Biosynthesis of amino acids	-8.6845	-5.36539	11/75	48,95,501,875,1491,5211,6472,6888,26227,29968,84706,2653,440,1806,2747,10247,347735	ACO1,ACY1,ALDH7A1,CBS,CTH,PFKL,SHMT2,TALDO1,PHGDH,PSAT1,GPT2,GCSH,ASNS,DPYD,GLUD2,RIDA,SERINC2
5_Member	KEGG Pathway	hsa01230	Biosynthesis of amino acids	-8.6845	-5.36539	11/75	48,95,501,875,1491,5211,6472,6888,26227,29968,84706	ACO1,ACY1,ALDH7A1,CBS,CTH,PFKL,SHMT2,TALDO1,PHGDH,PSAT1,GPT2
5_Member	KEGG Pathway	hsa00260	Glycine, serine and threonine metabolism	-6.26908	-3.44134	7/40	501,875,1491,2653,6472,26227,29968	ALDH7A1,CBS,CTH,GCSH,SHMT2,PHGDH,PSAT1
5_Member	GO Biological Processes	GO:0008652	cellular amino acid biosynthetic process	-6.05675	-3.29395	9/83	440,875,1491,1806,2747,6472,26227,29968,84706	ASNS,CBS,CTH,DPYD,GLUD2,SHMT2,PHGDH,PSAT1,GPT2
5_Member	GO Biological Processes	GO:0009069	serine family amino acid metabolic process	-5.83859	-3.12781	7/46	875,1491,2653,6472,10247,26227,29968	CBS,CTH,GCSH,SHMT2,RIDA,PHGDH,PSAT1
5_Member	GO Biological Processes	GO:0009070	serine family amino acid biosynthetic process	-5.81691	-3.12781	5/17	875,1491,6472,26227,29968	CBS,CTH,SHMT2,PHGDH,PSAT1
5_Member	GO Biological Processes	GO:0006563	L-serine metabolic process	-4.98093	-2.47473	4/12	875,6472,26227,29968	CBS,SHMT2,PHGDH,PSAT1
5_Member	GO Biological Processes	GO:1901607	alpha-amino acid biosynthetic process	-4.81142	-2.34357	7/65	440,875,1491,2747,6472,26227,29968	ASNS,CBS,CTH,GLUD2,SHMT2,PHGDH,PSAT1
5_Member	GO Biological Processes	GO:0006544	glycine metabolic process	-4.43242	-2.03239	4/16	2653,6472,10247,26227	GCSH,SHMT2,RIDA,PHGDH
5_Member	GO Biological Processes	GO:0006564	L-serine biosynthetic process	-4.20092	-1.86859	3/7	6472,26227,29968	SHMT2,PHGDH,PSAT1
5_Member	Reactome Gene Sets	R-HSA-977347	Serine biosynthesis	-3.82869	-1.6168	3/9	26227,29968,347735	PHGDH,PSAT1,SERINC2
5_Member	GO Biological Processes	GO:0009071	serine family amino acid catabolic process	-3.31254	-1.30941	3/13	875,2653,6472	CBS,GCSH,SHMT2
6_Summary	GO Biological Processes	GO:0032787	monocarboxylic acid metabolic process	-8.52204	-5.24432	29/651	31,38,130,440,2184,2194,2821,2946,3032,3033,3990,4282,5095,5096,5211,6296,6319,6652,8659,8884,23225,26227,51084,55825,59342,64087,64801,80724,83875,183,248,412,622,2877,5641,6721,6907,10484,10498,10908,23344,23446,51205,51478,54477,128486,949,6653,9588,27293,285848,196463,3632,6646,22979	ACACA,ACAT1,ADH6,ASNS,FAH,FASN,GPI,GSTM2,HADHB,HADH,LIPC,MIF,PCCA,PCCB,PFKL,ACSM3,SCD,SORD,ALDH4A1,SLC5A6,NUP210,PHGDH,CRYL1,PECR,SCPEP1,MCCC2,ARV1,ACAD10,BCO2,AGT,ALPI,STS,BDH1,GPX2,LGMN,SREBF2,TBL1X,SEC23A,CARM1,PNPLA6,ESYT1,SLC44A1,ACP6,HSD17B7,PLEKHA5,FITM2,SCARB1,SORL1,PRDX6,SMPDL3B,PNPLA1,PLBD2,INPP5A,SOAT1,EFR3B
6_Member	GO Biological Processes	GO:0032787	monocarboxylic acid metabolic process	-8.52204	-5.24432	29/651	31,38,130,440,2184,2194,2821,2946,3032,3033,3990,4282,5095,5096,5211,6296,6319,6652,8659,8884,23225,26227,51084,55825,59342,64087,64801,80724,83875	ACACA,ACAT1,ADH6,ASNS,FAH,FASN,GPI,GSTM2,HADHB,HADH,LIPC,MIF,PCCA,PCCB,PFKL,ACSM3,SCD,SORD,ALDH4A1,SLC5A6,NUP210,PHGDH,CRYL1,PECR,SCPEP1,MCCC2,ARV1,ACAD10,BCO2
6_Member	Reactome Gene Sets	R-HSA-556833	Metabolism of lipids	-7.31382	-4.22517	29/739	31,38,183,248,412,622,2194,2877,3032,3033,5095,5096,5641,6296,6319,6721,6907,10484,10498,10908,23344,23446,51205,51478,54477,55825,64801,80724,128486	ACACA,ACAT1,AGT,ALPI,STS,BDH1,FASN,GPX2,HADHB,HADH,PCCA,PCCB,LGMN,ACSM3,SCD,SREBF2,TBL1X,SEC23A,CARM1,PNPLA6,ESYT1,SLC44A1,ACP6,HSD17B7,PLEKHA5,PECR,ARV1,ACAD10,FITM2
6_Member	GO Biological Processes	GO:0044242	cellular lipid catabolic process	-7.05692	-4.01657	15/216	38,949,3032,3033,3990,5095,5096,6653,9588,10908,27293,55825,80724,83875,285848	ACAT1,SCARB1,HADHB,HADH,LIPC,PCCA,PCCB,SORL1,PRDX6,PNPLA6,SMPDL3B,PECR,ACAD10,BCO2,PNPLA1
6_Member	GO Biological Processes	GO:0016042	lipid catabolic process	-6.04333	-3.29243	17/331	38,412,949,3032,3033,3990,5095,5096,6653,9588,10908,27293,55825,80724,83875,196463,285848	ACAT1,STS,SCARB1,HADHB,HADH,LIPC,PCCA,PCCB,SORL1,PRDX6,PNPLA6,SMPDL3B,PECR,ACAD10,BCO2,PLBD2,PNPLA1
6_Member	GO Biological Processes	GO:0072329	monocarboxylic acid catabolic process	-5.28871	-2.73047	10/130	38,2184,3032,3033,5095,5096,6652,51084,55825,80724	ACAT1,FAH,HADHB,HADH,PCCA,PCCB,SORD,CRYL1,PECR,ACAD10
6_Member	Reactome Gene Sets	R-HSA-77289	Mitochondrial Fatty Acid Beta-Oxidation	-5.24461	-2.70366	6/37	3032,3033,5095,5096,6296,80724	HADHB,HADH,PCCA,PCCB,ACSM3,ACAD10
6_Member	Reactome Gene Sets	R-HSA-8978868	Fatty acid metabolism	-4.86918	-2.38845	11/177	31,2194,2877,3032,3033,5095,5096,6296,6319,55825,80724	ACACA,FASN,GPX2,HADHB,HADH,PCCA,PCCB,ACSM3,SCD,PECR,ACAD10
6_Member	GO Biological Processes	GO:0006631	fatty acid metabolic process	-4.02988	-1.74016	15/383	31,38,2194,2946,3032,3033,3990,4282,5095,5096,6296,6319,51084,55825,80724	ACACA,ACAT1,FASN,GSTM2,HADHB,HADH,LIPC,MIF,PCCA,PCCB,ACSM3,SCD,CRYL1,PECR,ACAD10
6_Member	Reactome Gene Sets	R-HSA-77286	mitochondrial fatty acid beta-oxidation of saturated fatty acids	-3.54346	-1.45415	3/11	3032,3033,6296	HADHB,HADH,ACSM3
6_Member	GO Biological Processes	GO:0009062	fatty acid catabolic process	-3.47927	-1.41015	7/105	38,3032,3033,5095,5096,55825,80724	ACAT1,HADHB,HADH,PCCA,PCCB,PECR,ACAD10
6_Member	GO Biological Processes	GO:0030258	lipid modification	-2.44771	-0.693751	9/245	38,183,3032,3033,3632,6646,22979,55825,80724	ACAT1,AGT,HADHB,HADH,INPP5A,SOAT1,EFR3B,PECR,ACAD10
6_Member	GO Biological Processes	GO:0019395	fatty acid oxidation	-2.11111	-0.461319	5/99	38,3032,3033,55825,80724	ACAT1,HADHB,HADH,PECR,ACAD10
6_Member	GO Biological Processes	GO:0034440	lipid oxidation	-2.00653	-0.387699	5/105	38,3032,3033,55825,80724	ACAT1,HADHB,HADH,PECR,ACAD10
7_Summary	KEGG Pathway	hsa00280	Valine, leucine and isoleucine degradation	-8.18482	-4.97966	9/48	38,217,501,594,3032,3033,5095,5096,64087,130,1644,31,1806	ACAT1,ALDH2,ALDH7A1,BCKDHB,HADHB,HADH,PCCA,PCCB,MCCC2,ADH6,DDC,ACACA,DPYD
7_Member	KEGG Pathway	hsa00280	Valine, leucine and isoleucine degradation	-8.18482	-4.97966	9/48	38,217,501,594,3032,3033,5095,5096,64087	ACAT1,ALDH2,ALDH7A1,BCKDHB,HADHB,HADH,PCCA,PCCB,MCCC2
7_Member	KEGG Pathway	hsa00071	Fatty acid degradation	-4.79376	-2.33199	6/44	38,130,217,501,3032,3033	ACAT1,ADH6,ALDH2,ALDH7A1,HADHB,HADH
7_Member	KEGG Pathway	hsa00380	Tryptophan metabolism	-3.89126	-1.64511	5/40	38,217,501,1644,3033	ACAT1,ALDH2,ALDH7A1,DDC,HADH
7_Member	KEGG Pathway	hsa00620	Pyruvate metabolism	-2.87437	-0.993014	4/39	31,38,217,501	ACACA,ACAT1,ALDH2,ALDH7A1
7_Member	KEGG Pathway	hsa00340	Histidine metabolism	-2.50633	-0.735222	3/24	217,501,1644	ALDH2,ALDH7A1,DDC
7_Member	KEGG Pathway	hsa00310	Lysine degradation	-2.21499	-0.530363	4/59	38,217,501,3033	ACAT1,ALDH2,ALDH7A1,HADH
7_Member	KEGG Pathway	hsa00410	beta-Alanine metabolism	-2.18742	-0.511751	3/31	217,501,1806	ALDH2,ALDH7A1,DPYD
8_Summary	GO Biological Processes	GO:0042737	drug catabolic process	-7.48899	-4.31601	13/145	38,217,622,1806,2184,2653,3039,3040,7001,9588,10247,23475,445329,645,79094,160428,48,130,1535,1536,6389,2877,2944,2946,4259,4494,373156,1471,9131,440,1644,2539,6335,183,1191,4835,83875	ACAT1,ALDH2,BDH1,DPYD,FAH,GCSH,HBA1,HBA2,PRDX2,PRDX6,RIDA,QPRT,SULT1A4,BLVRB,CHAC1,ALDH1L2,ACO1,ADH6,CYBA,CYBB,SDHA,GPX2,GSTM1,GSTM2,MGST3,MT1F,GSTK1,CST3,AIFM1,ASNS,DDC,G6PD,SCN9A,AGT,CLU,NQO2,BCO2
8_Member	GO Biological Processes	GO:0042737	drug catabolic process	-7.48899	-4.31601	13/145	38,217,622,1806,2184,2653,3039,3040,7001,9588,10247,23475,445329	ACAT1,ALDH2,BDH1,DPYD,FAH,GCSH,HBA1,HBA2,PRDX2,PRDX6,RIDA,QPRT,SULT1A4
8_Member	GO Biological Processes	GO:0051187	cofactor catabolic process	-5.71661	-3.04337	8/68	38,645,3039,3040,7001,9588,79094,160428	ACAT1,BLVRB,HBA1,HBA2,PRDX2,PRDX6,CHAC1,ALDH1L2
8_Member	GO Biological Processes	GO:0016999	antibiotic metabolic process	-5.50156	-2.87265	11/152	48,130,217,1535,1536,3039,3040,6389,7001,9588,445329	ACO1,ADH6,ALDH2,CYBA,CYBB,HBA1,HBA2,SDHA,PRDX2,PRDX6,SULT1A4
8_Member	GO Biological Processes	GO:0098754	detoxification	-5.20018	-2.66641	10/133	2877,2944,2946,3039,3040,4259,4494,7001,9588,373156	GPX2,GSTM1,GSTM2,HBA1,HBA2,MGST3,MT1F,PRDX2,PRDX6,GSTK1
8_Member	GO Biological Processes	GO:1990748	cellular detoxification	-4.90682	-2.41379	9/114	2877,2944,2946,3039,3040,4259,7001,9588,373156	GPX2,GSTM1,GSTM2,HBA1,HBA2,MGST3,PRDX2,PRDX6,GSTK1
8_Member	GO Biological Processes	GO:0098869	cellular oxidant detoxification	-4.37125	-1.99083	8/103	2877,2946,3039,3040,4259,7001,9588,373156	GPX2,GSTM2,HBA1,HBA2,MGST3,PRDX2,PRDX6,GSTK1
8_Member	GO Biological Processes	GO:0097237	cellular response to toxic substance	-4.13252	-1.80464	12/251	1471,1536,2877,2944,2946,3039,3040,4259,7001,9131,9588,373156	CST3,CYBB,GPX2,GSTM1,GSTM2,HBA1,HBA2,MGST3,PRDX2,AIFM1,PRDX6,GSTK1
8_Member	GO Biological Processes	GO:0042743	hydrogen peroxide metabolic process	-4.09821	-1.7877	6/58	1535,1536,3039,3040,7001,9588	CYBA,CYBB,HBA1,HBA2,PRDX2,PRDX6
8_Member	GO Biological Processes	GO:0017001	antibiotic catabolic process	-4.01485	-1.73191	6/60	217,3039,3040,7001,9588,445329	ALDH2,HBA1,HBA2,PRDX2,PRDX6,SULT1A4
8_Member	GO Biological Processes	GO:0009636	response to toxic substance	-3.89876	-1.64511	18/533	130,440,1471,1536,1644,2539,2877,2944,2946,3039,3040,4259,4494,6335,7001,9131,9588,373156	ADH6,ASNS,CST3,CYBB,DDC,G6PD,GPX2,GSTM1,GSTM2,HBA1,HBA2,MGST3,MT1F,SCN9A,PRDX2,AIFM1,PRDX6,GSTK1
8_Member	GO Biological Processes	GO:0042744	hydrogen peroxide catabolic process	-3.15235	-1.19049	4/33	3039,3040,7001,9588	HBA1,HBA2,PRDX2,PRDX6
8_Member	GO Biological Processes	GO:0072593	reactive oxygen species metabolic process	-3.03686	-1.10093	11/286	183,1191,1535,1536,2539,3039,3040,4835,7001,9588,83875	AGT,CLU,CYBA,CYBB,G6PD,HBA1,HBA2,NQO2,PRDX2,PRDX6,BCO2
9_Summary	Reactome Gene Sets	R-HSA-196849	Metabolism of water-soluble vitamins and cofactors	-7.36626	-4.22517	12/123	31,2194,5095,5096,6472,6948,8884,23475,64087,80704,160428,326625,83875,221914,5360,5641,29968,38,594,95,4351,4582,6888,92579	ACACA,FASN,PCCA,PCCB,SHMT2,TCN2,SLC5A6,QPRT,MCCC2,SLC19A3,ALDH1L2,MMAB,BCO2,GPC2,PLTP,LGMN,PSAT1,ACAT1,BCKDHB,ACY1,MPI,MUC1,TALDO1,G6PC3
9_Member	Reactome Gene Sets	R-HSA-196849	Metabolism of water-soluble vitamins and cofactors	-7.36626	-4.22517	12/123	31,2194,5095,5096,6472,6948,8884,23475,64087,80704,160428,326625	ACACA,FASN,PCCA,PCCB,SHMT2,TCN2,SLC5A6,QPRT,MCCC2,SLC19A3,ALDH1L2,MMAB
9_Member	Reactome Gene Sets	R-HSA-196854	Metabolism of vitamins and cofactors	-6.97066	-3.95258	14/189	31,2194,5095,5096,6472,6948,8884,23475,64087,80704,83875,160428,221914,326625	ACACA,FASN,PCCA,PCCB,SHMT2,TCN2,SLC5A6,QPRT,MCCC2,SLC19A3,BCO2,ALDH1L2,GPC2,MMAB
9_Member	Reactome Gene Sets	R-HSA-196780	Biotin transport and metabolism	-6.91736	-3.93956	5/11	31,5095,5096,8884,64087	ACACA,PCCA,PCCB,SLC5A6,MCCC2
9_Member	GO Biological Processes	GO:0006766	vitamin metabolic process	-6.91624	-3.93956	12/135	5095,5096,5360,5641,6472,6948,8884,29968,64087,80704,160428,326625	PCCA,PCCB,PLTP,LGMN,SHMT2,TCN2,SLC5A6,PSAT1,MCCC2,SLC19A3,ALDH1L2,MMAB
9_Member	GO Biological Processes	GO:0006767	water-soluble vitamin metabolic process	-6.81471	-3.85733	10/89	5095,5096,6472,6948,8884,29968,64087,80704,160428,326625	PCCA,PCCB,SHMT2,TCN2,SLC5A6,PSAT1,MCCC2,SLC19A3,ALDH1L2,MMAB
9_Member	Reactome Gene Sets	R-HSA-3296482	Defects in vitamin and cofactor metabolism	-6.67051	-3.76638	6/22	31,5095,5096,6948,64087,326625	ACACA,PCCA,PCCB,TCN2,MCCC2,MMAB
9_Member	Reactome Gene Sets	R-HSA-3371599	Defective HLCS causes multiple carboxylase deficiency	-6.11022	-3.32259	4/7	31,5095,5096,64087	ACACA,PCCA,PCCB,MCCC2
9_Member	Reactome Gene Sets	R-HSA-3323169	Defects in biotin (Btn) metabolism	-5.81344	-3.12781	4/8	31,5095,5096,64087	ACACA,PCCA,PCCB,MCCC2
9_Member	GO Biological Processes	GO:0006768	biotin metabolic process	-5.56242	-2.91541	4/9	5095,5096,8884,64087	PCCA,PCCB,SLC5A6,MCCC2
9_Member	KEGG Pathway	hsa00640	Propanoate metabolism	-4.37041	-1.99083	5/32	31,38,594,5095,5096	ACACA,ACAT1,BCKDHB,PCCA,PCCB
9_Member	Reactome Gene Sets	R-HSA-5668914	Diseases of metabolism	-4.23308	-1.89169	12/245	31,95,4351,4582,5095,5096,6888,6948,64087,92579,221914,326625	ACACA,ACY1,MPI,MUC1,PCCA,PCCB,TALDO1,TCN2,MCCC2,G6PC3,GPC2,MMAB
10_Summary	GO Biological Processes	GO:0015711	organic anion transport	-7.31418	-4.22517	23/487	31,183,949,1468,2058,3039,3040,4282,5360,5608,6514,6568,7504,8884,9368,10079,10497,10786,23200,56923,80763,92579,345274,1191,3990,6646,6721,23344,64801,128486,9026	ACACA,AGT,SCARB1,SLC25A10,EPRS1,HBA1,HBA2,MIF,PLTP,MAP2K6,SLC2A2,SLC17A1,XK,SLC5A6,SLC9A3R1,ATP9A,UNC13B,SLC17A3,ATP11B,NMUR2,SPX,G6PC3,SLC10A6,CLU,LIPC,SOAT1,SREBF2,ESYT1,ARV1,FITM2,HIP1R
10_Member	GO Biological Processes	GO:0015711	organic anion transport	-7.31418	-4.22517	23/487	31,183,949,1468,2058,3039,3040,4282,5360,5608,6514,6568,7504,8884,9368,10079,10497,10786,23200,56923,80763,92579,345274	ACACA,AGT,SCARB1,SLC25A10,EPRS1,HBA1,HBA2,MIF,PLTP,MAP2K6,SLC2A2,SLC17A1,XK,SLC5A6,SLC9A3R1,ATP9A,UNC13B,SLC17A3,ATP11B,NMUR2,SPX,G6PC3,SLC10A6
10_Member	GO Biological Processes	GO:0006869	lipid transport	-6.11032	-3.32259	18/365	31,183,949,1191,2058,3990,4282,5360,5608,6646,6721,10079,23200,23344,56923,64801,80763,345274	ACACA,AGT,SCARB1,CLU,EPRS1,LIPC,MIF,PLTP,MAP2K6,SOAT1,SREBF2,ATP9A,ATP11B,ESYT1,NMUR2,ARV1,SPX,SLC10A6
10_Member	GO Biological Processes	GO:0010876	lipid localization	-6.09219	-3.31715	19/405	31,183,949,1191,2058,3990,4282,5360,5608,6646,6721,10079,23200,23344,56923,64801,80763,128486,345274	ACACA,AGT,SCARB1,CLU,EPRS1,LIPC,MIF,PLTP,MAP2K6,SOAT1,SREBF2,ATP9A,ATP11B,ESYT1,NMUR2,ARV1,SPX,FITM2,SLC10A6
10_Member	GO Biological Processes	GO:0006820	anion transport	-5.29983	-2.73047	23/637	31,183,949,1468,2058,3039,3040,4282,5360,5608,6514,6568,7504,8884,9368,10079,10497,10786,23200,56923,80763,92579,345274	ACACA,AGT,SCARB1,SLC25A10,EPRS1,HBA1,HBA2,MIF,PLTP,MAP2K6,SLC2A2,SLC17A1,XK,SLC5A6,SLC9A3R1,ATP9A,UNC13B,SLC17A3,ATP11B,NMUR2,SPX,G6PC3,SLC10A6
10_Member	GO Biological Processes	GO:1905952	regulation of lipid localization	-3.75499	-1.5726	9/160	183,949,2058,4282,5360,5608,6721,64801,128486	AGT,SCARB1,EPRS1,MIF,PLTP,MAP2K6,SREBF2,ARV1,FITM2
10_Member	GO Biological Processes	GO:0015718	monocarboxylic acid transport	-3.5775	-1.46455	9/169	31,2058,4282,5608,8884,9368,56923,80763,345274	ACACA,EPRS1,MIF,MAP2K6,SLC5A6,SLC9A3R1,NMUR2,SPX,SLC10A6
10_Member	GO Biological Processes	GO:0015849	organic acid transport	-3.54025	-1.45415	13/334	31,183,1468,2058,4282,5608,7504,8884,9368,10497,56923,80763,345274	ACACA,AGT,SLC25A10,EPRS1,MIF,MAP2K6,XK,SLC5A6,SLC9A3R1,UNC13B,NMUR2,SPX,SLC10A6
10_Member	GO Biological Processes	GO:0046942	carboxylic acid transport	-3.54025	-1.45415	13/334	31,183,1468,2058,4282,5608,7504,8884,9368,10497,56923,80763,345274	ACACA,AGT,SLC25A10,EPRS1,MIF,MAP2K6,XK,SLC5A6,SLC9A3R1,UNC13B,NMUR2,SPX,SLC10A6
10_Member	GO Biological Processes	GO:1905954	positive regulation of lipid localization	-3.18533	-1.21453	6/85	949,4282,5360,5608,6721,128486	SCARB1,MIF,PLTP,MAP2K6,SREBF2,FITM2
10_Member	GO Biological Processes	GO:0032368	regulation of lipid transport	-3.00518	-1.08052	7/126	183,2058,4282,5360,5608,6721,64801	AGT,EPRS1,MIF,PLTP,MAP2K6,SREBF2,ARV1
10_Member	GO Biological Processes	GO:0015908	fatty acid transport	-2.90805	-1.00883	6/96	31,2058,4282,5608,56923,80763	ACACA,EPRS1,MIF,MAP2K6,NMUR2,SPX
10_Member	GO Biological Processes	GO:0015909	long-chain fatty acid transport	-2.78522	-0.932986	5/69	31,2058,4282,56923,80763	ACACA,EPRS1,MIF,NMUR2,SPX
10_Member	GO Biological Processes	GO:2000191	regulation of fatty acid transport	-2.35826	-0.635755	3/27	2058,4282,5608	EPRS1,MIF,MAP2K6
10_Member	GO Biological Processes	GO:0046717	acid secretion	-2.29909	-0.595937	6/127	4282,5608,9026,9368,10497,56923	MIF,MAP2K6,HIP1R,SLC9A3R1,UNC13B,NMUR2
10_Member	GO Biological Processes	GO:0032890	regulation of organic acid transport	-2.21499	-0.530363	4/59	183,2058,4282,5608	AGT,EPRS1,MIF,MAP2K6
10_Member	GO Biological Processes	GO:0032892	positive regulation of organic acid transport	-2.03997	-0.410169	3/35	183,4282,5608	AGT,MIF,MAP2K6
11_Summary	GO Biological Processes	GO:0034976	response to endoplasmic reticulum stress	-6.78501	-3.85264	17/293	440,1191,1491,5034,6734,7184,7706,9131,9601,10130,10525,10551,10897,57333,79094,116496,445329,51768	ASNS,CLU,CTH,P4HB,SRPRA,HSP90B1,TRIM25,AIFM1,PDIA4,PDIA6,HYOU1,AGR2,YIF1A,RCN3,CHAC1,NIBAN1,SULT1A4,TM7SF3
11_Member	GO Biological Processes	GO:0034976	response to endoplasmic reticulum stress	-6.78501	-3.85264	17/293	440,1191,1491,5034,6734,7184,7706,9131,9601,10130,10525,10551,10897,57333,79094,116496,445329	ASNS,CLU,CTH,P4HB,SRPRA,HSP90B1,TRIM25,AIFM1,PDIA4,PDIA6,HYOU1,AGR2,YIF1A,RCN3,CHAC1,NIBAN1,SULT1A4
11_Member	GO Biological Processes	GO:0035966	response to topologically incorrect protein	-5.01742	-2.5045	12/204	440,1191,1491,6734,7184,10130,10525,10551,10897,51768,79094,445329	ASNS,CLU,CTH,SRPRA,HSP90B1,PDIA6,HYOU1,AGR2,YIF1A,TM7SF3,CHAC1,SULT1A4
11_Member	GO Biological Processes	GO:0034620	cellular response to unfolded protein	-4.86871	-2.38845	10/145	440,1491,6734,7184,10130,10525,10551,10897,51768,445329	ASNS,CTH,SRPRA,HSP90B1,PDIA6,HYOU1,AGR2,YIF1A,TM7SF3,SULT1A4
11_Member	GO Biological Processes	GO:0006986	response to unfolded protein	-4.75587	-2.30008	11/182	440,1491,6734,7184,10130,10525,10551,10897,51768,79094,445329	ASNS,CTH,SRPRA,HSP90B1,PDIA6,HYOU1,AGR2,YIF1A,TM7SF3,CHAC1,SULT1A4
11_Member	GO Biological Processes	GO:0030968	endoplasmic reticulum unfolded protein response	-4.58543	-2.16942	9/125	440,1491,6734,7184,10130,10525,10551,10897,445329	ASNS,CTH,SRPRA,HSP90B1,PDIA6,HYOU1,AGR2,YIF1A,SULT1A4
11_Member	GO Biological Processes	GO:0035967	cellular response to topologically incorrect protein	-4.40691	-2.01723	10/164	440,1491,6734,7184,10130,10525,10551,10897,51768,445329	ASNS,CTH,SRPRA,HSP90B1,PDIA6,HYOU1,AGR2,YIF1A,TM7SF3,SULT1A4
11_Member	GO Biological Processes	GO:0036498	IRE1-mediated unfolded protein response	-3.8198	-1.61464	6/65	6734,10130,10525,10551,10897,445329	SRPRA,PDIA6,HYOU1,AGR2,YIF1A,SULT1A4
11_Member	Reactome Gene Sets	R-HSA-381119	Unfolded Protein Response (UPR)	-3.77632	-1.59075	7/94	440,6734,7184,10130,10525,10897,445329	ASNS,SRPRA,HSP90B1,PDIA6,HYOU1,YIF1A,SULT1A4
11_Member	Reactome Gene Sets	R-HSA-381038	XBP1(S) activates chaperone genes	-3.42713	-1.37756	5/50	6734,10130,10525,10897,445329	SRPRA,PDIA6,HYOU1,YIF1A,SULT1A4
11_Member	Reactome Gene Sets	R-HSA-381070	IRE1alpha activates chaperones	-3.34714	-1.33083	5/52	6734,10130,10525,10897,445329	SRPRA,PDIA6,HYOU1,YIF1A,SULT1A4
12_Summary	GO Biological Processes	GO:0006091	generation of precursor metabolites and energy	-6.7738	-3.85264	23/522	38,48,130,217,513,622,1329,1351,1353,1535,1536,2821,2877,4708,4835,5211,5834,6389,6472,8659,23225,26227,27089,31,1806,2194,2987,6296,6319,6568,10591,10786,28992,64087,445329,2539,6888,23475,25915,248,1159,6652,23446,51084,51205,51604,128486,548596,4121,4351,4582,6646,8869,221914,7317	ACAT1,ACO1,ADH6,ALDH2,ATP5F1D,BDH1,COX5B,COX8A,COX11,CYBA,CYBB,GPI,GPX2,NDUFB2,NQO2,PFKL,PYGB,SDHA,SHMT2,ALDH4A1,NUP210,PHGDH,UQCRQ,ACACA,DPYD,FASN,GUK1,ACSM3,SCD,SLC17A1,DNPH1,SLC17A3,MACROD1,MCCC2,SULT1A4,G6PD,TALDO1,QPRT,NDUFAF3,ALPI,CKMT1B,SORD,SLC44A1,CRYL1,ACP6,PIGT,FITM2,CKMT1A,MAN1A1,MPI,MUC1,SOAT1,ST3GAL5,GPC2,UBA1
12_Member	GO Biological Processes	GO:0006091	generation of precursor metabolites and energy	-6.7738	-3.85264	23/522	38,48,130,217,513,622,1329,1351,1353,1535,1536,2821,2877,4708,4835,5211,5834,6389,6472,8659,23225,26227,27089	ACAT1,ACO1,ADH6,ALDH2,ATP5F1D,BDH1,COX5B,COX8A,COX11,CYBA,CYBB,GPI,GPX2,NDUFB2,NQO2,PFKL,PYGB,SDHA,SHMT2,ALDH4A1,NUP210,PHGDH,UQCRQ
12_Member	GO Biological Processes	GO:0022900	electron transport chain	-6.22465	-3.41069	13/186	217,1329,1351,1353,1535,1536,2877,4708,4835,6389,8659,26227,27089	ALDH2,COX5B,COX8A,COX11,CYBA,CYBB,GPX2,NDUFB2,NQO2,SDHA,ALDH4A1,PHGDH,UQCRQ
12_Member	GO Biological Processes	GO:0072521	purine-containing compound metabolic process	-5.57475	-2.91841	23/613	31,38,513,1329,1351,1806,2194,2821,2987,4708,5211,6296,6319,6389,6472,6568,10591,10786,23225,27089,28992,64087,445329	ACACA,ACAT1,ATP5F1D,COX5B,COX8A,DPYD,FASN,GPI,GUK1,NDUFB2,PFKL,ACSM3,SCD,SDHA,SHMT2,SLC17A1,DNPH1,SLC17A3,NUP210,UQCRQ,MACROD1,MCCC2,SULT1A4
12_Member	GO Biological Processes	GO:0019693	ribose phosphate metabolic process	-4.41794	-2.02312	20/578	31,38,513,1329,1351,2194,2539,2821,2987,4708,5211,6296,6319,6389,6472,6888,23225,27089,64087,445329	ACACA,ACAT1,ATP5F1D,COX5B,COX8A,FASN,G6PD,GPI,GUK1,NDUFB2,PFKL,ACSM3,SCD,SDHA,SHMT2,TALDO1,NUP210,UQCRQ,MCCC2,SULT1A4
12_Member	GO Biological Processes	GO:0009117	nucleotide metabolic process	-4.09207	-1.7858	22/710	31,38,513,1329,1351,2194,2539,2821,2987,4708,5211,6296,6319,6389,6472,6888,10591,23225,23475,27089,64087,445329	ACACA,ACAT1,ATP5F1D,COX5B,COX8A,FASN,G6PD,GPI,GUK1,NDUFB2,PFKL,ACSM3,SCD,SDHA,SHMT2,TALDO1,DNPH1,NUP210,QPRT,UQCRQ,MCCC2,SULT1A4
12_Member	GO Biological Processes	GO:0006753	nucleoside phosphate metabolic process	-4.03063	-1.74016	22/717	31,38,513,1329,1351,2194,2539,2821,2987,4708,5211,6296,6319,6389,6472,6888,10591,23225,23475,27089,64087,445329	ACACA,ACAT1,ATP5F1D,COX5B,COX8A,FASN,G6PD,GPI,GUK1,NDUFB2,PFKL,ACSM3,SCD,SDHA,SHMT2,TALDO1,DNPH1,NUP210,QPRT,UQCRQ,MCCC2,SULT1A4
12_Member	GO Biological Processes	GO:0006163	purine nucleotide metabolic process	-3.94256	-1.67377	19/577	31,38,513,1329,1351,2194,2821,2987,4708,5211,6296,6319,6389,6472,10591,23225,27089,64087,445329	ACACA,ACAT1,ATP5F1D,COX5B,COX8A,FASN,GPI,GUK1,NDUFB2,PFKL,ACSM3,SCD,SDHA,SHMT2,DNPH1,NUP210,UQCRQ,MCCC2,SULT1A4
12_Member	GO Biological Processes	GO:0009150	purine ribonucleotide metabolic process	-3.79909	-1.60056	18/543	31,38,513,1329,1351,2194,2821,2987,4708,5211,6296,6319,6389,6472,23225,27089,64087,445329	ACACA,ACAT1,ATP5F1D,COX5B,COX8A,FASN,GPI,GUK1,NDUFB2,PFKL,ACSM3,SCD,SDHA,SHMT2,NUP210,UQCRQ,MCCC2,SULT1A4
12_Member	Reactome Gene Sets	R-HSA-163200	Respiratory electron transport, ATP synthesis by chemiosmotic coupling, and heat production by uncou	-3.7784	-1.59075	8/125	513,1329,1351,1353,4708,6389,25915,27089	ATP5F1D,COX5B,COX8A,COX11,NDUFB2,SDHA,NDUFAF3,UQCRQ
12_Member	GO Biological Processes	GO:0090407	organophosphate biosynthetic process	-3.73802	-1.56679	21/700	31,38,248,513,1159,1329,2194,2539,2821,2987,5211,6319,6652,23225,23446,23475,51084,51205,51604,128486,548596	ACACA,ACAT1,ALPI,ATP5F1D,CKMT1B,COX5B,FASN,G6PD,GPI,GUK1,PFKL,SCD,SORD,NUP210,SLC44A1,QPRT,CRYL1,ACP6,PIGT,FITM2,CKMT1A
12_Member	GO Biological Processes	GO:0009259	ribonucleotide metabolic process	-3.65466	-1.51165	18/558	31,38,513,1329,1351,2194,2821,2987,4708,5211,6296,6319,6389,6472,23225,27089,64087,445329	ACACA,ACAT1,ATP5F1D,COX5B,COX8A,FASN,GPI,GUK1,NDUFB2,PFKL,ACSM3,SCD,SDHA,SHMT2,NUP210,UQCRQ,MCCC2,SULT1A4
12_Member	Reactome Gene Sets	R-HSA-611105	Respiratory electron transport	-3.58276	-1.46506	7/101	1329,1351,1353,4708,6389,25915,27089	COX5B,COX8A,COX11,NDUFB2,SDHA,NDUFAF3,UQCRQ
12_Member	GO Biological Processes	GO:0009060	aerobic respiration	-3.1318	-1.17631	6/87	48,513,1329,1351,6389,6472	ACO1,ATP5F1D,COX5B,COX8A,SDHA,SHMT2
12_Member	GO Biological Processes	GO:0046390	ribose phosphate biosynthetic process	-2.88168	-0.993014	11/299	31,38,513,1329,2194,2539,2821,2987,5211,6319,23225	ACACA,ACAT1,ATP5F1D,COX5B,FASN,G6PD,GPI,GUK1,PFKL,SCD,NUP210
12_Member	KEGG Pathway	hsa00190	Oxidative phosphorylation	-2.86853	-0.988754	7/133	513,1329,1351,1353,4708,6389,27089	ATP5F1D,COX5B,COX8A,COX11,NDUFB2,SDHA,UQCRQ
12_Member	GO Biological Processes	GO:0046034	ATP metabolic process	-2.80203	-0.939286	11/306	513,1329,1351,2821,2987,4708,5211,6389,6472,23225,27089	ATP5F1D,COX5B,COX8A,GPI,GUK1,NDUFB2,PFKL,SDHA,SHMT2,NUP210,UQCRQ
12_Member	Reactome Gene Sets	R-HSA-1428517	The citric acid (TCA) cycle and respiratory electron transport	-2.79445	-0.936245	8/176	513,1329,1351,1353,4708,6389,25915,27089	ATP5F1D,COX5B,COX8A,COX11,NDUFB2,SDHA,NDUFAF3,UQCRQ
12_Member	GO Biological Processes	GO:1901137	carbohydrate derivative biosynthetic process	-2.78655	-0.932986	20/774	31,38,513,1329,2194,2539,2821,2987,4121,4351,4582,5211,6319,6646,6652,8869,23225,51084,51604,221914	ACACA,ACAT1,ATP5F1D,COX5B,FASN,G6PD,GPI,GUK1,MAN1A1,MPI,MUC1,PFKL,SCD,SOAT1,SORD,ST3GAL5,NUP210,CRYL1,PIGT,GPC2
12_Member	KEGG Pathway	hsa05012	Parkinson's disease	-2.70563	-0.875071	7/142	513,1329,1351,4708,6389,7317,27089	ATP5F1D,COX5B,COX8A,NDUFB2,SDHA,UBA1,UQCRQ
12_Member	GO Biological Processes	GO:0006119	oxidative phosphorylation	-2.65423	-0.835027	7/145	513,1329,1351,4708,6389,6472,27089	ATP5F1D,COX5B,COX8A,NDUFB2,SDHA,SHMT2,UQCRQ
12_Member	GO Biological Processes	GO:0045333	cellular respiration	-2.61557	-0.813664	8/188	48,513,1329,1351,4708,6389,6472,27089	ACO1,ATP5F1D,COX5B,COX8A,NDUFB2,SDHA,SHMT2,UQCRQ
12_Member	GO Biological Processes	GO:0009152	purine ribonucleotide biosynthetic process	-2.58556	-0.788898	10/279	31,38,513,1329,2194,2821,2987,5211,6319,23225	ACACA,ACAT1,ATP5F1D,COX5B,FASN,GPI,GUK1,PFKL,SCD,NUP210
12_Member	GO Biological Processes	GO:0009123	nucleoside monophosphate metabolic process	-2.56751	-0.779884	12/377	513,1329,1351,2821,2987,4708,5211,6389,6472,10591,23225,27089	ATP5F1D,COX5B,COX8A,GPI,GUK1,NDUFB2,PFKL,SDHA,SHMT2,DNPH1,NUP210,UQCRQ
12_Member	GO Biological Processes	GO:0009205	purine ribonucleoside triphosphate metabolic process	-2.49808	-0.729202	11/335	513,1329,1351,2821,2987,4708,5211,6389,6472,23225,27089	ATP5F1D,COX5B,COX8A,GPI,GUK1,NDUFB2,PFKL,SDHA,SHMT2,NUP210,UQCRQ
12_Member	GO Biological Processes	GO:0009260	ribonucleotide biosynthetic process	-2.44488	-0.693751	10/292	31,38,513,1329,2194,2821,2987,5211,6319,23225	ACACA,ACAT1,ATP5F1D,COX5B,FASN,GPI,GUK1,PFKL,SCD,NUP210
12_Member	GO Biological Processes	GO:0009199	ribonucleoside triphosphate metabolic process	-2.43998	-0.693751	11/341	513,1329,1351,2821,2987,4708,5211,6389,6472,23225,27089	ATP5F1D,COX5B,COX8A,GPI,GUK1,NDUFB2,PFKL,SDHA,SHMT2,NUP210,UQCRQ
12_Member	GO Biological Processes	GO:0009144	purine nucleoside triphosphate metabolic process	-2.43045	-0.687686	11/342	513,1329,1351,2821,2987,4708,5211,6389,6472,23225,27089	ATP5F1D,COX5B,COX8A,GPI,GUK1,NDUFB2,PFKL,SDHA,SHMT2,NUP210,UQCRQ
12_Member	GO Biological Processes	GO:0009167	purine ribonucleoside monophosphate metabolic process	-2.43045	-0.687686	11/342	513,1329,1351,2821,2987,4708,5211,6389,6472,23225,27089	ATP5F1D,COX5B,COX8A,GPI,GUK1,NDUFB2,PFKL,SDHA,SHMT2,NUP210,UQCRQ
12_Member	GO Biological Processes	GO:0009126	purine nucleoside monophosphate metabolic process	-2.42096	-0.680801	11/343	513,1329,1351,2821,2987,4708,5211,6389,6472,23225,27089	ATP5F1D,COX5B,COX8A,GPI,GUK1,NDUFB2,PFKL,SDHA,SHMT2,NUP210,UQCRQ
12_Member	GO Biological Processes	GO:0006164	purine nucleotide biosynthetic process	-2.36274	-0.639127	10/300	31,38,513,1329,2194,2821,2987,5211,6319,23225	ACACA,ACAT1,ATP5F1D,COX5B,FASN,GPI,GUK1,PFKL,SCD,NUP210
12_Member	GO Biological Processes	GO:0009161	ribonucleoside monophosphate metabolic process	-2.30123	-0.595937	11/356	513,1329,1351,2821,2987,4708,5211,6389,6472,23225,27089	ATP5F1D,COX5B,COX8A,GPI,GUK1,NDUFB2,PFKL,SDHA,SHMT2,NUP210,UQCRQ
12_Member	GO Biological Processes	GO:0009141	nucleoside triphosphate metabolic process	-2.24818	-0.553358	11/362	513,1329,1351,2821,2987,4708,5211,6389,6472,23225,27089	ATP5F1D,COX5B,COX8A,GPI,GUK1,NDUFB2,PFKL,SDHA,SHMT2,NUP210,UQCRQ
12_Member	GO Biological Processes	GO:0072522	purine-containing compound biosynthetic process	-2.23589	-0.544154	10/313	31,38,513,1329,2194,2821,2987,5211,6319,23225	ACACA,ACAT1,ATP5F1D,COX5B,FASN,GPI,GUK1,PFKL,SCD,NUP210
12_Member	GO Biological Processes	GO:0042775	mitochondrial ATP synthesis coupled electron transport	-2.14776	-0.481863	5/97	1329,1351,4708,6389,27089	COX5B,COX8A,NDUFB2,SDHA,UQCRQ
12_Member	GO Biological Processes	GO:0042773	ATP synthesis coupled electron transport	-2.12932	-0.467265	5/98	1329,1351,4708,6389,27089	COX5B,COX8A,NDUFB2,SDHA,UQCRQ
12_Member	GO Biological Processes	GO:0015980	energy derivation by oxidation of organic compounds	-2.08782	-0.443573	9/279	48,513,1329,1351,4708,5834,6389,6472,27089	ACO1,ATP5F1D,COX5B,COX8A,NDUFB2,PYGB,SDHA,SHMT2,UQCRQ
12_Member	GO Biological Processes	GO:0009165	nucleotide biosynthetic process	-2.0568	-0.420743	11/385	31,38,513,1329,2194,2821,2987,5211,6319,23225,23475	ACACA,ACAT1,ATP5F1D,COX5B,FASN,GPI,GUK1,PFKL,SCD,NUP210,QPRT
12_Member	GO Biological Processes	GO:1901293	nucleoside phosphate biosynthetic process	-2.02534	-0.396485	11/389	31,38,513,1329,2194,2821,2987,5211,6319,23225,23475	ACACA,ACAT1,ATP5F1D,COX5B,FASN,GPI,GUK1,PFKL,SCD,NUP210,QPRT
13_Summary	GO Biological Processes	GO:0006575	cellular modified amino acid metabolic process	-6.45918	-3.57861	14/208	501,1159,2539,2944,2946,5034,6472,8659,8884,79094,160428,347735,373156,548596,217	ALDH7A1,CKMT1B,G6PD,GSTM1,GSTM2,P4HB,SHMT2,ALDH4A1,SLC5A6,CHAC1,ALDH1L2,SERINC2,GSTK1,CKMT1A,ALDH2
13_Member	GO Biological Processes	GO:0006575	cellular modified amino acid metabolic process	-6.45918	-3.57861	14/208	501,1159,2539,2944,2946,5034,6472,8659,8884,79094,160428,347735,373156,548596	ALDH7A1,CKMT1B,G6PD,GSTM1,GSTM2,P4HB,SHMT2,ALDH4A1,SLC5A6,CHAC1,ALDH1L2,SERINC2,GSTK1,CKMT1A
13_Member	KEGG Pathway	hsa00330	Arginine and proline metabolism	-3.42713	-1.37756	5/50	217,501,1159,8659,548596	ALDH2,ALDH7A1,CKMT1B,ALDH4A1,CKMT1A
13_Member	GO Biological Processes	GO:0042398	cellular modified amino acid biosynthetic process	-2.47329	-0.710315	4/50	501,1159,79094,548596	ALDH7A1,CKMT1B,CHAC1,CKMT1A
14_Summary	GO Biological Processes	GO:1901264	carbohydrate derivative transport	-6.28918	-3.4472	9/78	949,1535,2705,2987,3177,5360,10551,10786,92579,10079,23200	SCARB1,CYBA,GJB1,GUK1,SLC29A2,PLTP,AGR2,SLC17A3,G6PC3,ATP9A,ATP11B
14_Member	GO Biological Processes	GO:1901264	carbohydrate derivative transport	-6.28918	-3.4472	9/78	949,1535,2705,2987,3177,5360,10551,10786,92579	SCARB1,CYBA,GJB1,GUK1,SLC29A2,PLTP,AGR2,SLC17A3,G6PC3
14_Member	GO Biological Processes	GO:0015748	organophosphate ester transport	-3.47927	-1.41015	7/105	949,2705,5360,10079,10786,23200,92579	SCARB1,GJB1,PLTP,ATP9A,SLC17A3,ATP11B,G6PC3
15_Summary	GO Biological Processes	GO:0046596	regulation of viral entry into host cell	-5.89822	-3.17018	6/29	3956,5034,7706,8519,10410,10581,104,684,6590,949,5818,1535,2896,4282,5518,7001,10497,23225,6472	LGALS1,P4HB,TRIM25,IFITM1,IFITM3,IFITM2,ADARB1,BST2,SLPI,SCARB1,NECTIN1,CYBA,GRN,MIF,PPP2R1A,PRDX2,UNC13B,NUP210,SHMT2
15_Member	GO Biological Processes	GO:0046596	regulation of viral entry into host cell	-5.89822	-3.17018	6/29	3956,5034,7706,8519,10410,10581	LGALS1,P4HB,TRIM25,IFITM1,IFITM3,IFITM2
15_Member	GO Biological Processes	GO:0046597	negative regulation of viral entry into host cell	-4.21524	-1.87841	4/18	7706,8519,10410,10581	TRIM25,IFITM1,IFITM3,IFITM2
15_Member	GO Biological Processes	GO:1903900	regulation of viral life cycle	-3.98973	-1.71412	9/149	104,684,3956,5034,6590,7706,8519,10410,10581	ADARB1,BST2,LGALS1,P4HB,SLPI,TRIM25,IFITM1,IFITM3,IFITM2
15_Member	GO Biological Processes	GO:0035455	response to interferon-alpha	-3.9366	-1.67377	4/21	684,8519,10410,10581	BST2,IFITM1,IFITM3,IFITM2
15_Member	GO Biological Processes	GO:0046718	viral entry into host cell	-3.87632	-1.6364	8/121	949,3956,5034,5818,7706,8519,10410,10581	SCARB1,LGALS1,P4HB,NECTIN1,TRIM25,IFITM1,IFITM3,IFITM2
15_Member	GO Biological Processes	GO:0043900	regulation of multi-organism process	-3.68425	-1.5271	15/412	104,684,1535,2896,3956,4282,5034,5518,6590,7001,7706,8519,10410,10497,10581	ADARB1,BST2,CYBA,GRN,LGALS1,MIF,P4HB,PPP2R1A,SLPI,PRDX2,TRIM25,IFITM1,IFITM3,UNC13B,IFITM2
15_Member	GO Biological Processes	GO:0030260	entry into host cell	-3.57147	-1.46455	8/134	949,3956,5034,5818,7706,8519,10410,10581	SCARB1,LGALS1,P4HB,NECTIN1,TRIM25,IFITM1,IFITM3,IFITM2
15_Member	GO Biological Processes	GO:0044409	entry into host	-3.57147	-1.46455	8/134	949,3956,5034,5818,7706,8519,10410,10581	SCARB1,LGALS1,P4HB,NECTIN1,TRIM25,IFITM1,IFITM3,IFITM2
15_Member	GO Biological Processes	GO:0051806	entry into cell of other organism involved in symbiotic interaction	-3.57147	-1.46455	8/134	949,3956,5034,5818,7706,8519,10410,10581	SCARB1,LGALS1,P4HB,NECTIN1,TRIM25,IFITM1,IFITM3,IFITM2
15_Member	GO Biological Processes	GO:0051828	entry into other organism involved in symbiotic interaction	-3.54954	-1.45415	8/135	949,3956,5034,5818,7706,8519,10410,10581	SCARB1,LGALS1,P4HB,NECTIN1,TRIM25,IFITM1,IFITM3,IFITM2
15_Member	GO Biological Processes	GO:0035456	response to interferon-beta	-3.25804	-1.26935	4/31	684,8519,10410,10581	BST2,IFITM1,IFITM3,IFITM2
15_Member	GO Biological Processes	GO:1903901	negative regulation of viral life cycle	-3.1318	-1.17631	6/87	684,6590,7706,8519,10410,10581	BST2,SLPI,TRIM25,IFITM1,IFITM3,IFITM2
15_Member	GO Biological Processes	GO:0019058	viral life cycle	-3.0515	-1.11079	12/330	104,684,949,3956,5034,5818,6590,7706,8519,10410,10581,23225	ADARB1,BST2,SCARB1,LGALS1,P4HB,NECTIN1,SLPI,TRIM25,IFITM1,IFITM3,IFITM2,NUP210
15_Member	GO Biological Processes	GO:0045071	negative regulation of viral genome replication	-2.99454	-1.07163	5/62	684,6590,8519,10410,10581	BST2,SLPI,IFITM1,IFITM3,IFITM2
15_Member	GO Biological Processes	GO:0050792	regulation of viral process	-2.91419	-1.01172	9/209	104,684,3956,5034,6590,7706,8519,10410,10581	ADARB1,BST2,LGALS1,P4HB,SLPI,TRIM25,IFITM1,IFITM3,IFITM2
15_Member	GO Biological Processes	GO:0045069	regulation of viral genome replication	-2.83907	-0.970212	6/99	104,684,6590,8519,10410,10581	ADARB1,BST2,SLPI,IFITM1,IFITM3,IFITM2
15_Member	GO Biological Processes	GO:0048525	negative regulation of viral process	-2.7726	-0.923316	6/102	684,6590,7706,8519,10410,10581	BST2,SLPI,TRIM25,IFITM1,IFITM3,IFITM2
15_Member	GO Biological Processes	GO:0043903	regulation of symbiosis, encompassing mutualism through parasitism	-2.69426	-0.865113	9/225	104,684,3956,5034,6590,7706,8519,10410,10581	ADARB1,BST2,LGALS1,P4HB,SLPI,TRIM25,IFITM1,IFITM3,IFITM2
15_Member	GO Biological Processes	GO:0051701	interaction with host	-2.39952	-0.668122	8/204	949,3956,5034,5818,7706,8519,10410,10581	SCARB1,LGALS1,P4HB,NECTIN1,TRIM25,IFITM1,IFITM3,IFITM2
15_Member	GO Biological Processes	GO:0019079	viral genome replication	-2.29909	-0.595937	6/127	104,684,6590,8519,10410,10581	ADARB1,BST2,SLPI,IFITM1,IFITM3,IFITM2
15_Member	GO Biological Processes	GO:0043901	negative regulation of multi-organism process	-2.1932	-0.511751	7/176	684,6590,7001,7706,8519,10410,10581	BST2,SLPI,PRDX2,TRIM25,IFITM1,IFITM3,IFITM2
15_Member	GO Biological Processes	GO:0034340	response to type I interferon	-2.11111	-0.461319	5/99	684,6472,8519,10410,10581	BST2,SHMT2,IFITM1,IFITM3,IFITM2
16_Summary	GO Biological Processes	GO:1901615	organic hydroxy compound metabolic process	-5.82908	-3.12781	22/548	31,130,217,949,1644,2184,2194,2539,3632,3990,4041,5360,5641,6319,6646,6652,6721,29968,51478,55825,64801,445329,38,3032,3033,183,412,6907,10484,10498,622,4259,4282,6296,64087,248,8869,23446,51205,51604,128486	ACACA,ADH6,ALDH2,SCARB1,DDC,FAH,FASN,G6PD,INPP5A,LIPC,LRP5,PLTP,LGMN,SCD,SOAT1,SORD,SREBF2,PSAT1,HSD17B7,PECR,ARV1,SULT1A4,ACAT1,HADHB,HADH,AGT,STS,TBL1X,SEC23A,CARM1,BDH1,MGST3,MIF,ACSM3,MCCC2,ALPI,ST3GAL5,SLC44A1,ACP6,PIGT,FITM2
16_Member	GO Biological Processes	GO:1901615	organic hydroxy compound metabolic process	-5.82908	-3.12781	22/548	31,130,217,949,1644,2184,2194,2539,3632,3990,4041,5360,5641,6319,6646,6652,6721,29968,51478,55825,64801,445329	ACACA,ADH6,ALDH2,SCARB1,DDC,FAH,FASN,G6PD,INPP5A,LIPC,LRP5,PLTP,LGMN,SCD,SOAT1,SORD,SREBF2,PSAT1,HSD17B7,PECR,ARV1,SULT1A4
16_Member	KEGG Pathway	hsa01212	Fatty acid metabolism	-5.70926	-3.04337	7/48	31,38,2194,3032,3033,6319,55825	ACACA,ACAT1,FASN,HADHB,HADH,SCD,PECR
16_Member	GO Biological Processes	GO:0008203	cholesterol metabolic process	-5.44643	-2.8263	11/154	31,949,2194,2539,3990,4041,6319,6646,6721,51478,64801	ACACA,SCARB1,FASN,G6PD,LIPC,LRP5,SCD,SOAT1,SREBF2,HSD17B7,ARV1
16_Member	GO Biological Processes	GO:0008202	steroid metabolic process	-5.36644	-2.76334	16/332	31,38,183,412,949,2194,2539,3990,4041,5641,6319,6646,6721,51478,64801,445329	ACACA,ACAT1,AGT,STS,SCARB1,FASN,G6PD,LIPC,LRP5,LGMN,SCD,SOAT1,SREBF2,HSD17B7,ARV1,SULT1A4
16_Member	GO Biological Processes	GO:0006066	alcohol metabolic process	-5.32699	-2.73216	17/374	31,130,217,949,2194,2539,3632,3990,4041,6319,6646,6652,6721,51478,55825,64801,445329	ACACA,ADH6,ALDH2,SCARB1,FASN,G6PD,INPP5A,LIPC,LRP5,SCD,SOAT1,SORD,SREBF2,HSD17B7,PECR,ARV1,SULT1A4
16_Member	Reactome Gene Sets	R-HSA-1655829	Regulation of cholesterol biosynthesis by SREBP (SREBF)	-5.30104	-2.73047	7/55	31,2194,6319,6721,6907,10484,10498	ACACA,FASN,SCD,SREBF2,TBL1X,SEC23A,CARM1
16_Member	GO Biological Processes	GO:1902652	secondary alcohol metabolic process	-5.28614	-2.73047	11/160	31,949,2194,2539,3990,4041,6319,6646,6721,51478,64801	ACACA,SCARB1,FASN,G6PD,LIPC,LRP5,SCD,SOAT1,SREBF2,HSD17B7,ARV1
16_Member	GO Biological Processes	GO:0016125	sterol metabolic process	-5.05897	-2.53921	11/169	31,949,2194,2539,3990,4041,6319,6646,6721,51478,64801	ACACA,SCARB1,FASN,G6PD,LIPC,LRP5,SCD,SOAT1,SREBF2,HSD17B7,ARV1
16_Member	Reactome Gene Sets	R-HSA-2426168	Activation of gene expression by SREBF (SREBP)	-4.9137	-2.41414	6/42	31,2194,6319,6721,6907,10498	ACACA,FASN,SCD,SREBF2,TBL1X,CARM1
16_Member	Reactome Gene Sets	R-HSA-8957322	Metabolism of steroids	-4.71522	-2.27693	10/151	31,2194,5641,6319,6721,6907,10484,10498,51478,64801	ACACA,FASN,LGMN,SCD,SREBF2,TBL1X,SEC23A,CARM1,HSD17B7,ARV1
16_Member	GO Biological Processes	GO:0006695	cholesterol biosynthetic process	-4.36471	-1.99009	7/76	31,2194,2539,6319,6721,51478,64801	ACACA,FASN,G6PD,SCD,SREBF2,HSD17B7,ARV1
16_Member	GO Biological Processes	GO:1902653	secondary alcohol biosynthetic process	-4.25588	-1.90526	7/79	31,2194,2539,6319,6721,51478,64801	ACACA,FASN,G6PD,SCD,SREBF2,HSD17B7,ARV1
16_Member	GO Biological Processes	GO:0016126	sterol biosynthetic process	-4.08486	-1.78278	7/84	31,2194,2539,6319,6721,51478,64801	ACACA,FASN,G6PD,SCD,SREBF2,HSD17B7,ARV1
16_Member	GO Biological Processes	GO:1901570	fatty acid derivative biosynthetic process	-3.60941	-1.48343	7/100	31,38,622,2194,4259,4282,6319	ACACA,ACAT1,BDH1,FASN,MGST3,MIF,SCD
16_Member	GO Biological Processes	GO:0046949	fatty-acyl-CoA biosynthetic process	-3.20426	-1.22232	4/32	31,38,2194,6319	ACACA,ACAT1,FASN,SCD
16_Member	GO Biological Processes	GO:0090181	regulation of cholesterol metabolic process	-2.932	-1.02283	5/64	31,2194,6319,6721,64801	ACACA,FASN,SCD,SREBF2,ARV1
16_Member	GO Biological Processes	GO:0035337	fatty-acyl-CoA metabolic process	-2.79242	-0.935715	4/41	31,38,2194,6319	ACACA,ACAT1,FASN,SCD
16_Member	GO Biological Processes	GO:0033865	nucleoside bisphosphate metabolic process	-2.75843	-0.915395	7/139	31,38,2194,6296,6319,64087,445329	ACACA,ACAT1,FASN,ACSM3,SCD,MCCC2,SULT1A4
16_Member	GO Biological Processes	GO:0033875	ribonucleoside bisphosphate metabolic process	-2.75843	-0.915395	7/139	31,38,2194,6296,6319,64087,445329	ACACA,ACAT1,FASN,ACSM3,SCD,MCCC2,SULT1A4
16_Member	GO Biological Processes	GO:0034032	purine nucleoside bisphosphate metabolic process	-2.75843	-0.915395	7/139	31,38,2194,6296,6319,64087,445329	ACACA,ACAT1,FASN,ACSM3,SCD,MCCC2,SULT1A4
16_Member	GO Biological Processes	GO:1901617	organic hydroxy compound biosynthetic process	-2.63075	-0.819496	10/275	31,1644,2194,2539,5360,6319,6721,29968,51478,64801	ACACA,DDC,FASN,G6PD,PLTP,SCD,SREBF2,PSAT1,HSD17B7,ARV1
16_Member	Reactome Gene Sets	R-HSA-9024446	NR1H2 and NR1H3-mediated signaling	-2.57173	-0.781543	4/47	2194,5360,6319,6907	FASN,PLTP,SCD,TBL1X
16_Member	GO Biological Processes	GO:0045540	regulation of cholesterol biosynthetic process	-2.442	-0.693751	4/51	31,2194,6319,6721	ACACA,FASN,SCD,SREBF2
16_Member	GO Biological Processes	GO:0106118	regulation of sterol biosynthetic process	-2.442	-0.693751	4/51	31,2194,6319,6721	ACACA,FASN,SCD,SREBF2
16_Member	GO Biological Processes	GO:0008610	lipid biosynthetic process	-2.4413	-0.693751	18/715	31,248,949,2194,2539,3990,4282,6296,6319,6721,8869,23446,51205,51478,51604,55825,64801,128486	ACACA,ALPI,SCARB1,FASN,G6PD,LIPC,MIF,ACSM3,SCD,SREBF2,ST3GAL5,SLC44A1,ACP6,HSD17B7,PIGT,PECR,ARV1,FITM2
16_Member	GO Biological Processes	GO:0006694	steroid biosynthetic process	-2.42525	-0.683633	8/202	31,949,2194,2539,6319,6721,51478,64801	ACACA,SCARB1,FASN,G6PD,SCD,SREBF2,HSD17B7,ARV1
16_Member	GO Biological Processes	GO:0035384	thioester biosynthetic process	-2.38151	-0.656793	4/53	31,38,2194,6319	ACACA,ACAT1,FASN,SCD
16_Member	GO Biological Processes	GO:0071616	acyl-CoA biosynthetic process	-2.38151	-0.656793	4/53	31,38,2194,6319	ACACA,ACAT1,FASN,SCD
16_Member	GO Biological Processes	GO:0019218	regulation of steroid metabolic process	-2.29909	-0.595937	6/127	31,183,2194,6319,6721,64801	ACACA,AGT,FASN,SCD,SREBF2,ARV1
16_Member	GO Biological Processes	GO:1901568	fatty acid derivative metabolic process	-2.24639	-0.5526	7/172	31,38,622,2194,4259,4282,6319	ACACA,ACAT1,BDH1,FASN,MGST3,MIF,SCD
16_Member	GO Biological Processes	GO:0046165	alcohol biosynthetic process	-2.16722	-0.494714	7/178	31,2194,2539,6319,6721,51478,64801	ACACA,FASN,G6PD,SCD,SREBF2,HSD17B7,ARV1
16_Member	GO Biological Processes	GO:0033866	nucleoside bisphosphate biosynthetic process	-2.02186	-0.396485	4/67	31,38,2194,6319	ACACA,ACAT1,FASN,SCD
16_Member	GO Biological Processes	GO:0034030	ribonucleoside bisphosphate biosynthetic process	-2.02186	-0.396485	4/67	31,38,2194,6319	ACACA,ACAT1,FASN,SCD
16_Member	GO Biological Processes	GO:0034033	purine nucleoside bisphosphate biosynthetic process	-2.02186	-0.396485	4/67	31,38,2194,6319	ACACA,ACAT1,FASN,SCD
16_Member	GO Biological Processes	GO:0006637	acyl-CoA metabolic process	-2.00653	-0.387699	5/105	31,38,2194,6296,6319	ACACA,ACAT1,FASN,ACSM3,SCD
16_Member	GO Biological Processes	GO:0035383	thioester metabolic process	-2.00653	-0.387699	5/105	31,38,2194,6296,6319	ACACA,ACAT1,FASN,ACSM3,SCD
17_Summary	GO Biological Processes	GO:0071825	protein-lipid complex subunit organization	-5.52645	-2.88858	7/51	183,274,949,3990,5034,5360,6646,31,3606,4041,6296,6721,57333,128486,285848,5046,1191,64801,345274,822,1471,2266,3911,6624,9806	AGT,BIN1,SCARB1,LIPC,P4HB,PLTP,SOAT1,ACACA,IL18,LRP5,ACSM3,SREBF2,RCN3,FITM2,PNPLA1,PCSK6,CLU,ARV1,SLC10A6,CAPG,CST3,FGG,LAMA5,FSCN1,SPOCK2
17_Member	GO Biological Processes	GO:0071825	protein-lipid complex subunit organization	-5.52645	-2.88858	7/51	183,274,949,3990,5034,5360,6646	AGT,BIN1,SCARB1,LIPC,P4HB,PLTP,SOAT1
17_Member	GO Biological Processes	GO:0055088	lipid homeostasis	-5.39217	-2.78064	11/156	31,949,3606,3990,4041,6296,6646,6721,57333,128486,285848	ACACA,SCARB1,IL18,LIPC,LRP5,ACSM3,SOAT1,SREBF2,RCN3,FITM2,PNPLA1
17_Member	GO Biological Processes	GO:0071827	plasma lipoprotein particle organization	-4.6251	-2.20362	6/47	183,949,3990,5034,5360,6646	AGT,SCARB1,LIPC,P4HB,PLTP,SOAT1
17_Member	Reactome Gene Sets	R-HSA-174824	Plasma lipoprotein assembly, remodeling, and clearance	-3.67595	-1.5271	6/69	949,3990,5034,5046,5360,6646	SCARB1,LIPC,P4HB,PCSK6,PLTP,SOAT1
17_Member	GO Biological Processes	GO:0042632	cholesterol homeostasis	-3.63638	-1.50197	7/99	949,3606,3990,4041,6296,6646,6721	SCARB1,IL18,LIPC,LRP5,ACSM3,SOAT1,SREBF2
17_Member	GO Biological Processes	GO:0030301	cholesterol transport	-3.60941	-1.48343	7/100	949,1191,3990,5360,6646,6721,64801	SCARB1,CLU,LIPC,PLTP,SOAT1,SREBF2,ARV1
17_Member	GO Biological Processes	GO:0055092	sterol homeostasis	-3.60941	-1.48343	7/100	949,3606,3990,4041,6296,6646,6721	SCARB1,IL18,LIPC,LRP5,ACSM3,SOAT1,SREBF2
17_Member	GO Biological Processes	GO:0034368	protein-lipid complex remodeling	-3.37176	-1.34491	4/29	183,949,3990,5360	AGT,SCARB1,LIPC,PLTP
17_Member	GO Biological Processes	GO:0034369	plasma lipoprotein particle remodeling	-3.37176	-1.34491	4/29	183,949,3990,5360	AGT,SCARB1,LIPC,PLTP
17_Member	GO Biological Processes	GO:0034367	protein-containing complex remodeling	-3.31383	-1.30941	4/30	183,949,3990,5360	AGT,SCARB1,LIPC,PLTP
17_Member	GO Biological Processes	GO:0015918	sterol transport	-3.3092	-1.30815	7/112	949,1191,3990,5360,6646,6721,64801	SCARB1,CLU,LIPC,PLTP,SOAT1,SREBF2,ARV1
17_Member	GO Biological Processes	GO:0034375	high-density lipoprotein particle remodeling	-2.9523	-1.03803	3/17	949,3990,5360	SCARB1,LIPC,PLTP
17_Member	GO Biological Processes	GO:0055090	acylglycerol homeostasis	-2.91717	-1.01303	4/38	949,3606,3990,128486	SCARB1,IL18,LIPC,FITM2
17_Member	GO Biological Processes	GO:0070328	triglyceride homeostasis	-2.91717	-1.01303	4/38	949,3606,3990,128486	SCARB1,IL18,LIPC,FITM2
17_Member	GO Biological Processes	GO:0010878	cholesterol storage	-2.80642	-0.942161	3/19	949,6646,6721	SCARB1,SOAT1,SREBF2
17_Member	GO Biological Processes	GO:0097006	regulation of plasma lipoprotein particle levels	-2.7726	-0.923316	6/102	183,949,3990,5034,5360,6646	AGT,SCARB1,LIPC,P4HB,PLTP,SOAT1
17_Member	GO Biological Processes	GO:0043691	reverse cholesterol transport	-2.73981	-0.903573	3/20	949,1191,3990	SCARB1,CLU,LIPC
17_Member	GO Biological Processes	GO:0015850	organic hydroxy compound transport	-2.23834	-0.545574	9/264	183,949,1191,3990,5360,6646,6721,64801,345274	AGT,SCARB1,CLU,LIPC,PLTP,SOAT1,SREBF2,ARV1,SLC10A6
17_Member	Reactome Gene Sets	R-HSA-8963899	Plasma lipoprotein remodeling	-2.22769	-0.537993	3/30	3990,5046,5360	LIPC,PCSK6,PLTP
17_Member	GO Biological Processes	GO:0033344	cholesterol efflux	-2.21499	-0.530363	4/59	949,5360,6646,6721	SCARB1,PLTP,SOAT1,SREBF2
17_Member	GO Biological Processes	GO:0043062	extracellular structure organization	-2.12825	-0.467158	12/429	183,822,949,1471,2266,3911,3990,5034,5360,6624,6646,9806	AGT,CAPG,SCARB1,CST3,FGG,LAMA5,LIPC,P4HB,PLTP,FSCN1,SOAT1,SPOCK2
17_Member	Reactome Gene Sets	R-HSA-8964043	Plasma lipoprotein clearance	-2.11114	-0.461319	3/33	949,3990,6646	SCARB1,LIPC,SOAT1
18_Summary	GO Biological Processes	GO:0045454	cell redox homeostasis	-5.30401	-2.73047	8/77	1535,1536,5034,7001,9588,9601,10130,81567,2877,9131,2896,440,3397,4494,5608,5698,6157,6193,6234,23225,23466,79094,183,10484,51752	CYBA,CYBB,P4HB,PRDX2,PRDX6,PDIA4,PDIA6,TXNDC5,GPX2,AIFM1,GRN,ASNS,ID1,MT1F,MAP2K6,PSMB9,RPL27A,RPS5,RPS28,NUP210,CBX6,CHAC1,AGT,SEC23A,ERAP1
18_Member	GO Biological Processes	GO:0045454	cell redox homeostasis	-5.30401	-2.73047	8/77	1535,1536,5034,7001,9588,9601,10130,81567	CYBA,CYBB,P4HB,PRDX2,PRDX6,PDIA4,PDIA6,TXNDC5
18_Member	Reactome Gene Sets	R-HSA-3299685	Detoxification of Reactive Oxygen Species	-5.24461	-2.70366	6/37	1535,1536,2877,5034,7001,9588	CYBA,CYBB,GPX2,P4HB,PRDX2,PRDX6
18_Member	GO Biological Processes	GO:1904044	response to aldosterone	-4.737	-2.28712	3/5	1535,1536,9131	CYBA,CYBB,AIFM1
18_Member	GO Biological Processes	GO:0045730	respiratory burst	-2.96127	-1.04357	4/37	1535,1536,2896,7001	CYBA,CYBB,GRN,PRDX2
18_Member	Reactome Gene Sets	R-HSA-8953897	Cellular responses to external stimuli	-2.86673	-0.988532	17/599	440,1535,1536,2877,3397,4494,5034,5608,5698,6157,6193,6234,7001,9588,23225,23466,79094	ASNS,CYBA,CYBB,GPX2,ID1,MT1F,P4HB,MAP2K6,PSMB9,RPL27A,RPS5,RPS28,PRDX2,PRDX6,NUP210,CBX6,CHAC1
18_Member	Reactome Gene Sets	R-HSA-2262752	Cellular responses to stress	-2.56984	-0.780935	16/585	440,1535,1536,2877,3397,5034,5608,5698,6157,6193,6234,7001,9588,23225,23466,79094	ASNS,CYBA,CYBB,GPX2,ID1,P4HB,MAP2K6,PSMB9,RPL27A,RPS5,RPS28,PRDX2,PRDX6,NUP210,CBX6,CHAC1
18_Member	GO Biological Processes	GO:1990776	response to angiotensin	-2.31299	-0.602375	3/28	183,1535,1536	AGT,CYBA,CYBB
18_Member	GO Biological Processes	GO:0051385	response to mineralocorticoid	-2.14861	-0.481863	3/32	1535,1536,9131	CYBA,CYBB,AIFM1
18_Member	GO Biological Processes	GO:0002474	antigen processing and presentation of peptide antigen via MHC class I	-2.07538	-0.436186	5/101	1535,1536,5698,10484,51752	CYBA,CYBB,PSMB9,SEC23A,ERAP1
18_Member	GO Biological Processes	GO:0042554	superoxide anion generation	-2.0061	-0.387699	3/36	183,1535,1536	AGT,CYBA,CYBB
19_Summary	GO Biological Processes	GO:0045055	regulated exocytosis	-5.13934	-2.61263	26/796	684,1191,1471,1509,1535,1536,1832,2266,2821,2896,3959,4282,5211,5627,5834,6590,8448,9545,9588,9749,10497,10972,23025,23200,66005,81567,3606,3956	BST2,CLU,CST3,CTSD,CYBA,CYBB,DSP,FGG,GPI,GRN,LGALS3BP,MIF,PFKL,PROS1,PYGB,SLPI,DOC2A,RAB3D,PRDX6,PHACTR2,UNC13B,TMED10,UNC13A,ATP11B,CHID1,TXNDC5,IL18,LGALS1
19_Member	GO Biological Processes	GO:0045055	regulated exocytosis	-5.13934	-2.61263	26/796	684,1191,1471,1509,1535,1536,1832,2266,2821,2896,3959,4282,5211,5627,5834,6590,8448,9545,9588,9749,10497,10972,23025,23200,66005,81567	BST2,CLU,CST3,CTSD,CYBA,CYBB,DSP,FGG,GPI,GRN,LGALS3BP,MIF,PFKL,PROS1,PYGB,SLPI,DOC2A,RAB3D,PRDX6,PHACTR2,UNC13B,TMED10,UNC13A,ATP11B,CHID1,TXNDC5
19_Member	GO Biological Processes	GO:0042119	neutrophil activation	-3.73668	-1.56679	17/501	684,1471,1509,1535,1536,1832,2821,2896,3606,4282,5211,5834,6590,9545,9588,23200,81567	BST2,CST3,CTSD,CYBA,CYBB,DSP,GPI,GRN,IL18,MIF,PFKL,PYGB,SLPI,RAB3D,PRDX6,ATP11B,TXNDC5
19_Member	GO Biological Processes	GO:0036230	granulocyte activation	-3.67609	-1.5271	17/507	684,1471,1509,1535,1536,1832,2821,2896,3606,4282,5211,5834,6590,9545,9588,23200,81567	BST2,CST3,CTSD,CYBA,CYBB,DSP,GPI,GRN,IL18,MIF,PFKL,PYGB,SLPI,RAB3D,PRDX6,ATP11B,TXNDC5
19_Member	Reactome Gene Sets	R-HSA-6798695	Neutrophil degranulation	-3.4637	-1.39987	16/480	684,1471,1509,1535,1536,1832,2821,2896,4282,5211,5834,6590,9545,9588,23200,81567	BST2,CST3,CTSD,CYBA,CYBB,DSP,GPI,GRN,MIF,PFKL,PYGB,SLPI,RAB3D,PRDX6,ATP11B,TXNDC5
19_Member	GO Biological Processes	GO:0043312	neutrophil degranulation	-3.38524	-1.34944	16/488	684,1471,1509,1535,1536,1832,2821,2896,4282,5211,5834,6590,9545,9588,23200,81567	BST2,CST3,CTSD,CYBA,CYBB,DSP,GPI,GRN,MIF,PFKL,PYGB,SLPI,RAB3D,PRDX6,ATP11B,TXNDC5
19_Member	GO Biological Processes	GO:0002283	neutrophil activation involved in immune response	-3.35632	-1.33388	16/491	684,1471,1509,1535,1536,1832,2821,2896,4282,5211,5834,6590,9545,9588,23200,81567	BST2,CST3,CTSD,CYBA,CYBB,DSP,GPI,GRN,MIF,PFKL,PYGB,SLPI,RAB3D,PRDX6,ATP11B,TXNDC5
19_Member	GO Biological Processes	GO:0002446	neutrophil mediated immunity	-3.25251	-1.26786	16/502	684,1471,1509,1535,1536,1832,2821,2896,4282,5211,5834,6590,9545,9588,23200,81567	BST2,CST3,CTSD,CYBA,CYBB,DSP,GPI,GRN,MIF,PFKL,PYGB,SLPI,RAB3D,PRDX6,ATP11B,TXNDC5
19_Member	GO Biological Processes	GO:0043299	leukocyte degranulation	-2.94426	-1.03255	16/537	684,1471,1509,1535,1536,1832,2821,2896,4282,5211,5834,6590,9545,9588,23200,81567	BST2,CST3,CTSD,CYBA,CYBB,DSP,GPI,GRN,MIF,PFKL,PYGB,SLPI,RAB3D,PRDX6,ATP11B,TXNDC5
19_Member	GO Biological Processes	GO:0002275	myeloid cell activation involved in immune response	-2.8619	-0.985277	16/547	684,1471,1509,1535,1536,1832,2821,2896,4282,5211,5834,6590,9545,9588,23200,81567	BST2,CST3,CTSD,CYBA,CYBB,DSP,GPI,GRN,MIF,PFKL,PYGB,SLPI,RAB3D,PRDX6,ATP11B,TXNDC5
19_Member	GO Biological Processes	GO:0002274	myeloid leukocyte activation	-2.8411	-0.9707	18/656	684,1191,1471,1509,1535,1536,1832,2821,2896,3606,4282,5211,5834,6590,9545,9588,23200,81567	BST2,CLU,CST3,CTSD,CYBA,CYBB,DSP,GPI,GRN,IL18,MIF,PFKL,PYGB,SLPI,RAB3D,PRDX6,ATP11B,TXNDC5
19_Member	GO Biological Processes	GO:0002444	myeloid leukocyte mediated immunity	-2.79773	-0.938017	16/555	684,1471,1509,1535,1536,1832,2821,2896,4282,5211,5834,6590,9545,9588,23200,81567	BST2,CST3,CTSD,CYBA,CYBB,DSP,GPI,GRN,MIF,PFKL,PYGB,SLPI,RAB3D,PRDX6,ATP11B,TXNDC5
19_Member	GO Biological Processes	GO:0002366	leukocyte activation involved in immune response	-2.46659	-0.704996	18/711	684,1471,1509,1535,1536,1832,2821,2896,3606,3956,4282,5211,5834,6590,9545,9588,23200,81567	BST2,CST3,CTSD,CYBA,CYBB,DSP,GPI,GRN,IL18,LGALS1,MIF,PFKL,PYGB,SLPI,RAB3D,PRDX6,ATP11B,TXNDC5
19_Member	GO Biological Processes	GO:0002263	cell activation involved in immune response	-2.4413	-0.693751	18/715	684,1471,1509,1535,1536,1832,2821,2896,3606,3956,4282,5211,5834,6590,9545,9588,23200,81567	BST2,CST3,CTSD,CYBA,CYBB,DSP,GPI,GRN,IL18,LGALS1,MIF,PFKL,PYGB,SLPI,RAB3D,PRDX6,ATP11B,TXNDC5
20_Summary	GO Biological Processes	GO:0052547	regulation of peptidase activity	-4.71995	-2.27693	18/460	183,274,684,727,1471,1509,2896,5176,5275,5627,5641,5698,6590,6653,9026,9131,9806,57333,79094,402,1741,9749	AGT,BIN1,BST2,C5,CST3,CTSD,GRN,SERPINF1,SERPINB13,PROS1,LGMN,PSMB9,SLPI,SORL1,HIP1R,AIFM1,SPOCK2,RCN3,CHAC1,ARL2,DLG3,PHACTR2
20_Member	GO Biological Processes	GO:0052547	regulation of peptidase activity	-4.71995	-2.27693	18/460	183,274,684,727,1471,1509,2896,5176,5275,5627,5641,5698,6590,6653,9026,9131,9806,57333	AGT,BIN1,BST2,C5,CST3,CTSD,GRN,SERPINF1,SERPINB13,PROS1,LGMN,PSMB9,SLPI,SORL1,HIP1R,AIFM1,SPOCK2,RCN3
20_Member	GO Biological Processes	GO:0052548	regulation of endopeptidase activity	-4.01359	-1.73191	16/429	183,274,684,727,1471,1509,5176,5275,5627,5641,5698,6590,6653,9026,9131,9806	AGT,BIN1,BST2,C5,CST3,CTSD,SERPINF1,SERPINB13,PROS1,LGMN,PSMB9,SLPI,SORL1,HIP1R,AIFM1,SPOCK2
20_Member	GO Biological Processes	GO:0010951	negative regulation of endopeptidase activity	-3.47884	-1.41015	11/253	183,274,684,727,1471,5176,5275,5627,6590,6653,9806	AGT,BIN1,BST2,C5,CST3,SERPINF1,SERPINB13,PROS1,SLPI,SORL1,SPOCK2
20_Member	GO Biological Processes	GO:0010466	negative regulation of peptidase activity	-3.2958	-1.29684	11/266	183,274,684,727,1471,5176,5275,5627,6590,6653,9806	AGT,BIN1,BST2,C5,CST3,SERPINF1,SERPINB13,PROS1,SLPI,SORL1,SPOCK2
20_Member	GO Biological Processes	GO:0045861	negative regulation of proteolysis	-2.65307	-0.835027	12/368	183,274,684,727,1471,5176,5275,5627,6590,6653,9806,79094	AGT,BIN1,BST2,C5,CST3,SERPINF1,SERPINB13,PROS1,SLPI,SORL1,SPOCK2,CHAC1
20_Member	GO Biological Processes	GO:0051346	negative regulation of hydrolase activity	-2.64126	-0.828661	14/470	183,274,402,684,727,1471,1741,5176,5275,5627,6590,6653,9749,9806	AGT,BIN1,ARL2,BST2,C5,CST3,DLG3,SERPINF1,SERPINB13,PROS1,SLPI,SORL1,PHACTR2,SPOCK2
